# Supplementary material for: The significance of plagioclase textures in mid-ocean ridge basalt (Gakkel Ridge, Arctic Ocean)
Source: Contrib Mineral Petrol. 2019 May 21;174(6):49. doi: 10.1007/s00410-019-1587-1 (PMC6530810; doi:10.1007/s00410-019-1587-1)
Supplement: Supplementary file 1 — Supplementary material 1 (XLSX 1274 kb) [file 410_2019_1587_MOESM1_ESM.xlsx]

## Sheet: Contents
The significance of plagioclase textures in mid-ocean ridge basalt (Gakkel Ridge, Arctic Ocean)
Emma N. Bennetta*, C. Johan Lissenberga and Katharine V. Cashmanb
a School of Earth and Ocean Sciences, Cardiff University, Park Place, Cardiff CF10 3AT, UK
b School of Earth Sciences, University of Bristol, Wills Memorial Building, Bristol BS8 1RJ, UK
Corresponding author email: bennette7@cardiff.ac.uk
					This Online Resource contains the following:
					Individual plagioclase and glomerocrysts classification databases
					Plagioclase major elements
					Plagioclase TiO2 analysis
					LA-ICP-MS and EDS standard analysis data

## Sheet: Individual Plagioclase
Individual plagioclase classification																								Melt inclusion size (μm)																	Attached comp. size range								Mineral inclusion
See classification tab for classification tables												Zoning					Zoning	Quench rim		Resorption					1		2		3		4		5			Surface attachement					Plag		Olivine		CPX		Spn		Phase
Site	Sample	Dredge	Crystal	Component	Micro/Macro	Longitude	Water depth (m)	Size (μm)	Aspect ratio	Habit	Eu-An	Oscillatory	Patchy	Normal	Reverse	Sector	complex	Present/Absent	Width (μm)	Stages	Extent	Location	Zoning after	Mi %	Min	Max	Min	Max	Min	Max	Min	Max	Min	Max	Fresh	0	1	2	3	4	Min	Max	Min	Max	Min	Max	Min	Max	1
5°W AVR	HLY0101-D12-2	H-D12	P10		Macro	-4.99783	3028	2835	2.21139	4	3	0	5	0	0	0	5	1	30	1	4	2		5	8	32			28	149	65	298			0	0	0	0	0	0									0
5°W AVR	HLY0101-D12-2	H-D12	P1		Macro	-4.99783	3028	2252	1.07803	4	4	1	3	1	1	0	6	1		3	3	3	1	10	6	24			190	352	95	104			0	0	1	0	0	0	618	689	0	0	0	0	0	0	0
5°W AVR	HLY0101-D12-2	H-D12	P2		Macro	-4.99783	3028	1389	1.39458	4	3	0	0	1	1	0	2	1	14	3	4	3	3	1	6	45									0	0	0	0	0	0									0
5°W AVR	HLY0101-D12-2	H-D12	P3		Macro	-4.99783	3028	5932	3.06563	4	3	0	5	0	0	0	5	1	16	2	4	3	1	5	6	89			62	121			119	485	0	0	1	0	0	0	643	896	0	0	0	0	0	0	1
5°W AVR	HLY0101-D12-2	H-D12	P4		Macro	-4.99783	3028	5746	1.37959	4	5	0	2	1	1	0	4	1		3	5	1	3	5	7	36			1	4	36	229	108	193	0	0	1	0	0	0	0	1765	0	0	0	0	0	0	0
5°W AVR	HLY0101-D12-2	H-D12	P5		Macro	-4.99783	3028	3779	1.43852	4	4	0	4	0	0	0	4	1	24	2	4	3	1	10	12	34					53	287	122	539	0	0	0	0	0	0	0	0	0	0	0	0	0	0	0
5°W AVR	HLY0101-D12-2	H-D12	P6		Macro	-4.99783	3028	3533	2.57883	4	3	1	4	0	1	0	6	1		3	3	3	2	2	6	10			199	297	47	472			0	0	1	0	0	0	1101	1120	0	0	0	0	0	0	0
5°W AVR	HLY0101-D12-2	H-D12	P7		Macro	-4.99783	3028	4544	1.80246	4	3	0	3	0	0	0	3	1	15	1	3	2		10	9	20			61	552	37	1045		464	0	0	0	0	0	0	0	0	0	0	0	0	0	0	0
5°W AVR	HLY0101-D12-2	H-D12	P8		Macro	-4.99783	3028	1054	1.86549	4	4	0	0	0	1	0	1	1	27	1	4	2		5	8	15					12	30			0	0	0	0	0	0	0	0	0	0	0	0	0	0	0
5°W AVR	HLY0101-D12-2	H-D12	P9		Macro	-4.99783	3028	3249	1.44144	4	4	0	3	0	0	0	3	1	15	1	3	2		10	16	110			71	108	35	344		1128	0	0	0	0	0	0	0	0	0	0	0	0	0	0	0
5°W AVR	HLY0102-D12-1	H-D12	P1		Macro	-4.99783	3028	2799	1.38359	4	2	0	5	0	0	0	5	1	16	1	3	2		20	8	15			68	819	137	445			0	0	0	0	0	0	0	0	0	0	0	0	0	0	0
5°W AVR	HLY0102-D12-1	H-D12	P2		Macro	-4.99783	3028	1050	1.64835	4	3	0	0	1	0	0	1	1	10	2	3	3	1	<1	7	17									0	0	0	0	0	0	0	0	0	0	0	0	0	0	0
5°W AVR	HLY0102-D12-1	H-D12	P3		Micro	-4.99783	3028	958	1.11785	4	5	0	3	0	0	0	3	1	21	1	4	2		15	5	8			77	110	38	254			0	0	0	0	0	0	0	0	0	0	0	0	0	0	0
5°W AVR	HLY0102-D12-1	H-D12	P4		Macro	-4.99783	3028	1709	1.31766	4	4	0	3	0	0	0	3	1	36	1	4	2		2	15	24			57	204	72	86			0	0	0	0	0	0	0	0	0	0	0	0	0	0	0
5°W AVR	HLY0102-D12-4	H-D12	P1		Macro	-4.99783	3028	1278	1.20908	4	4	0	1	0	0	0	1	1	26	1	5	2		2							79	208			0	0	0	0	0	0	0	0	0	0	0	0	0	0	0
5°W AVR	HLY0102-D12-4	H-D12	P10		Macro	-4.99783	3028	6210	1.95283	4	3	0	0	0	1	0	1	1	18	1	4	2		10	10	90			70	420	30	1140			0	0	0	0	0	0	0	0	0	0	0	0	0	0	0
5°W AVR	HLY0102-D12-4	H-D12	P11		Macro	-4.99783	3028	10980	3.64784	4	5	0	5	0	0	0	5	1	23	2	4	3	2	50	30	70			40	170	30	250	160	1100	0	0	0	0	0	0	0	0	0	0	0	0	0	0	0
5°W AVR	HLY0102-D12-4	H-D12	P2		Macro	-4.99783	3028	1335	1.12753	4	4	0	1	0	0	0	1	1	20	1	4	2		5	7	80				102	38	104		379	0	0	0	0	0	0	0	0	0	0	0	0	0	0	0
5°W AVR	HLY0102-D12-4	H-D12	P3		Macro	-4.99783	3028	3310	1.59135	4	3	0	5	0	0	0	5	1	22	2	3	3	2	10							30	230	90	410	0	0	0	0	0	0	0	0	0	0	0	0	0	0	0
5°W AVR	HLY0102-D12-4	H-D12	P4		Macro	-4.99783	3028	1075	1.10256	4	5	0	1	0	0	0	1	1	13	1	5	2		0											0	0	0	0	0	0	0	0	0	0	0	0	0	0	0
5°W AVR	HLY0102-D12-4	H-D12	P5		Macro	-4.99783	3028	1622	2.66776	4	5	0	1	0	0	0	1	1	24	1	4	2		10	13	16						207			0	0	0	0	0	0	0	0	0	0	0	0	0	0	0
5°W AVR	HLY0102-D12-4	H-D12	P6		Macro	-4.99783	3028	3040	1.55897	4	3	0	1	0	0	0	1	1	16	1	3	2		2	10	40			40	160	20	270			0	0	0	0	0	0	0	0	0	0	0	0	0	0	0
5°W AVR	HLY0102-D12-4	H-D12	P8		Macro	-4.99783	3028	4630	1.41159	4	3	0	1	0	0	0	1	1	22	1	3	2		20	20	60					30	170	240	2470	0	0	0	0	0	0	0	0	0	0	0	0	0	0	0
5°W AVR	HLY0102-D12-6	H-D12	P1		Macro	-4.99783	3028	8747	1.74905	1	3	0	3	1	0	0	4	1	9	2	2	3	1	20	10	68			86	249		436	509	1517	0	0	0	0	0	0	0	0	0	0	0	0	0	0	0
5°W AVR	HLY0102-D12-6	H-D12	P10	a	Macro	-4.99783	3028	1206	1.67036	4	5	0	2	0	0	0	2	1	12	1	5	2		1							13	170			0	0	0	0	0	0	0	0	0	0	0	0	0	0	0
5°W AVR	HLY0102-D12-6	H-D12	P2		Macro	-4.99783	3028	3158	1.16747	4	4	0	2	0	0	0	2	1	41	1	4	2		20	9	106			27	240	39	177	162	500	0	0	0	0	0	0	0	0	0	0	0	0	0	0	0
5°W AVR	HLY0102-D12-6	H-D12	P3		Macro	-4.99783	3028	1598	1.32835	4	4	0	3	0	0	0	3	0	16	1	4	2		10	8	30			60	158	22	490			0	0	0	0	0	0	0	0	0	0	0	0	0	0	0
5°W AVR	HLY0102-D12-6	H-D12	P4		Macro	-4.99783	3028	4985	0.00156863	4	5	0	5	0	0	0	5	1		1	5	2		10	10	37	0	0	51	116	24	200	59	506	0	0	1	0	0	0	0	176	0	0	0	0	0	0	0
5°W AVR	HLY0102-D12-6	H-D12	P5		Macro	-4.99783	3028	3990	2.02847	4	5	0	3	1	0	0	4	1	15	2	5	1	1	15	11	19			45	150	35	462		212	0	0	0	0	0	0	0	0	0	0	0	0	0	0	0
5°W AVR	HLY0102-D12-6	H-D12	P6		Macro	-4.99783	3028	2382	1.01838	4	4	0	0	1	1	0	2	1	18	2	4	2		<1	8	20			17	21					0	0	1	0	0	0	0	760	0	0	0	0	0	0	0
5°W AVR	HLY0102-D12-6	H-D12	P7		Macro	-4.99783	3028	2410	1.50062	4	4	0	4	0	0	0	4	1	23	1	3	2		<1	22	27			22	110					0	0	0	0	0	0	0	0	0	0	0	0	0	0	0
5°W AVR	HLY0102-D12-6	H-D12	P9		Macro	-4.99783	3028	5157	2.66787	1	2	0	4	0	0	0	4	1	13	1	3	2		10	12	28			28	82	12	160	415	932	0	0	0	0	0	0	0	0	0	0	0	0	0	0	0
5°W AVR	HLY0102-D13-3	H-D13	P1		Macro	-5.71617	3292	1460	8.11111	1	2	0	0	0	1	0	1	1		0	0	0		5							50	360			0	0	0	0	0	0	0	0	0	0	0	0	0	0	0
5°W AVR	HLY0102-D13-3	H-D13	P7		Macro	-5.71617	3292	6715	2.52254	1	2	0	0	1	1	0	2	1		2	3	3		2	30	80			190	980	110	250		140	0	0	1	0	0	0	450	1153	0	0	0	0	0	0	0
5°W AVR	HLY0102-D13-3	H-D13	P9		Macro	-5.71617	3292	2720	1.64152	1	2	0	2	0	0	0	2	1		0	0	0		10						190	50	150	580	800	0	0	1	0	0	0	239	969	0	0	0	0	0	0	0
5°W AVR	HLY0102-D13-3	H-D13	P10		Macro	-5.71617	3292	2840	1.04797	1	2	0	0	0	0	0	0	0		1	1	2		0											0	0	0	0	0	0	0	0	0	0	0	0	0	0	0
5°W AVR	HLY0102-D13-3	H-D13	P11		Macro	-5.71617	3292	2552	1.21756	1	3	0	0	1	1		2	1		2	3	3		5	0	0	0	0	11	81	21	212	143	255		0	1	0	0	0	1174	1404	0	0	0	0	0	0	0
5°W AVR	HLY0102-D13-3	H-D13	P4		Macro	-5.71617	3292	2020	1.11602	4	3	0	2	0	0	0	2	0		1	3	2		40	10	50			60	240	40	90	160	570	0	0	0	0	0	0	0	0	0	0	0	0	0	0	0
5°W AVR	HLY0102-D13-3	H-D13	P5		Macro	-5.71617	3292	7960	1.56693	1	2	0	0	1	1	0	2	0		3	2	3		1	10	90			50	280	30	160			0	0	0	1	0	0	0	0	746	1341	0	0	0	0	0
5°W AVR	HLY0102-D13-3	H-D13	P6		Macro	-5.71617	3292	3630	1.15238	4	3	0	0	0	0	0	0	1	28	1	3	2		10	10	70			70	240	30	660	220	400	0	0	0	0	0	0	0	0	0	0	0	0	0	0	0
5°W AVR	HLY0102-D13-3	H-D13	P8		Macro	-5.71617	3292	2830	14.15	2	2	0	0	0	1	0	1	1		0	0	0		5							40	280			0	0	0	0	0	0	0	0	0	0	0	0	0	0	0
5°W AVR	HLY0102-D14-4	H-D14	P1		Macro	-4.438	3249	3090	1.78613	1	3	0	5	0	0	0	5	1	34	1	3	2		25	10	20			10	1610	20	670	60	760	0	0	0	0	0	0	0	0	0	0	0	0	0	0	0
5°W AVR	HLY0102-D14-4	H-D14	P2		Micro	-4.438	3249	573	4.81513	1	1	0	0	0	0	0	0	1	0.8	0	0	0		5					12	110	12	46	7	18	0	0	0	0	0	0	0	0	0	0	0	0	0	0	0
5°W AVR	Hly0102-D15-6	H-D15	P11		Macro	-4.36817	3206	1379	1.73241	4	2	0	2	0	0	0	2	1	14	1	3	2		1	6	76									0	0	0	0	0	0	0	0	0	0	0	0	0	0	0
5°W AVR	Hly0102-D15-6	H-D15	P1		Macro	-4.36817	3206	2070	1.48175	1	2	0	0	1	1	0	2	1		3	3	3	3	2	10	45									0	0	1	0	0	0	0	338	0	0	0	0	0	0	0
5°W AVR	Hly0102-D15-6	H-D15	P2		Micro	-4.36817	3206	897	1.13832	4	3	0	0	0	0	0	0	1	11	1	2	2		<1		14						78			0	0	0	0	0	0	0	0	0	0	0	0	0	0	0
5°W AVR	Hly0102-D15-6	H-D15	P5		Macro	-4.36817	3206	5095	2.47691	4	3	0	1	1	0	0	2	1	14	2	3	3	1	2	12	55									0	0	0	0	0	0	0	0	0	0	0	0	0	0	0
5°W AVR	Hly0102-D15-6	H-D15	P6		Macro	-4.36817	3206	7408	2.35324	1	2	0	1	1	1	0	3	1		4	2	3	3	1	10	40			50	270	40	210			0	0	1	0	0	0	350	1449	0	0	0	0	0	0	0
5°W AVR	Hly0102-D15-6	H-D15	P7		Macro	-4.36817	3206	3510	1.11429	4	5	0	5	0	0	0	5	1	10	2	4	3	2	30	10	20			30	910	30	370	150	770	0	0	0	0	0	0	0	0	0	0	0	0	0	0	0
5°W AVR	Hly0102-D15-6	H-D15	P8		Macro	-4.36817	3206	1822	1.97186	4	3	0	1	1	1	0	3	1	21	2	2	3	2	0											0	0	0	0	0	0	0	0	0	0	0	0	0	0	0
5°W AVR	Hly0102-D15-6	H-D15	P9		Micro	-4.36817	3206	919	1.75717	1	3	0	2	0	0	0	2	1	11	1	3	2		<1	35	36									0	0	0	0	0	0	0	0	0	0	0	0	0	0	0
5°W AVR	HLY0102-D15-7	H-D15	P1		Macro	-4.36817	3206	1308	1.02347	4	5	0	0	0	0	0	0	1	4	1	5	2		1	6	33			22	60					0	0	0	0	0	0	0	0	0	0	0	0	0	0	0
5°W AVR	HLY0102-D15-7	H-D15	P10	a	Micro	-4.36817	3206	645	1.4083	4	3	0	0	1	1	0	2	1	5	2	3	3	1	0											0	0	1	0	0	0	0	286	0	0	0	0	0	0	0
5°W AVR	HLY0102-D15-7	H-D15	P10	b	Micro	-4.36817	3206	274	1.26267	4	4	0	0	0	0	0	0	1		1	3	2		0											0	0	0	0	0	0	0	0	0	0	0	0	0	0	0
5°W AVR	HLY0102-D15-7	H-D15	P12		Macro	-4.36817	3206	4270	2.38547	1	2	0	0	1	0	0	1	1	5	2	2	3	1	10	10	60			170	390	50	160		1590	0	0	1	0	0	0	465	1672	0	0	0	0	0	0	0
5°W AVR	HLY0102-D15-7	H-D15	P13		Micro	-4.36817	3206	595	1.16211	4	5	0	2	0	0	0	2	1	6	1	5	2		1		9						25			0	0	0	0	0		0	0	0	0	0	0	0	0	0
5°W AVR	HLY0102-D15-7	H-D15	P2		Macro	-4.36817	3206	2560	5.12	1	3	0	1	0	0	0	1	1	11	1	2	2		10	10	90	0	0	40	100	20	120		590	0	0	1	0	0	0	0	847	0	0	0	0	0	0	0
5°W AVR	HLY0102-D15-7	H-D15	P3+Ol	a	Micro	-4.36817	3206	744	2.06667	4	4	0	0	0	0	0	0	1	4	1	4	2		0											0	0	0	0	0	0	0	0	0	0	0	0	0	0	0
5°W AVR	HLY0102-D15-7	H-D15	P5		Macro	-4.36817	3206	3242	2.55678	4	3	0	3	0	0	0	3	1		1	3	2		40	20	110			90	300	30	310	270	840	0	0	1	0	0	0	0	688	0	0	0	0	0	0	0
5°W AVR	HLY0102-D15-7	H-D15	P6		Macro	-4.36817	3206	3440	3.07143	4	4	0	2	0	1	0	3	1		1	4	1	2	3	10	40					60	160	50	200	0	0	0	0	0	0	0	0	0	0	0	0	0	0	0
5°W AVR	HLY0102-D15-7	H-D15	P7		Macro	-4.36817	3206	1313	1.49886	4	4	0	1	0	0	0	1	1	4	1	3	2		2	10	24				67	14	40			0	0	0	0	0	0	0	0	0	0	0	0	0	0	0
5°W AVR	HLY0102-D15-7	H-D15	P8		Macro	-4.36817	3206	1460	1.47326	4	3	0	2	0	0	0	2	1	5	1	3	2		2	6	24			128	309					0	0	0	0	0	0	0	0	0	0	0	0	0	0	0
5°W AVR	HLY0102-D15-7	H-D15	P9		Micro	-4.36817	3206	620	1.34783	4	3	0	0	0	0	0	0	1	5	1	4	2		0											0	0	1	0	0	0	0	240	0	0	0	0	0	0	0
5°W AVR	PS59-222-1	P-222	P10		Macro	-5.663		2800	1.8543	4	3	1	2	1	0	0	4	1	28	2	3	3	1	3	10	20						350			0	0	0	0	0	0	0	0	0	0	0	0	0	0	0
5°W AVR	PS59-222-1	P-222	P11		Macro	-5.663		1750	1.24467	1	2	1	2	1	0	0	4	1		2	3	3	1	5		32				36	53	254			0	0	0	0	0	0	0	0	0	0	0	0	0	0	0
5°W AVR	PS59-222-1	P-222	P12		Macro	-5.663		1732	1.59191	4	4	0	0	0	1	0	1	1	20	2	3	3	2	0											0	0	0	0	0	0	0	0	0	0	0	0	0	0	0
5°W AVR	PS59-222-1	P-222	P13		Macro	-5.663		1939	1.4779	1	3	0	0	0	1	0	1	1	23	2	2	3	2	<1								49			0	0	0	0	0	0	0	0	0	0	0	0	0	0	0
5°W AVR	PS59-222-1	P-222	P14-Ol		Macro	-5.663		1350	1.74194	1	3	0	2	1	0	0	3	0		1	3	1	1	10					60	165		183	57	220	0	0	0	0	0	0	0	0	0	0	0	0	0	0	0
5°W AVR	PS59-222-1	P-222	P15		Macro	-5.663		1890	1.23529	1	3	0	1	1	1	0	3	1	16	2	3	1	3	1	10	30				110	20	30		280	0	0	1	0	0	0	0	255	0	0	0	0	0	0	0
5°W AVR	PS59-222-1	P-222	P16		Macro	-5.663		2770	2.51818	1	2	0	0	0	1	0	1	1	18	0	0	0		15							20	60		740	0	0	0	0	0	0	0	0	0	0	0	0	0	0	0
5°W AVR	PS59-222-1	P-222	P18		Macro	-5.663		3900	2.09677	1	3	0	4	0	1	0	5	1	32	2	3	1	2	15	10	80			30	510	20	600	140	430	0	0	1	0	0	0	208	2337	0	0	0	0	0	0	0
5°W AVR	PS59-222-1	P-222	P19		Macro	-5.663		2040	1.18605	4	4	0	2	0	0	0	2	1	22	1	4	2		<1						130					0	0	0	0	0	0	0	0	0	0	0	0	0	0	0
5°W AVR	PS59-222-1	P-222	P2		Macro	-5.663		6370	4.82576	1	2	0	4	0	1	0	5	1	18	2	2	1	2	15					80	390	60	660	300	490	0	0	1	0	0	0	488	510	0	0	0	0	0	0	0
5°W AVR	PS59-222-1	P-222	P20		Macro	-5.663		1595	1.89881	4	3	0	0	1	1	0	2	1	16	1	3	1	2	<1	13	43			17	29		17	21	45	0	0	0	0	0	0	0	0	0	0	0	0	0	0	0
5°W AVR	PS59-222-1	P-222	P21		Macro	-5.663		1660	1.28185	1	3	1	0	1	1	0	3	1	34	3	3	1	3	<1	15	37					15	84			0	0	0	0	0	0	0	0	0	0	0	0	0	0	0
5°W AVR	PS59-222-1	P-222	P22	a	Macro	-5.663		1600	1.07383	4	3	0	5	0	1	0	6	1	19	1	3	1	2	25	20	40			30	730	50	710			0	0	0	0	0	0	0	0	0	0	0	0	0	0	0
5°W AVR	PS59-222-1	P-222	P22	b	Macro	-5.663		1570	2.37879	1	3	0	3	0	1	0	4	1	20	1	2	1	2	1						30	80	180			0	0	0	0	0	0	0	0	0	0	0	0	0	0	0
5°W AVR	PS59-222-1	P-222	P23		Macro	-5.663		3790	2.26946	1	2	0	3	0	0	0	3	1	34	1	2	2		10	20	40			140	480	50	280		380	0	0	0	0	0	0	0	0	0	0	0	0	0	0	0
5°W AVR	PS59-222-1	P-222	P24		Macro	-5.663		3140	1.251	1	2	0	4	0	1	0	5	1	20	2	2	1	3	5	10	40			50	700	40	190	50	420	0	0	1	0	0	0	0	1601	0	0	0	0	0	0	0
5°W AVR	PS59-222-1	P-222	P28		Macro	-5.663		5280	3.18072	1	2	0	5	0	1	0	6	1	24	1	2	1	2	15					200	820	30	2360	50	1210	0	0	0	0	0	0	0	0	0	0	0	0	0	0	0
5°W AVR	PS59-222-1	P-222	P29		Macro	-5.663		4340	2.46591	1	3	0	4	1	1	0	6	1	24	1	3	1	3	25	20	50			60	820	20	1370	290	1120	0	0	0	0	0	0	0	0	0	0	0	0	0	0	0
5°W AVR	PS59-222-1	P-222	P3		Macro	-5.663		2540	1.52096	2	5	0	2	0	1	0	3	1	16	0	0	0		25		10					50	710	90	240	0	0	0	0	0	0	0	0	0	0	0	0	0	0	0
5°W AVR	PS59-222-1	P-222	P30		Macro	-5.663		6916	1.98109	1	3	1	0	1	1	0	3	1		1	3	1	1	15	10	220			60	650	40	320	470	1220	0	0	1	0	0	0	1253	1372	0	0	0	0	0	0	0
5°W AVR	PS59-222-1	P-222	P33		Macro	-5.663		5790	1.96271	1	3	0	4	0	1	0	5	1	28	1	2	1	2	40	10	30			40	1090	30	1330	90	1000	0	0	1	0	0	0	0	1246	0	0	0	0	0	0	0
5°W AVR	PS59-222-1	P-222	P34		Macro	-5.663		6270	1.52927	4	3	0	4	1	1	0	6	1		3	3	3	3	15	20	80			50	600	4	320	140	630	0	0	1	0	0	0	0	772	0	0	0	0	0	0	0
5°W AVR	PS59-222-1	P-222	P36		Macro	-5.663		4860	1.33884	1	2	0	1	1	1	0	3	1	26	2	2	3	1	5	10	20					130	550	80	710	0	0	1	0	0	0	0	1362	0	0	0	0	0	0	0
5°W AVR	PS59-222-1	P-222	P37		Micro	-5.663		972	1.31351	4	4	0	1	0	1	0	2	1		2	3	3	2	4					10	54			11	94	0	0	0	1	0	0	0	0	137	408	0	0	0	0	0
5°W AVR	PS59-222-1	P-222	P39		Macro	-5.663		2080	1.2093	4	5	0	2	0	0	0	2	1	26	1	5	2		1						120					0	0	0	0	0	0	0	0	0	0	0	0	0	0	0
5°W AVR	PS59-222-1	P-222	P4		Macro	-5.663		2250	1.30814	1	3	0	2	0	1	0	3	1	22	1	3	1	2	5	10	20			100	210	110	260			0	0	0	0	0	0	0	0	0	0	0	0	0	0	0
5°W AVR	PS59-222-1	P-222	P5		Macro	-5.663		1614	1.86374	1	1	0	3	1	1	0	5	1	17	1	1	3		<1	11	5									0	0	0	0	0	0	0	0	0	0	0	0	0	0	0
5°W AVR	PS59-222-1	P-222	P6		Macro	-5.663		1718	1.56895	1	2	1	1	1	0	0	3	1	13	1	2	2		<1	18	29									0	0	0	0	0	0	0	0	0	0	0	0	0	0	0
5°W AVR	PS59-222-1	P-222	P7		Macro	-5.663		1730	2.61725	1	2	0	0	0	1	0	1	1	15	1	1	2		10	11	33			31	265	10	155			0	0	0	0	0	0	0	0	0	0	0	0	0	0	0
5°W AVR	PS59-222-1	P-222	P8	a	Macro	-5.663		1739	2.76911	1	3	0	2	0	1	0	3	1	20	1	2	1	2	2										166	0	0	0	0	0	0	0	0	0	0	0	0	0	0	0
5°W AVR	PS59-222-1	P-222	P8	b	Macro	-5.663		1112	4.13383	1	3	0	1	0	1	0	2	1	17	1	1	1	2	1						37					0	0	0	0	0	0	0	0	0	0	0	0	0	0	0
5°W AVR	PS59-222-1	P-222	P9		Macro	-5.663		1380	1.79221	4	3	0	0	1	1	0	2	1	24	3	3	3	3	<1		30									0	0	0	0	0	0	0	0	0	0	0	0	0	0	0
5°W AVR	PS59-222-12	P-222	P1	a	Macro	-5.663		4720	1.21337	1	3	0	0	0	1	0	1	1	14	1	3	1	2	6	0	0	0	0	50	310	210	1300			0	0	1	0	0	0	850	1171	0	0	0	0	0	0	0
5°W AVR	PS59-222-12	P-222	P1	b	Macro	-5.663		2490	3.71642	4	3	0	2	0	0	0	2	1	18	1	2	2		20	10	20			40	210			40	560	0						0	0	0	0	0	0	0	0	0
5°W AVR	PS59-222-12	P-222	P2		Macro	-5.663		2470	1.11765	4	4	0	2	0	0	0	2	1	16	2	4	3	1	4		20					30	310		100	0						0	0	0	0	0	0	0	0	0
5°W AVR	PS59-222-12	P-222	P3		Macro	-5.663		4710	1.58054	1	3	0	0	1	1	0	2	1	40	2	3	3	3	<1							70	190			0	0	0	1	0	0	0	0	0	661	0	0	0	0	0
5°W AVR	PS59-222-12	P-222	P4		Macro	-5.663		6790	4.78169	2	2	0	4	0	0	0	4	1	22	1	1	2		40	10	20			20	120	20	3220	200	460	0	0	1	0	0	0	0	784	0	0	0	0	0	0	0
5°W AVR	PS59-222-12	P-222	P7		Macro	-5.663		4146	2.095	1	2	1	1	1	1	0	4	1		2	2	1	1	10	10	30			30	180	50	210		2050	0	0	1	0	0	0			0	0	0	0	0	0	0
5°W AVR	PS59-222-12	P-222	P9		Macro	-5.663		4170	1.2087	1	3	1	2	1	1	0	5	1	18	4	3	3	3	2	20	60			20	120	20	90		130	0						0	0	0	0	0	0	0	0	0
5°W AVR	PS59-222-12	P-222	P10		Macro	-5.663		2778	2.33054	1	2	0	0	1	1	0	2	1		2	3	3	2	2	20	50			20	60	20	80	40	190	0	0	1	0	0	0	334	1024	0	0	0	0	0	0	0
5°W AVR	PS59-222-13	P-222	P1		Macro	-5.663		1059	3.37261	1	1	0	1	0	0	0	1	1	12	1	2	2		10						21	183	606			0	0	1	0	0	0	0	1074	0	0	0	0	0	0	0
5°W AVR	PS59-222-13	P-222	P7		Macro	-5.663		5395	3.83986	1	3	0	0	1	1	0	2	1		1	2	2		5	10	30			30	330	40	50	100	330	0	0	1	0	0	0	201	1882	0	0	0	0	0	0	0
5°W AVR	PS59-222-13	P-222	P9		Macro	-5.663		1058	1.78716	1	2	0	0	1	1	0	2	1		2	2	3	2	2		16						108		150	0	0	1	0	0	0	319	484	0	0	0	0	0	0	0
5°W AVR	PS59-222-13	P-222	P10		Micro	-5.663		424	1.35897	4	4	0	0	0	1	0	1	1		1	4	2		1						13		9			0						0	0	0	0	0	0	0	0	0
5°W AVR	PS59-222-13	P-222	P12		Micro	-5.663		710	1.34725	1	2	0	0	1	1	0	2	1	17	2	2	1	3	0											0						0	0	0	0	0	0	0	0	0
5°W AVR	PS59-222-13	P-222	P13		Macro	-5.663		5050	1.77193	4	3	0	2	0	1	0	3	1		1	4	1	2	5						80			50	510	0						0	0	0	0	0	0	0	0	0
5°W AVR	PS59-222-13	P-222	P14		Micro	-5.663		996	1.15012	1	3	0	0	0	1	0	1	1		1	2	1	2	0											0	0	1	0	0	0	0	252	0	0	0	0	0	0	0
5°W AVR	PS59-222-13	P-222	P15		Micro	-5.663		955	2.05376	1	2	1	0	0	1	0	2	1		2	2	3	2	1										74	0	0	1	0	0	0	0	201	0	0	0	0	0	0	0
5°W AVR	PS59-222-13	P-222	P16		Micro	-5.663		964	3.0125	2	3	0	1	0	1	0	2	1		1	2	1	2	20					34	634					0	0	1	0	0	0	0	421	0	0	0	0	0	0	0
5°W AVR	PS59-222-13	P-222	P17		Macro	-5.663		1742	1.65905	1	3	1	0	1	1	0	3	1		1	1	2		<1	18	22									0	0	1	1	0	0	578	1004	22	89	0	0	0	0	0
5°W AVR	PS59-222-13	P-222	P18		Macro	-5.663		3670	2.71852	1	1	0	0	0	0	0	0	1		0	0	0		0											0	0	0	0	0	0	0	0	0	0	0	0	0	0	0
5°W AVR	PS59-222-13	P-222	P2-Ol		Macro	-5.663		3480	1.51965	1	1	0	1	0	1	0	2	1	16	2	2	3	2	2							30	180	50	100	0						0	0	0	0	0	0	0	0	0
5°W AVR	PS59-222-13	P-222	P21		Micro	-5.663		579	1.19136	1	3	0	0	1	1	0	2	1		2	3	1	2	5								10	23	241	0	0	1	0	0	0	0	367	0	0	0	0	0	0	0
5°W AVR	PS59-222-13	P-222	P22		Macro	-5.663		3570	2.28846	1	2	0	0	1	1	0	2	1	18	1	2	1	3	5	10	20			20	200	10	520			0	0	1	0	0	0	301	1609	0	0	0	0	0	0	0
5°W AVR	PS59-222-13	P-222	P23		Macro	-5.663		3710	1.4664	1	2	1	0	0	1	0	2	1	12	1	2	2		1							40	70			0						0	0	0	0	0	0	0	0	0
5°W AVR	PS59-222-13	P-222	P24		Macro	-5.663		6994	7.42463	4	3	0	1	0	1	0	2	1	16	1	3	2		4							24	614			0						0	0	0	0	0	0	0	0	0
5°W AVR	PS59-222-13	P-222	P25		Macro	-5.663		2222	1.61835	1	3	0	0	1	1	0	2	1		3	3	3	2	<1	10	60									0	0	1	0	0	0	0	1116	0	0	0	0	0	0	0
5°W AVR	PS59-222-13	P-222	P4		Macro	-5.663		1505	1.4901	1	2	0	2	1	1	0	4	1	14	2	2	1	3	3							15	290			0						0	0	0	0	0	0	0	0	0
5°W AVR	PS59-222-13	P-222	P6		Macro	-5.663		2780	1.27523	1	3	0	3	0	2	0	5	1	32	1	3	1	1	25					40	300	120	390			0						0	0	0	0	0	0	0	0	0
5°W AVR	PS59-222-13	P-222	P8		Macro	-5.663		9680	3.0828	4	3	0	1	0	1	0	2	1		1	3	1	2	5					20	140	30	600	70	340	0						0	0	0	0	0	0	0	0	0
5°W AVR	PS59-222-14	P-222	P12		Macro	-5.663		2410	1.28877	4	3	0	2	0	1	0	3	1		1	4	2		40		10					10	600	30	390	0						0	0	0	0	0	0	0	0	0
5°W AVR	PS59-222-14	P-222	P13		Macro	-5.663		1182	1.62586	4	4	0	0	1	1	0	2	1	19	3	4	1	3	0											0	0	1	0	0	0	0	309	0	0	0	0	0	0	0
5°W AVR	PS59-222-14	P-222	P16		Macro	-5.663		3060	1.02341	1	2	0	0	0	1	0	1	1	12	0	0	0		3					40	370	50	490	80	160	0						0	0	0	0	0	0	0	0	0
5°W AVR	PS59-222-14	P-222	P17		Macro	-5.663		3550	1.14148	1	2	0	1	0	1	0	2	1	16	1	2	2		10	20	90			20	80	30	600	60	1110	0	0	1	0	0	0			0	0	0	0	0	0	0
5°W AVR	PS59-222-14	P-222	P19		Macro	-5.663		2400	1.64384	4	3	0	0	0	1	0	1	1	16	1	3	2		10	10	30			10	80	30	790			0						0	0	0	0	0	0	0	0	0
5°W AVR	PS59-222-14	P-222	P1		Macro	-5.663		1644	1.79869	1	2	1	0	1	1	0	3	1		3	3	3	3	1	20	90					50	110			0	0	1	0	0	0	0	515	0	0	0	0	0	0	0
5°W AVR	PS59-222-14	P-222	P3		Macro	-5.663		1340	2.12698	4	3	0	2	0	1	0	3	1	14	1	3	1	2	5	9	19			29	30	19	166			0						0	0	0	0	0	0	0	0	0
5°W AVR	PS59-222-14	P-222	P4		Macro	-5.663		3352	3.352	4	4	0	1	0	1	0	2	1		1	4	1	2	3					50	1080					0	0	1	0	0	0	0	1194	0	0	0	0	0	0	0
5°W AVR	PS59-222-14	P-222	P5		Micro	-5.663		955	1.39416	1	2	0	0	1	1	0	2	1	24	2	3	1	2	<1										70	0						0	0	0	0	0	0	0	0	0
5°W AVR	PS59-222-14	P-222	P6	a	Macro	-5.663		1063	1.05771	4	3	0	3	0	0	0	3	1	13	1	3	2		10		21			14	213	27	166		213	0						0	0	0	0	0	0	0	0	0
5°W AVR	PS59-222-14	P-222	P7	a	Macro	-5.663		1155	1.26923	1	3	1	1	0	1	0	3	1	22	1	3	1	2	5	12	44			35	81					0						0	0	0	0	0	0	0	0	0
5°W AVR	PS59-222-14	P-222	P7	b	Macro	-5.663		1233	4.13758	4	5	0	0	0	1	0	1	1	14	1	5	1	2	0											0						0	0	0	0	0	0	0	0	0
5°W AVR	PS59-222-14	P-222	P8		Macro	-5.663		2180	1.744	4	3	0	0	0	1	0	1	1	266	1	3	2		3	20	30						40		50	0						0	0	0	0	0	0	0	0	0
5°W AVR	PS59-222-14	P-222	P9		Macro	-5.663		1760	1.12821	1	3	0	2	1	1	0	4	1	16	3	3	3	3	5	20	100			40	140	110	200		190	0						0	0	0	0	0	0	0	0	0
5°W AVR	PS59-222-14	P-222	P10		Macro	-5.663		1557	2.45972	1	3	1	0	1	1	0	3	1		2	3	1	3	<1						23					0	0	1	0	0	0	0	498	0	0	0	0	0	0	0
5°W AVR	PS59-222-14	P-222	P14		Macro	-5.663		2821	1.06413	1	2	1	0	1	1	0	3	1		3	2	1	2	1	10	30			40	90	10	90			0		1	0	0	0	147	21	0	0	0	0	0	0	0
5°W AVR	PS59-222-15	P-222	P1-Ol		Macro	-5.663		2531	1.25111	4	3	0	0	0	1	0	1	0		1	3	1	2	1								60			0	0	0	0	0	0	0	0	0	0	0	0	0	0	0
5°W AVR	PS59-222-15	P-222	P10		Macro	-5.663		3260	1.51628	4	3	0	2	0	1	0	3	1	46	1	4	2		5	10	30			10	80	20	340	40	380	0	0	0	0	0		0	0	0	0	0	0	0	0	0
5°W AVR	PS59-222-15	P-222	P11		Macro	-5.663		1415	1.51014	4	5	0	0	0	1	0	1	1	18	1	5	2		1	13	15			11	18			52	83	0	0	1	1	0	0					0	0	0	0	0
5°W AVR	PS59-222-15	P-222	P12		Macro	-5.663		1202	3.82803	1	2	0	1	0	0	0	1	1	25	1	1	2		0											0	0	1	0	0	0	186	340	0	0	0	0	0	0	0
5°W AVR	PS59-222-15	P-222	P13		Macro	-5.663		1809	1.22478	1	3	0	0	1	1	0	2	1	32	3	3	3	3	1	15	24			21	51	12	39	18	215	0	0	1	1	0	0	0	197	0	87	0	0	0	0	0
5°W AVR	PS59-222-15	P-222	P14		Macro	-5.663		1979	1.23225	4	4	0	0	0	1	0	1	1	12	1	3	1	2	2									18	119	0	0	0	0	0	0	0	0	0	0	0	0	0	0	0
5°W AVR	PS59-222-15	P-222	P15		Micro	-5.663		646	1.24231	1	1	1	0	1	1	0	3	1	9	1	1	1	2	0											0	0	1	0	0	0	0	0	0	102	0	0	0	0	0
5°W AVR	PS59-222-15	P-222	P16		Macro	-5.663		2402	2.12191	1	2	1	0	0	1	0	2	1	28	0	0	0		10							230	600		77	0	0	1	0	0	0	0	613	0	0	0	0	0	0	0
5°W AVR	PS59-222-15	P-222	P17		Macro	-5.663		1029	1.6464	1	2	0	0	1	1	0	2	1		1	3	1	2	<1					12	35			5	16	0	0	1	0	0	0	0	325	0	0	0	0	0	0	0
5°W AVR	PS59-222-15	P-222	P18-Ol		Macro	-5.663		1627	3.57582	1	3	1	0	1	0	0	2	0		0	0	0		5						23			33	767	0	0	0	1	0	0	0	0	0	326	0	0	0	0	0
5°W AVR	PS59-222-15	P-222	P2-Ol		Macro	-5.663		1673	1.92964	1	2	0	3	0	1	0	4	1	16	1	2	2		4							74	215			0	0	1	1	0	0					0	0	0	0	0
5°W AVR	PS59-222-15	P-222	P20		Macro	-5.663		1220	1.55811	1	3	1	0	1	1	0	3	1		2	3	1	3	<1		19			24	36					0	0	0	0	0	0	0	0	0	0	0	0	0	0	0
5°W AVR	PS59-222-15	P-222	P21		Macro	-5.663		1732	1.0962	4	3	0	2	1	1	0	4	1	10	3	3	3	3	10	15	55			16	136	15	131	30	309	0	0	1	1	0	0	0	197	110	421	0	0	0	0	0
5°W AVR	PS59-222-15	P-222	P22		Macro	-5.663		1191	1.52692	1	3	1	1	1	0	0	3	1		1	1	1	1	0											0	0	1	0	0	0	217	434	0	0	0	0	0	0	0
5°W AVR	PS59-222-15	P-222	P23		Macro	-5.663		4907	1.87076	1	2	0	4	1	1	0	6	1	32	2	2	1	2	15	10	40			30	310	20	240	40	1510	0	0	1	0	0	0	1880	2360	0	0	0	0	0	0	0
5°W AVR	PS59-222-15	P-222	P24		Macro	-5.663		1937	4.64508	1	3	0	2	0	0	0	2	1	29	1	3	2		2					25	72	20	101		185	0	0	1	0	0	0	0	315	1158	0	0	0	0	0	0
5°W AVR	PS59-222-15	P-222	P26		Macro	-5.663		6740	1.54943	1	3	0	5	0	1	0	6	1	3	2	3	1	2	15	20	60			40	450	30	660	70	1160	0	0	1	0	0	0	0	1435	0	0	0	0	0	0	0
5°W AVR	PS59-222-15	P-222	P27		Macro	-5.663		2457	2.71492	1	3	0	2	0	0	0	2	1		1	2	1	2	15	17	21							20	1324	0	0	0	1	0	0	0	0	0	188	0	0	0	0	0
5°W AVR	PS59-222-15	P-222	P3		Macro	-5.663		1380	1.23214	4	2	0	1	0	0	0	1	1	24	1	3	2		25					50	400	190	410	50	530	0	0	1	0	0	0	0	945	0	0	0	0	0	0	0
5°W AVR	PS59-222-15	P-222	P4		Micro	-5.663		827	1.82561	1	2	1	0	1	0	0	2	1	8	1	3	1	1	0											0	0	0	0	0	0	0	0	0	0	0	0	0	0	0
5°W AVR	PS59-222-15	P-222	P5		Macro	-5.663		1676	3.16824	1	3	0	0	0	0	0	0	1	23	1	2	2		1		18								128	0	0	0	0	0	0	0	0	0	0	0	0	0	0	0
5°W AVR	PS59-222-15	P-222	P6		Macro	-5.663		2670	1.68987	1	1	1	0	1	1	0	3	1	42	1	1	1	2	3	10	40			30	80		110		90	0	0	1	0	0	0	0	786	0	0	0	0	0	0	0
5°W AVR	PS59-222-15	P-222	P7-Ol		Macro	-5.663		4250	2.59146	4	2	0	0	0	1	0	1	1		1	3	1	2	5							150	330			0	0	0	0	0	0	0	0	0	0	0	0	0	0	0
5°W AVR	PS59-222-15	P-222	P8		Macro	-5.663		4270	1.34277	1	2	0	0	0	1	0	1	1		1	2	1	2	0							50	380	80	370	0	0	0	0	0	0	0	0	0	0	0	0	0	0	0
5°W AVR	PS59-222-15	P-222	P9		Micro	-5.663		930	1.2253	4	3	1	0	1	0	0	2	1		1	4	1	1	1									29	49	0	0	0	0	0	0	0	0	0	0	0	0	0	0	0
5°W AVR	PS59-222-4	P-222	P1		Macro	-5.663		1657	1.15149	1	3	0	0	0	1	0	1	1	13	1	3	1	2	2	17	55			21	42					0						0	0	0	0	0	0	0	0	0
5°W AVR	PS59-222-4	P-222	P2		Macro	-5.663		4503	1.9776	1	3	0	3	1	1	0	5	1	4	2	3	1	1	5	20	30			50	240	20	220	140	2080	0	0	1	0	0	0	0	1978	0	0	0	0	0	0	0
5°W AVR	PS59-222-4	P-222	P3		Micro	-5.663		588	1.43066	1	3	0	0	0	0	1	1	1	11	1	1	2		3					18	28					0	0	1	0	0	0	0	462	0	0	0	0	0	0	0
5°W AVR	PS59-222-4	P-222	P4		Macro	-5.663		2154	3.53695	1	3	0	1	0	1	0	2	1	17	1	3	1	2	10	51	156				22				604	0	0	1	0	0	0	0	440	0	0	0	0	0	0	0
5°W AVR	PS59-222-4	P-222	P5		Macro	-5.663		4097	5.30699	1	1	1	0	0	1	0	2	1	11	1	1	1	2	1	3	8			29	75		208	32	788	0	0	1	0	0	0	339	892	0	0	0	0	0	0	0
5°W AVR	PS59-222-4	P-222	P7		Macro	-5.663		1581	2.32159	1	2	0	2	1	1	0	4	1	7	2	3	1	3	1					23	40				93	0	0	1	0	0	0	301	583	0	0	0	0	0	0	0
5°W AVR	PS59-222-4	P-222	P10		Macro	-5.663		3117	4.72273	4	4	0	0	1	0	0	1	1	7	1	3	1	1	30	17	63			19	113	17	490			0						0	0	0	0	0	0	0	0	0
5°W AVR	PS59-222-4	P-222	P11		Macro	-5.663		4796	2.16719	4	3	0	0	1	1	0	2	1	15	3	3	3	3	3	10	30			10	130	100	350			0	0	1	0	0	0	505	1574	0	0	0	0	0	0	0
5°W AVR	PS59-222-4	P-222	P12		Macro	-5.663		4186	3.07342	1	1	0	0	0	1	0	1	1	7	1	3	1	2	3							114	341	200	392	0	0	1	0	0	0	0	473	0	0	0	0	0	0	0
5°W AVR	PS59-222-4	P-222	P13		Macro	-5.663		1422	1.83959	1	1	1	0	0	1	0	2	1	14	1	4	1	2	5							81	208			0						0	0	0	0	0	0	0	0	0
5°W AVR	PS59-222-4	P-222	P14		Micro	-5.663		442	1.45875	1	3	0	0	0	1	0	1	1	9	1	2	1	2	1					7	26					0						0	0	0	0	0	0	0	0	0
5°W AVR	PS59-222-4	P-222	P15		Macro	-5.663		1681	1.67597	4	3	0	1	0	1	0	2	1	7	1	2	1	2	40	9	20			11	409	21	128	23	881	0						0	0	0	0	0	0	0	0	0
5°W AVR	PS59-222-4	P-222	P16		Macro	-5.663		4289	8.29594	1	1	0	3	0	1	0	4	1	9	1	1	1	2	15		13				47	15	407	47	296	0						0	0	0	0	0	0	0	0	0
5°W AVR	PS59-222-4	P-222	P8		Micro	-5.663		706	1.19257	1	3	0	3	0	1	0	4	1	7	1	3	1	2	<1									9	16	0						0	0	0	0	0	0	0	0	0
5°W AVR	PS59-222-4	P-222	P9		Micro	-5.663		620	1.34199	4	5	0	0	0	1	0	1	1	12	2	5	3	2	<1		6								10	0						0	0	0	0	0	0	0	0	0
5°W AVR	PS59-222-4a	P-222	P1		Macro	-5.663		2560	2.63918	1	3	0	3	1	1	0	5	1	24	1	3	1	3	5	10	20			20	100	10	130	30	360	0	0	0	0	0	0	0	0	0	0	0	0	0	0	0
5°W AVR	PS59-222-4a	P-222	P3		Macro	-5.663		2626	1.47363	4	3	0	1	0	1	0	2	1	9	2	2	1	2	1	15	19						293			0	0	1	1	0	0					0	0	0	0	0
5°W AVR	PS59-222-4a	P-222	P5		Macro	-5.663		1296	1.31174	4	3	0	2	0	1	0	3	1	8	1	3	1	2	10		44			20	244	72	111			0	0	1	0	0	0	242	633	0	0	0	0	0	0	0
5°W AVR	PS59-222-4a	P-222	P6		Macro	-5.663		1340	1.77249	1	3	0	0	0	1	0	1	1	11	1	2	2		3	6	20						50			0	0	1	0	0	0	0	506	0	0	0	0	0	0	0
5°W AVR	PS59-222-4a	P-222	P7		Micro	-5.663		450	1.12782	1	3	0	0	0	1	0	1	1	15	1	2	1	2	0											0						0	0	0	0	0	0	0	0	0
5°W AVR	PS59-222-4a	P-222	P8		Macro	-5.663		2029	1.6116	1	3	0	0	1	1	0	2	1	12	2	3	1	3	1		6			18						0	0	1	0	0	0	718	1317	0	0	0	0	0	0	0
5°W AVR	PS59-222-4a	P-222	P9		Macro	-5.663		9381	1.27425	1	2	1	5	1	1	0	8	1	12	3	3	1	3	5	10	140			30	280	40	1550	120	1350	0	0	1	0	0	0	0	1529	0	0	0	0	0	0	0
5°W AVR	PS59-222-4a	P-222	P10		Macro	-5.663		3177	1.46271	1	2	0	0	1	1	0	2	1	8	2	3	1	3	1	7	14									0	0	1	0	0	0	401	1127	0	0	0	0	0	0	0
5°W AVR	PS59-222-4a	P-222	P11		Macro	-5.663		1438	1.53305	1	2	0	1	1	1	0	3	1	7	2	2	1	1	1										93	0	0	1	0	0	0	260	307	0	0	0	0	0	0	0
5°W AVR	PS59-223-25	P-223	P1		Macro	-4.398		3370	9.36111	2	3	0	0	0	0	0	0	1		0	0	0		10					30	640		630	90	130	0	0	0	0	0	0	0	0	0	0	0	0	0	0	0
5°W AVR	PS59-223-25	P-223	P5		Macro	-4.398		4566	1.27471	4	4	0	1	1	1	0	3	1		1	3	1	3	5	10	50			30	60	20	190	3	260	0	0	0	0	0	0	0	0	0	0	0	0	0	0	0
5°W AVR	PS59-223-25	P-223	P9		Macro	-4.398		1424	1.44569	1	2	0	1	1	0	0	2	1		1	3	1	1	3	10	30			10	20			60	100	0	0	1	0	0	0	188	526	0	0	0	0	0	0	0
5°W AVR	PS59-223-25	P-223	P10		Macro	-4.398		1440	1.0643	1	3	0	1	1	0	0	2	1		1	2	1	1	2	8	15			11	33	12	34			0	0	1	0	0	0	402	1204	0	0	0	0	0	0	0
5°W AVR	PS59-223-25	P-223	P11		Macro	-4.398		1581	1.94226	4	3	0	0	1	1	0	2	1		1	3	1	2	5									62	240	0	0	1	0	0	0	0	679	0	0	0	0	0	0	0
5°W AVR	PS59-223-25	P-223	P12		Macro	-4.398		5152	1.90321	4	3	0	0	1	0	0	1	1		1	3	1	1	10	13	249			37	141	30	519	41	732	0	0	0	1	0	0	0	0			0	0	0	0	0
5°W AVR	PS59-223-25	P-223	P13		Macro	-4.398		1521	2.78062	1	2	1	0	0	0	0	1	1		0	0	0		1					59	137					0	0	1	0	0	0	128	728	0	0	0	0	0	0	0
5°W AVR	PS59-223-25	P-223	P15	a	Macro	-4.398		1563	1.57879	4	3	0	0	0	0	0	0	0		1	4	2		0											0	0	0	0	0	0	0	0	0	0	0	0	0	0	0
5°W AVR	PS59-223-25	P-223	P15	b	Micro	-4.398		852	1.28896	4	3	0	0	0	0	0	0	0		1	4	2		15		26								193	0	0	0	0	0	0	0	0	0	0	0	0	0	0	0
5°W AVR	PS59-223-25	P-223	P17		Macro	-4.398		2332	2.01382	4	4	0	0	1	1	0	2	1		1	4	1	2	2	12	17			21	55				295	0	0	1	0	0	0	0	663	0	0	0	0	0	0	0
5°W AVR	PS59-223-25	P-223	P2		Macro	-4.398		3250	12.3574	4	3	0	0	1	1	0	2	1	128	2	3	1	2	5	10	30			20	130	10	100	60	370	0	0	0	0	0	0	0	0	0	0	0	0	0	0	0
5°W AVR	PS59-223-25	P-223	P19		Macro	-4.398		2999	1.70981	4	3	0	0	1	1	0	2	1		1	3	1	3	2	8	23			14	39					0	0	1	0	0	0	0	1212	0	0	0	0	0	0	0
5°W AVR	PS59-223-25	P-223	P20		Macro	-4.398		2345	1.7268	1	3	0	0	1	1	0	2	1		1	3	1	3	3	10	150			30	320		450	130	420	0	0	1	0	0	0	305	1025	0	0	0	0	0	0	0
5°W AVR	PS59-223-25	P-223	P22		Macro	-4.398		3210	1.66321	4	3	0	0	1	1	0	2	0		1	4	1	3	2	10	120					30	50			0	0	0	0	0	0	0	0	0	0	0	0	0	0	0
5°W AVR	PS59-223-25	P-223	P23		Macro	-4.398		2447	1.14292	1	2	0	0	0	1	0	1	1		1	3	1	2	1	10	60			20	40	20	80	80	140	0	0	1	0	0	0	648	1690	0	0	0	0	0	0	0
5°W AVR	PS59-223-25	P-223	P25		Macro	-4.398		1103	1.33052	1	3	1	0	0	1	0	2	1	10	1	1	1	2	10						15			37	394	0	0	0	0	0	0	0	0	0	0	0	0	0	0	0
5°W AVR	PS59-223-25	P-223	P26	a	Macro	-4.398		1352	1.33729	1	3	1	0	1	0	0	2	1	10	1	3	1	1	5		56			12	219	50	139	33	100	0	0	0	1	0	0	0	0			0	0	0	0	0
5°W AVR	PS59-223-25	P-223	P26	b	Micro	-4.398		874	3.03472	1	3	1	0	0	0	0	1	1	8	1	2	1		0											0	0	0	0	0	0	0	0	0	0	0	0	0	0	0
5°W AVR	PS59-223-25	P-223	P27		Macro	-4.398		6953	3.54383	1	2	0	0	1	1	0	2	1		2	3	1	3	5	13	187			21	279	15	527	48	979	0	0	0	1	0	0	0	0			0	0	0	0	0
5°W AVR	PS59-223-25	P-223	P28		Macro	-4.398		4800	4.44444	1	3	0	1	1	0	0	2	1		1	3	1	2	10	10	30			40	430	10	1300	40	270	0	0	0	1	0	0	0	0	0	187	0	0	0	0	0
5°W AVR	PS59-223-25	P-223	P30		Macro	-4.398		1013	2.10166	1	2	1	0	0	0	0	1	1		0	0	0		0	0	0	0	0	0	0	0	0	0	0	0	0	1	0	0	0	292	836	0	0	0	0	0	0	0
5°W AVR	PS59-223-25	P-223	P3		Macro	-4.398		2120	16.6929	4	4	0	2	0	0	0	2	1	28	1	4	2		1	10	20			10	70	10	20	70	120	0						0	0	0	0	0	0	0	0	0
5°W AVR	PS59-223-25	P-223	32	a	Macro	-4.398		4236	1.36954	4	3	0	0	1	1	0	2	1		2	3	3	2	5	10	30			20	510	10	240	90	230	0	0	1	0	0	0	1280	1289	0	0	0	0	0	0	0
5°W AVR	PS59-223-25	P-223	32	b	Macro	-4.398		1532	34.8182	1	2	0	0	1	1	0	2	1		2	3	1	2	1					18	92		38			0	0	1	0	0	0	0	44	0	0	0	0	0	0	0
5°W AVR	PS59-223-25	P-223	P6		Macro	-4.398		1652	1.55996	4	3	0	0	1	1	0	2	1	9	2	4	1	2	2	7	12			16	23		46	37	165	0	0	0	1	0	0	0	0	0	79	0	0	0	0	0
5°W AVR	PS59-223-25	P-223	P8		Macro	-4.398		5090	1.19484	1	3	0	0	0	1	0	1	1	22	1	2	1	2	5	20	130			10	80	20	140	30	620	0	0	1	0	0	0	278	936	0	0	0	0	0	0	0
5°W AVR	PS59-223-25	P-223	C9		p	-4.398		2370	1.29155	4	3	0	0	1	1	0	2	1		1	3	2		5	9	38	0	0	13	429	18	176	51	234	0	0	0	0	1	0	0	0	0	0	386	925	0	0	0
48°E Deep seafloor	PS59-297-1	P-297	P1	a	Micro	46.86	4742	84	1.25373	1	1	0	0	0	0	0	0	1		0	0	0		0											0	0	0	0	0	0	0	0	0	0	0	0	0	0	0
48°E Deep seafloor	PS59-297-1	P-297	P1	b	Micro	46.86	4742	259	4.70909	4	3	0	0	0	0	0	0	0		1	2	2		0											0	0	0	0	0	0	0	0	0	0	0	0	0	0	0
48°E Deep seafloor	PS59-297-1	P-297	P2	a	Micro	46.86	4742	630	8.75	4	4	0	0	0	0	0	0	1	1	1	4	2		2					5	12	22	44			0	0	0	0	0	0	0	0	0	0	0	0	0	0	0
48°E Deep seafloor	PS59-297-1	P-297	P2	b	Micro	46.86	4742	204	1.6063	4	4	0	0	0	0	0	0	1	1	1	3	2		0											0	0	1	0	0	0	0	109	0	0	0	0	0	0	0
48°E Deep seafloor	PS59-297-45	P-297	P2	a	Micro	46.86	4742	184	4	1	1	0	0	1	1	0	2	1	2	0	0	0		2						14					0	0	0	0	0	0	0	0	0	0	0	0	0	0	0
48°E Deep seafloor	PS59-297-45	P-297	P2	b	Micro	46.86	4742	154	4.05263	1	1	0	0	0	0	0	0	1	1	0	0	0		0											0	0	0	0	0	0	0	0	0	0	0	0	0	0	0
48°E Deep seafloor	PS59-297-45	P-297	P2	c	Micro	46.86	4742	519	2.19915	4	3	0	2	0	0	0	2	0		1	3	2		5									65	157	0	0	0	0	0	0	0	0	0	0	0	0	0	0	0
48°E Deep seafloor	PS59-297-45	P-297	P3	a	Micro	46.86	4742	224	18.6667	3	1	0	0	0	0	0	0	1	1	0	0	0		0											0	0	0	0	0	0	0	0	0	0	0	0	0	0	0
48°E Deep seafloor	PS59-297-45	P-297	P3	b	Micro	46.86	4742	228	11.4	3	1	0	0	0	0	0	0	1	1	0	0	0		0											0	0	0	0	0	0	0	0	0	0	0	0	0	0	0
48°E Deep seafloor	PS59-297-45	P-297	P3	c	Micro	46.86	4742	522	18.6429	3	1	0	0	0	0	0	0	1	1	0	0	0		5					7	55					0	0	0	0	0	0	0	0	0	0	0	0	0	0	0
48°E Deep seafloor	PS59-297-45	P-297	P3	d	Micro	46.86	4742	205	13.6667	3	1	0	0	0	0	0	0	1		0	0	0		0											0	0	0	0	0	0	0	0	0	0	0	0	0	0	0
48°E Deep seafloor	PS59-297-45	P-297	P3	e	Micro	46.86	4742	256	7.31429	1	2	0	0	0	0	0	0	1		0	0	0		1										9	0	0	1	1	0	0	30	121	22	53	0	0	0	0	0
48°E Deep seafloor	PS59-297-45	P-297	P3	f	Micro	46.86	4742	507	17.4828	3	2	0	0	0	0	0	0	1		0	0	0		1					8	55					0	0	0	0	0	0	0	0	0	0	0	0	0	0	0
48°E Deep seafloor	PS59-297-45	P-297	P4		Micro	46.86	4742	253	12.0476	3	1	0	0	0	0	0	0	1	1	0	0	0		2					2	4					0	0	0	0	0	0	0	0	0	0	0	0	0	0	0
48°E Deep seafloor	PS59-297-45	P-297	Clot22	a	Micro	46.86	4742	754	3.84694	1	2	0	0	0	0	0	0	1	5	1	2	2		0											0	0	0	0	0	0	0	0	0	0	0	0	0	0	0
48°E Deep seafloor	PS59-297-45	P-297	Clot22	b	Micro	46.86	4742	375	4.21348	2	3	0	0	0	0	0	0	1	3	0	0	0		1					15	46					0	0	0	0	0	0	0	0	0	0	0	0	0	0	0
48°E Deep seafloor	PS59-297-45	P-297	Clot22	c	Micro	46.86	4742	501	2.94706	1	3	0	0	0	0	0	0	1	7	0	0	0		1									32	83	0	0	0	0	0	0	0	0	0	0	0	0	0	0	0
48°E Deep seafloor	PS59-297-45	P-297	Clot15		Micro	46.86	4742	419	5.44156	1	2	0	0	1	1	0	2	1	2	0	0	0		3					3	38			23	92	0	0	1	1	0	0	80	96	31	70	0	0	0	0	0
48°E Deep seafloor	PS59-297-45	P-297	Clot13		Micro	46.86	4742	527	6.75641	1	1	1	0	0	0	0	1	1	2	1	1	1	2	1					3	90			5	60	0	0	0	1	0	0	0	0	0	192	0	0	0	0	0
48°E Deep seafloor	PS59-297-45	P-297	Clot1		Micro	46.86	4742	738	11.9032	2	3	0	0	0	0	0	0	1	2	0	0	0		1					18	89					0	0	0	1	0	0	0	0	32	87	0	0	0	0	0
48°E Deep seafloor	PS59-297-46	P-297	P1	a	Micro	46.86	4742	146	2.5614	4	3	0	0	0	0	0	0	0		0	0	0		1						5					0	0	0	0	0	0	0	0	0	0	0	0	0	0	0
48°E Deep seafloor	PS59-297-46	P-297	P1	b	Micro	46.86	4742	306	13.3043	3	1	0	0	0	0	0	0	0		0	0	0		0											0	0	0	0	0	0	0	0	0	0	0	0	0	0	0
48°E Deep seafloor	PS59-297-46	P-297	P1	c	Micro	46.86	4742	589	4.75	1	4	0	2	0	0	0	2	1		0	0	0		1									33	58	0	0	1	0	0	0	52	321	0	0	0	0	0	0	0
48°E Deep seafloor	PS59-297-46	P-297	P2		Micro	46.86	4742	497	3.12579	1	4	0	0	0	1	0	1	0		1	2	1	2	0						10			4	100	0	0	0	1	0	0	0	0	0	54	0	0	0	0	0
48°E Deep seafloor	PS59-297-46	P-297	P3		Micro	46.86	4742	956	5.49425	1	1	0	0	1	1	0	2	1	28	0	0	0		0											0	0	0	1	0	0	0	0	83	171	0	0	0	0	0
48°E Deep seafloor	PS59-297-46	P-297	P5		Macro	46.86	4742	1125	13.2353	2	2	1	0	0	0	0	1	0		0	0	0		1					2	124			12	98	0	0	1	0	0	0	0	124	0	0	0	0	0	0	0
48°E Deep seafloor	PS59-297-46	P-297	P6		Micro	46.86	4742	784	2.27907	1	3	0		1	1	0	2	0		1	3	1	3	0											0	0	0	0	0	0	0	0	0	0	0	0	0	0	0
48°E Deep seafloor	PS59-297-46	P-297	P7		Micro	46.86	4742	279	1.54144	4	3	1	0	0	0	0	1	0		2	2	3	2	0											0	0	0	1	0	0	0	0	25	51	0	0	0	0	0
48°E Deep seafloor	PS59-297-46	P-297	P8	a	Micro	46.86	4742	267	10.68	3	1	0	0	0	0	0	0	1	1	0	0	0		0											0	0	0	1	0	0	0	0	11	55	0	0	0	0	0
48°E Deep seafloor	PS59-297-46	P-297	P8	b	Micro	46.86	4742	73	1.05797	1	1	0	0	0	1	0	1	1	1	1	1	2		0											0	0	0	0	0	0	0	0	0	0	0	0	0	0	0
48°E Deep seafloor	PS59-297-46	P-297	Pext1	a	Micro	46.86	4742	180	4.86486	1	1	0	0	1	0	0	1	1		0	0	0		1						8					0	0	0	1	0	0	0	0	0	15	0	0	0	0	0
48°E Deep seafloor	PS59-297-46	P-297	Pext1	b	Micro	46.86	4742	182	6.06667	1	2	0	0	1	0	0	1	1		0	0	0		1						15					0	0	0	1	0	0	0	0	0	67	0	0	0	0	0
48°E Deep seafloor	PS59-297-46	P-297	Pext3		Micro	46.86	4742	453	3.08163	1	3	0	0	1	0	0	1	1		1	1	4		2						7			15	79	0	0	0	0	0	0	0	0	0	0	0	0	0	0	0
48°E Deep seafloor	PS59-299-6	P-299	P1	a	Macro	46.27	4589	1634	2.24759	4	3	1	5	0	0	0	6	1		2	5	1	3	10					5	19	5	280			0	1	0	0	0	0	0	0	0	0	0	0	0	0	0
48°E Deep seafloor	PS59-299-6	P-299	P1	b	Macro	46.27	4589	5540	1.58422	4	5	1	5	0	0	0	6	1		2	5	1	3	40					5	68	4	860			0	0	0	1	0	0	0	0	67	251	0	0	0	0	0
48°E Deep seafloor	PS59-299-6	P-299	P2		Micro	46.27	4598	702	1.63256	1	2	1	0	1	1	0	3	0		2	2	3	2	5					5	12	4	102			0	0	0	1	0	0	0	0			0	0	0	0	0
48°E Deep seafloor	PS59-299-9	P-299	P1		Micro	46.27	4589	523	6.5375	1	3	1	0	0	0	0	1	0		0	0	0		1					2	28					0	0	0	1	0	0	0	0	0	75	0	0	0	0	0
48°E Deep seafloor	PS59-299-11	P-299	P5		Micro	46.27	4589	632	1.46636	4	4	1	0	1	1	0	3	0		1	3	2		1						34					0	0	0	1	0	0	0	0	30	90	0	0	0	0	0
48°E Deep seafloor	PS59-299-11	P-299	P6	a	Micro	46.27	4589	332	2.12821	1	2	0	0	1	1	0	2	1		0	0	0		0											0	0	0	1	0		0	0			0	0	0	0	0
48°E Deep seafloor	PS59-299-11	P-299	P6	b	Micro	46.27	4589	732	8.41379	1	2	0	0	1	1	0	2	1		0	0	0		0											0	0	1	0	0	0	48	175	0	0	0	0	0	0	0
48°E Deep seafloor	PS59-299-11	P-299	P7		Macro	46.27	4589	1053	6.83766	1	3	1	0	0	1	0	2	1		1	2	2		0					2	20					0	0	1	1	0	0	52	159	31	138	0	0	0	0	0
48°E Deep seafloor	PS59-299-11	P-299	P8		Macro	46.27	4589	4050	1.60206	4	3	1	5	1	1	0	8	1		1	5	1	2	30	7	16			6	33	4	134	9	721	1	0	0	1	0	0	0	0	51	328	0	0	0	0	0
31°E Basement Ridge	HLY0102-D48-SGA	H-D48	P1		Micro	31.509	4098	315	1.27016	4	3	0	0	1	1	0	2	1	2	2	3	1	3	10					2	12		89		9	0	0	0	1	0	0	0	0	15	28	0	0	0	0	0
31°E Basement Ridge	HLY0102-D48-SGA	H-D48	P9		Micro	31.509		819	1.5223	4	3	0	0	0	0	0	0	1	4	1	4	2		10					5	25			12	316	0	0	1	0	0	0	0	381	0	0	0	0	0	0	0
31°E Basement Ridge	HLY0102-D48-SGA	H-D48	P10		Micro	31.509	4098	94	1.80769	1	1	0	0	0	1	1	2	1	2	1	4	1	2	0											0	0	0	0	0	0	0	0	0	0	0	0	0	0	0
31°E Basement Ridge	HLY0102-D48-SGA	H-D48	P11		Micro	31.509	4098	467	1.62718	4	4	0	0	1	0	0	1	1	2	1	4	1	1	1	4	8									0	0	0	0	0	0	0	0	0	0	0	0	0	0	0
31°E Basement Ridge	HLY0102-D48-SGA	H-D48	P12		Micro	31.509	4098	457	4.81053	1	3	0	1	0	1	0	2	1	2	1	3	1	2	1							4	104	5	29	0	0	0	0	0	0	0	0	0	0	0	0	0	0	0
31°E Basement Ridge	HLY0102-D48-SGA	H-D48	P13		Micro	31.509	4098	383	3.38938	1	3	0	0	0	1	0	1	1	2	1	4	1	2	5									17	51	0	0	0	0	0	0	0	0	0	0	0	0	0	0	0
31°E Basement Ridge	HLY0102-D48-SGA	H-D48	P14		Macro	31.509	4098	6925	1.05371	1	3	0	5	0	0	0	5	1	7	2	3	3	1	20	9	233			17	236	23	1095	31	2033	1	0	1	0	0	0	279	485	0	0	0	0	0	0	0
31°E Basement Ridge	HLY0102-D48-SGA	H-D48	P2		Micro	31.509	4098	483	5.19355	2	2	0	0	0	1	0	1	1	2	0	0	0		5					3	98	4	17		49	1	0	0	1	0	0	0	0	0	32	0	0	0	0	0
31°E Basement Ridge	HLY0102-D48-SGA	H-D48	P3		Micro	31.509	4098	316	5.18033	1	2	1	0	0	0	0	1	1	2	0	0	0		2							2	10			1	0	0	0	0	0	0	0	0	0	0	0	0	0	0
31°E Basement Ridge	HLY0102-D48-SGA	H-D48	P4		Micro	31.509	4098	251	1.62987	4	3	0	1	0	0	0	1	1	1	1	3	2		1					3	14		9			1	0	0	0	0	0	0	0	0	0	0	0	0	0	0
31°E Basement Ridge	HLY0102-D48-SGA	H-D48	P5		Micro	31.509	4098	847	1.95161	4	4	0	1	0	0	0	1	1	6	1	4	2		1							9	11			1	0	0	0	0	0	0	0	0	0	0	0	0	0	0
31°E Basement Ridge	HLY0102-D48-SGA	H-D48	P7		Micro	31.509	4098	399	2.1	1	1	1	0	1	1	0	3	1	1	0	0	0		1					2	7					0	0	0	0	0	0	0	0	0	0	0	0	0	0	0
31°E Basement Ridge	HLY0102-D48-SGB	H-D48	P1		Micro	31.509	4098	788	1.93137	1	2	0	0	0	1	0	1	0		1	3	2		2	3	5			8	43			16	62	1	0	0	1	0	0	0	0	36	96	0	0	0	0	0
31°E Basement Ridge	HLY0102-D48-SGB	H-D48	P10		Micro	31.509	4098	930	9.4898	2	3	0	0	0	0	0	0	1	1	0	0	0		2		3			11	29			17	158	0	0	0	1	0	0	0	0	81	98	0	0	0	0	0
31°E Basement Ridge	HLY0102-D48-SGB	H-D48	P11		Macro	31.509	4098	1993	4.21353	1	3	0	1	0	1	0	2	1	5	1	3	2		5					10	395					1	0	1	0	0	0	0	392	0	0	0	0	0	0	0
31°E Basement Ridge	HLY0102-D48-SGB	H-D48	P12		Macro	31.509	4098	1276	3.26343	1	3	0	0	0	0	0	0	0		1	3	2		0											0	0	0	0	0	0	0	0	0	0	0	0	0	0	0
31°E Basement Ridge	HLY0102-D48-SGB	H-D48	P13	a	Macro	31.509	4098	2098	1.83392	4	3	0	0	0	0	0	0	0		1	3	2		8	7	31			9	134	7	84		112	1	0	0	0	0	0	0	0	0	0	0	0	0	0	0
31°E Basement Ridge	HLY0102-D48-SGB	H-D48	P13	b	Micro	31.509	4098	692	1.9011	4	3	0	0	0	1	0	1	0		1	3	1	2	0											0	0	0	0	0	0	0	0	0	0	0	0	0	0	0
31°E Basement Ridge	HLY0102-D48-SGB	H-D48	P14		Macro	31.509		1437	1.1965	1	2	0	0	0	1	0	1	1		2	4	3	2	10	4	10			13	291	106	190			1	0	1	0	0	0	345	1174	0	0	0	0	0	0	0
31°E Basement Ridge	HLY0102-D48-SGB	H-D48	P14b		Micro	31.509	4098	329	1.00612	4	4	0	0	1	1	0	2	1		3	4	1	3	0											0	0	0	1	0	0	0	0	23	76	0	0	0	0	0
31°E Basement Ridge	HLY0102-D48-SGB	H-D48	P15	a	Micro	31.509	4098	224	3.11111	1	1	0	0	0	0	0	0	1	2	0	0	0		5					2	81				19	0	0	0	1	0	0	0	0	0	34	0	0	0	0	0
31°E Basement Ridge	HLY0102-D48-SGB	H-D48	P15	b	Micro	31.509	4098	180	15	3	1	0	0	0	0	0	0	1	1	0	0	0		0											0	0	0	0	0	0	0	0	0	0	0	0	0	0	0
31°E Basement Ridge	HLY0102-D48-SGB	H-D48	P16		Micro	31.509	4098	343	4.18293	2	1	0	1	0	0	0	1	1	1	0	0	0		10							17	235			0	0	0	0	0	0	0	0	0	0	0	0	0	0	0
31°E Basement Ridge	HLY0102-D48-SGB	H-D48	P17		Micro	31.509	4098	546	1.84459	4	4	0	0	1	1	0	2	1		2	4	3	1	1		4			5	19		10			1	0	0	0	0	0	0	0	0	0	0	0	0	0	0
31°E Basement Ridge	HLY0102-D48-SGB	H-D48	P18		Macro	31.509	4098	1412	3.18736	1	1	0	1	0	0	0	1	1		1	2	2		1					8	55			6	27	0	0	1	1	0	0	0	166	55	78	0	0	0	0	0
31°E Basement Ridge	HLY0102-D48-SGB	H-D48	P19	a	Micro	31.509	4098	898	1.85537	4	3	0	2	0	0	0	2	1		1	4	2		1									9	26	0	0	0	0	0	0	0	0	0	0	0	0	0	0	0
31°E Basement Ridge	HLY0102-D48-SGB	H-D48	P19	b	Micro	31.509		680	1.39344	1	3	0	0	0	1	0	1	1		1	3	2		0											0	0	1	0	0	0	0	343	0	0	0	0	0	0	0
31°E Basement Ridge	HLY0102-D48-SGB	H-D48	P2	a	Micro	31.509	4098	209	4.44681	2	2	0	0	0	0	0	0	1	1	0	0	0		5						20					0	0	0	0	0	0	0	0	0	0	0	0	0	0	0
31°E Basement Ridge	HLY0102-D48-SGB	H-D48	P2	b	Micro	31.509	4098	389	3.0873	2	2	0	0	0	1	0	1	1	1	1	1	1	2	3					1	36				29	0	0	0	1	0	0	0	0	0	47	0	0	0	0	0
31°E Basement Ridge	HLY0102-D48-SGB	H-D48	P20		Micro	31.509	4098	839	22.6757	2	2	0	0	0	0	0	0	1	1	0	0	0		4					3	190					0	0	1	0	0	0	128	450	0	0	0	0	0	0	0
31°E Basement Ridge	HLY0102-D48-SGB	H-D48	P21		Micro	31.509	4098	440	4.63158	2	2	0	0	0	1	0	1	1	2	0	0	0		0											0	0	0	0	0	0	0	0	0	0	0	0	0	0	0
31°E Basement Ridge	HLY0102-D48-SGB	H-D48	P22		Macro	31.509		1838	1.66788	4	4	0	1	0	0	0	1	1	7	1	3	2		4	7	36					7	41		355	0	0	1	0	0	0	0	1100	0	0	0	0	0	0	0
31°E Basement Ridge	HLY0102-D48-SGB	H-D48	P23		Macro	31.509	4098	2290	3.09459	4	4	0	1	0	0	0	1	1	8	1	4	2		0											0	0	0	0	0	0	0	0	0	0	0	0	0	0	0
31°E Basement Ridge	HLY0102-D48-SGB	H-D48	P24		Macro	31.509	4098	2255	2.12335	1	2	0	3	0	0	0	3	1	9	1	1	2		5					9	173	9	250			1	0	1	0	0	0	554	1083	0	0	0	0	0	0	0
31°E Basement Ridge	HLY0102-D48-SGB	H-D48	P25		Macro	31.509	4098	9133	2.06023	4	3	0	5	1	1	0	7	1	6	2	5	3	1	15	5	55			16	572	13	562	1117	2049	1	0	1	0	0	0			0	0	0	0	0	0	0
31°E Basement Ridge	HLY0102-D48-SGB	H-D48	P27		Macro	31.509	4098	6195	3.40759	1	3	0	3	0	0	0	3	1		2	3	2		10					38	913	28	637	587	2417	1	0	1	0	0	0	0	844	0	0	0	0	0	0	0
31°E Basement Ridge	HLY0102-D48-SGB	H-D48	P3		Micro	31.509	4098	733	5.95935	4	3	0	0	0	1	0	1	1	2	1	2	1	2	3					3	17			6	46	0	0	0	0	0	0	0	0	0	0	0	0	0	0	0
31°E Basement Ridge	HLY0102-D48-SGB	H-D48	P5		Micro	31.509	4098	697	1.72525	4	3	0	2	1	1	0	4	1	2	3	3	3	3	1					11	24				30	0	0	0	1	0	0	0	0			0	0	0	0	0
31°E Basement Ridge	HLY0102-D48-SGB	H-D48	P6	a	Macro	31.509	4098	1148	1.10704	1	3	0	2	0	0	0	2	1		1	1	2		0											0	0	0	1	0	0	0	0			0	0	0	0	0
31°E Basement Ridge	HLY0102-D48-SGB	H-D48	P6	b	Macro	31.509	4098	1342	1.6326	1	3	0	2	0	0	0	2	1		1	1	2		2	10	17			17	109			13	60	1	0	0	1	0	0	0	0			0	0	0	0	0
31°E Basement Ridge	HLY0102-D48-SGB	H-D48	P7		Macro	31.509	4098	1822	1.52724	4	4	0	3	0	0	0	3	1		1	4	2		1							8	75			1	0	0	0	0	0	0	0	0	0	0	0	0	0	0
31°E Basement Ridge	HLY0102-D48-SGB	H-D48	P8		Micro	31.509	4098	239	1.86719	2	2	1	0	0	1	0	2	1	1	0	0	0		1					2	4			5	8	0	0	0	0	0	0	0	0	0	0	0	0	0	0	0
31°E Basement Ridge	HLY0102-D48-SGB	H-D48	P9		Macro	31.509	4098	1471	2.489	4	4	0	0	1	1	0	2	1		2	4	3	2	2					24	190					1	0	0	1	0	0	0	0			0	0	0	0	0
31°E Basement Ridge	HLY0102-D48-SGB	H-D48	CLot4		Micro	31.509	4098	349	5.13235	2	2	1	0	0	1	0	2	1		0	0	0		1							6	25			0	0	0	1	0	0	0	0	71	99	0	0	0	0	0
31°E Basement Ridge	HLY0102-D48-SGB	H-D48	CLot10		Micro	31.509	4098	643	3.16749	4	3	0	1	1	1	0	3	1		2	3	1	1	1					4	10			4	50	0	0	0	1	0	0	0	0	54	98	0	0	0	0	0
31°E Basement Ridge	PS59-310-1-2	P-310	P1		Macro	32.68		1749	7.31799	2	2	1	0	0	0	0	1	1		0	0	0		10						24			18	354	0	0	0	1	0	0	0	0	137	151	0	0	0	0	0
31°E Basement Ridge	PS59-310-1-2	P-310	P10		Macro	32.68		1295	1.40303	4	3	0	2	0	0	0	2	1		2	4	3	2	1					15	75					0	0	0	0	0	0	0	0	0	0	0	0	0	0	0
31°E Basement Ridge	PS59-310-1-2	P-310	P11		Micro	32.68		762	1.50891	4	3	1	0	1	1	0	3	1		3	4	1	3	4					8	18			7	61	0	0	0	1	0	0	0	0	131	156	0	0	0	0	0
31°E Basement Ridge	PS59-310-1-2	P-310	P12		Macro	32.68		1777	2.56792	4	4	0	0	1	1	0	2	0		1	2	2		15	4	11			7	31	34	436	17	297	0	0	0	1	0	0	0	0			0	0	0	0	0
31°E Basement Ridge	PS59-310-1-2	P-310	P13		Macro	32.68		1156	1.61003	1	1	1	0	1	0	0	2	1		1	2	1	1	0											0	0	1	0	0	0	0		0	0	0	0	0	0	0
31°E Basement Ridge	PS59-310-1-2	P-310	P14		Micro	32.68		773	1.36572	4	2	1	1	1	0	0	3	0		2	4	3	1	5					6	54			13	154	0	0	0	1	0	0	0	0			0	0	0	0	0
31°E Basement Ridge	PS59-310-1-2	P-310	P16		Macro	32.68		1541	1.02733	1	2	0	0	0	1	0	1	1		1	3	2		1	10	26			13	198	25	154			0	0	1		0	0	615	850	0	0	0	0	0	0	0
31°E Basement Ridge	PS59-310-1-2	P-310	P17		Macro	32.68		1245	3.84259	1	2	0	0	0	1	0	1	0		1	2	1	2	1		6							10	83	0	0	1	0	0	0	0	343	0	0	0	0	0	0	0
31°E Basement Ridge	PS59-310-1-2	P-310	P18		Macro	32.68		2064	2.5079	1	2	1	0	0	1	0	2	0		2	3	2		2	5	16			8	195	9	24			0	0	1	1	0	0	0	362	54	185	0	0	0	0	0
31°E Basement Ridge	PS59-310-1-2	P-310	P19		Macro	32.68		1204	1.98026	1	3	0	0	1	1	0	2	1	13	1	3	1	1	2		12			4	12			5	130	0	0	0	1	0	0	0	0	77	378	0	0	0	0	0
31°E Basement Ridge	PS59-310-1-2	P-310	P2		Micro	32.68		888	7.104	2	2	0	0	0	1	0	1	1		1	1	1	2	2					5	29			12	38	0	0	0	1	0	0	0	0	41	64	0	0	0	0	0
31°E Basement Ridge	PS59-310-1-2	P-310	P20		Macro	32.68		2485	2.19523	1	4	0	3	0	0	0	3	1		1	3	2		2	4	22			19	42				98	0	0	1	0	0	0	131	312	0	0	0	0	0	0	0
31°E Basement Ridge	PS59-310-1-2	P-310	P21		Macro	32.68		2028	1.07075	1	2	0	1	1	1	0	3	1		3	2	3	3	1	6	7			26	32	23	178		87	0	0	1	0	0	0	409	1360	0	0	0	0	0	0	0
31°E Basement Ridge	PS59-310-1-2	P-310	P22		Macro	32.68		1424	1.73659	1	2	0	1	0	0	0	1	1	8	1	2	2		1		9			11	20			5	59	0	0	0	1	0	0	0	0	42	136	0	0	0	0	0
31°E Basement Ridge	PS59-310-1-2	P-310	P23		Macro	32.68		2831	1.84671	1	3	0	2	0	1	0	3	1		2	3	3	3	10	11	27			19	290	32	222	20	415	0	0	0	1	0	0	0	0	134	203	0	0	0	0	0
31°E Basement Ridge	PS59-310-1-2	P-310	P25		Macro	32.68		2066	1.20256	4	3	1	2	1	1	0	5	1		3	2	3	3	1	3	16			18	99					0	0	0	0	0	0	0	0	0	0	0	0	0	0	0
31°E Basement Ridge	PS59-310-1-2	P-310	P26		Micro	32.68		916	2.51648	1	3	0	1	1	1	0	3	1		2	3	1	1	1		8			7	24			40	72	0	0	0	0	0	0	0	0	0	0	0	0	0	0	0
31°E Basement Ridge	PS59-310-1-2	P-310	P27		Macro	32.68		1721	1.658	1	1	0	1	1	1	0	3	1		1	2	2		5	5	12			9	156	6	224	20	221	0	0	0	1	0	0	0	0	26	101	0	0	0	0	0
31°E Basement Ridge	PS59-310-1-2	P-310	P28		Macro	32.68		1048	1.49288	4	3	0	0	1	1	0	2	1		3	4	3	3	1					5	16			15	88	0	0	0	1	0	0	0	0	22	104	0	0	0	0	0
31°E Basement Ridge	PS59-310-1-2	P-310	P3		Macro	32.68		1225	1.45833	1	2	1	1	1	1	0	4	1		2	3	3	2	2					12	32	12	73	9	35	0	0	0	1	0	0	0	0			0	0	0	0	0
31°E Basement Ridge	PS59-310-1-2	P-310	P30		Macro	32.68		2058	1.25795	1	2	0	3	1	1	0	5	1		1	2	2		5	5	191			10	630	12	99	49	448	0	0	0	0	0	0	0	0	0	0	0	0	0	0	0
31°E Basement Ridge	PS59-310-1-2	P-310	P31	a	Micro	32.68		758	1.01337	1	2	0	0	1	1	0	2	1	6	1	2	1	3	0											0	0	1	0	0	0	0	107	0	0	0	0	0	0	0
31°E Basement Ridge	PS59-310-1-2	P-310	P31	b	Micro	32.68		522	1.10127	1	2	0	0	1	1	0	2	1	11	2	3	1	3	0											0	0	0	0	0	0	0	0	0	0	0	0	0	0	0
31°E Basement Ridge	PS59-310-1-2	P-310	P32		Macro	32.68		2731	2.32624	1	2	0	1	0	1	0	2	1		1	2	2		15	2	17			10	59	6	221	17	874	0	0	1	0	0	0	219	659	0	0	0	0	0	0	0
31°E Basement Ridge	PS59-310-1-2	P-310	P33		Macro	32.68		2869	1.39204	1	3	0	0	0	1	0	1	1		2	2	3	1	1	11	16									0	0	1	0	0	0	0	518	0	0	0	0	0	0	0
31°E Basement Ridge	PS59-310-1-2	P-310	P35		Macro	32.68		1955	3.37069	1	2	0	1	0	1	0	2	1		1	2	2		5	6	15			8	63	11	80			0	0	1	1	0	0	127	562	35	113	0	0	0	0	0
31°E Basement Ridge	PS59-310-1-2	P-310	P36		Macro	32.68		1582	2.0599	4	4	0	0	0	0	0	0	1		1	4	2		0											0	0	1	0	0	0	295	600	0	0	0	0	0	0	0
31°E Basement Ridge	PS59-310-1-2	P-310	P37		Macro	32.68		2849	2.09948	4	3	0	0	1	1	0	2	1		2	3	3	1	3	6	25			13	81	9	106	40	86	0	0	1	1	0	0	305	1737	56	128	0	0	0	0	0
31°E Basement Ridge	PS59-310-1-2	P-310	P38		Micro	32.68		829	2.86851	1	1	1	0	1	0	0	2	1	0	1	3	1	1	3					21	26		61		90	0	0	0	0	0	0	0	0	0	0	0	0	0	0	0
31°E Basement Ridge	PS59-310-1-2	P-310	P39		Micro	32.68		873	1.6379	1	3	0	3	1	1	0	5	1		3	3	3	3	5					27	109			22	253	0	0	1	1	0	0	0	155	40	155	0	0	0	0	0
31°E Basement Ridge	PS59-310-1-2	P-310	P4	b	Micro	32.68		763	1.48733	1	2	0	0	0	0	0	0	1		1	2	1	2	1		11									0	0	0	0	0	0	0	0	0	0	0	0	0	0	0
31°E Basement Ridge	PS59-310-1-2	P-310	P40	b	Micro	32.68		537	1.06759	4	2	0	3	0	0	0	3	0		1	3	1	1	5	4	13							13	67	0	0	0	1	0	0	0	0	70	93	0	0	0	0	0
31°E Basement Ridge	PS59-310-1-2	P-310	P41		Micro	32.68		887	1.5085	4	3	0	0	0	0	0	0	1		1	1	2		0											0	0	0	0	0	0	0	0	0	0	0	0	0	0	0
31°E Basement Ridge	PS59-310-1-2	P-310	P42		Macro	32.68		2419	2.3739	1	1	0	2	0	0	0	2	1		1	1	2		2					15	32	20	41			0	0	0	0	0	0	0	0	0	0	0	0	0	0	0
31°E Basement Ridge	PS59-310-1-2	P-310	P43		Macro	32.68		1511	1.9522	1	2	0	0	1	1	0	2	1	9	3	3	3	1	2	6	15			8	35			23	354	0	0	1	0	0	0	0	415	0	0	0	0	0	0	0
31°E Basement Ridge	PS59-310-1-2	P-310	P44		Micro	32.68		729	2.1632	1	1	1	0	1	0	0	2	1		1	1	1	1	2	2									98	0	0	1	1	0	0	176	195	0	61	0	0	0	0	0
31°E Basement Ridge	PS59-310-1-2	P-310	P45		Macro	32.68		1470	1.64246	1	2	0	2	1	0	0	3	1		1	2	1	3	10	5	10			8	288	21	121			0	0	0	1	0	0	0	0	52	237	0	0	0	0	0
31°E Basement Ridge	PS59-310-1-2	P-310	P47		Macro	32.68		1462	4.27485	1	2	0	4	1	0	0	5	1		1	4	1	3	10	4	14			6	114			13	112	0	0	1	1	0	0	0	314	74	444	0	0	0	0	0
31°E Basement Ridge	PS59-310-1-2	P-310	P48	a	Micro	32.68		490	8.30508	2	3	0	0	0	0	0	0	0		0	0	0		1						24					0	0	0	0	0	0	0	0	0	0	0	0	0	0	0
31°E Basement Ridge	PS59-310-1-2	P-310	P48	b	Micro	32.68		448	9.95556	3	2	0	0	0	0	0	0	0		0	0	0		3					5	48				20	0	0	0	0	0	0	0	0	0	0	0	0	0	0	0
31°E Basement Ridge	PS59-310-1-2	P-310	P49		Micro	32.68		562	2.248	1	1	1	0	0	0	0	1	1		0	0	0		1					4	7					0	0	0	0	0	0	0	0	0	0	0	0	0	0	0
31°E Basement Ridge	PS59-310-1-2	P-310	P50		Macro	32.68		6288	2.69178	4	4	0	2	0	1	0	3	1		2	3	3	1	3		15			14	500	20	164	99	1386	0	0	1	0	0	0	630	3566	0	0	0	0	0	0	0
31°E Basement Ridge	PS59-310-1-2	P-310	P5	b	Micro	32.68		712	1.85901	1	1	0	1	0	0	0	1	0		1	1	2		0											0	0	1	0	0	0	0	336	0	0	0	0	0	0	0
31°E Basement Ridge	PS59-310-1-2	P-310	P5	c	Micro	32.68		556	6.46512	2	3	0	0	0	0	0	0	0		0	0	0		2					11	49					0	0	0	0	0	0	0	0	0	0	0	0	0	0	0
31°E Basement Ridge	PS59-310-1-2	P-310	P5	a	Micro	32.68		553	1.40355	1	1	1	0	0	0	0	1	0		2	2	3	1	0											0	0	1	0	0	0	0	291	0	0	0	0	0	0	0
31°E Basement Ridge	PS59-310-1-2	P-310	P51		Macro	32.68		3490	1.75465	1	2	1	2	1	1	0	5	0		2	2	3	1	5	8	37			24	123	13	160			0	0	1	0	0	0	157	608	0	0	0	0	0	0	0
31°E Basement Ridge	PS59-310-1-2	P-310	P52		Macro	32.68		3041	1.51369	1	3	0	0	0	1	0	1	1		2	3	3	2	2	12	83			7	48	12	184		59	0	0	1	0	0	0	423	1195	0	0	0	0	0	0	0
31°E Basement Ridge	PS59-310-1-2	P-310	P53		Macro	32.68		3838	2.04912	1	3	0	2	0	1	0	3	1		1	3	2		10	8	87			29	484	14	158	352	916	0	0	1	0	0	0	0	1324	0	0	0	0	0	0	0
31°E Basement Ridge	PS59-310-1-2	P-310	P54		Macro	32.68		7505	1.48496	4	3	0	5	0	0	0	5	1		1	4	2		15					34	362	29	716	23	1967	0	0	0	0	0	0	0	0	0	0	0	0	0	0	0
31°E Basement Ridge	PS59-310-1-2	P-310	P55		Macro	32.68		4155	1.70847	4	3	0	0	0	1	0	1	1		2	4	3	2	5					20	249	8	83	21	613	0	0	0	1	0	0	0	0	47	245	0	0	0	0	0
31°E Basement Ridge	PS59-310-1-2	P-310	P59		Macro	32.68		3681	1.55316	1	1	0	1	0	1	0	2	1		1	1	2		1	13	25			15	63	15	70	31	429	0	0	1	0	0	0	81	2691	0	0	0	0	0	0	0
31°E Basement Ridge	PS59-310-1-2	P-310	P6		Macro	32.68		2104	2.50775	1	1	0	1	0	0	0	1	1		1	1	2		0											0	0	1	1	0	0	261	546	42	90	0	0	0	0	0
31°E Basement Ridge	PS59-310-1-2	P-310	P7	a	Micro	32.68		723	19.5405	3	2	0	0	0	0	0	0	0		0	0	0		5					12	129					0	0	0	0	0	0	0	0	0	0	0	0	0	0	0
31°E Basement Ridge	PS59-310-1-2	P-310	P7	b	Micro	32.68		430	15.9259	3	1	0	0	0	0	0	0	0		0	0	0		1					15	31					0	0	0	0	0	0	0	0	0	0	0	0	0	0	0
31°E Basement Ridge	PS59-310-1-2	P-310	P7	c	Micro	32.68		463	1.34593	1	3	0	3	0	0	0	3	1	5	1	3	2		10	4	20			10	38			13	136	0	0	0	0	0	0	0	0	0	0	0	0	0	0	0
31°E Basement Ridge	PS59-310-1-2	P-310	P8		Micro	32.68		860	1.91964	4	3	0	1	0	1	0	2	1		1	4	1	2	10					10	30			44	297	0	0	0	0	0	0	0	0	0	0	0	0	0	0	0
31°E Basement Ridge	PS59-310-1-2	P-310	P9		Micro	32.68		734	1.02228	4	4	0	0	0	0	0	0	0		1	4	2		2		7			14	30					0	0	0	1	0	0	0	0	29	127	0	0	0	0	0
31°E Basement Ridge	PS59-310-1-2	P-310	Clot1		Micro	32.68		982	2.30516	4	4	0	1	0	1	0	2	1		1	2	1	2	1					16	136			37	162	0	0	1	1	0	0	0	571	51	90	0	0	0	0	0
31°E Basement Ridge	PS59-310-1-2	P-310	Clot2		Micro	32.68		782	1.0831	4	4	0	0	0	0	0	0	1	67	1	4	2		2					5	32		99	20	375	0	0	0	1	0	0	0	0	47	214	0	0	0	0	0
31°E Basement Ridge	PS59-310-1-2	P-310	Clot3		Macro	32.68		1366	1.14983	4	3	0	0	1	1	0	2	1	9	1	3	1	2	1	6	13			11	40		8		26	0	0	0	1	0	1	0	0	68	678	0	0	0	129	0
31°E Basement Ridge	PS59-310-1-2	P-310	CLot6+Ol4		Macro	32.68		1126	8.93651	2	2	1	0	0	0	0	1	1	4	0	0	0		3					10	45		150		18	0	0	0	1	0	0	0	0	0	199	0	0	0	0	0
31°E Basement Ridge	H-D49-3	H-D49	P1	a	Micro	31.958		599	2.12411	1	1	1	0	0	1	0	2	1	3	2	2	1	2	0											0	0	0	0	0	0	0	0	0	0	0	0	0	0	0
31°E Basement Ridge	H-D49-3	H-D49	P1	b	Micro	31.958		229	1.18653	1	1	1	0	0	1	0	2	1	3	1	1	1	2	0											0	0	0	0	0	0	0	0	0	0	0	0	0	0	0
31°E Basement Ridge	H-D49-3	H-D49	P1	c	Micro	31.958		179	1.05917	1	1	1	0	0	1	0	2	1	2	0	0	0		0											0	0	0	0	0	0	0	0	0	0	0	0	0	0	0
31°E Basement Ridge	H-D49-3	H-D49	P1	d	Micro	31.958		666	3.09767	1	2	1	0	0	1	0	2	1	3	2	3	1	2	1						91					0	0	0	0	0	0	0	0	0	0	0	0	0	0	0
31°E Basement Ridge	H-D49-3	H-D49	P1-slide2		Macro	31.958		2280	0.975192	4	3	1	1	1	1	0	4	1		3	4	3	3	1										289	0	0	0	0	0	0	0	0	0	0	0	0	0	0	0
31°E Basement Ridge	H-D49-3	H-D49	P2		Micro	31.958		894	3.38636	2	3	1	0	0	1	0	2	1	2	2	2	1	2	0											0	0	0	0	0	0	0	0	0	0	0	0	0	0	0
31°E Basement Ridge	H-D49-3	H-D49	P4		Macro	31.958		1327	2.53244	1	2	1	0	0	0	0	1	1	6	0	0	0		1						90		7			0	0	0	0	0	0	0	0	0	0	0	0	0	0	0
31°E Basement Ridge	H-D49-3	H-D49	P5		Macro	31.958		1497	4.42899	2	2	1	0	0	1	0	2	1		1	1	1	2	3						50	25	622		30	0	0	0	1	0	0	0	0	112	336	0	0	0	0	0
31°E Basement Ridge	H-D49-3	H-D49	P7		Macro	31.958		1168	1.61997	1	2	1	1	0	1	0	3	1	4	5	3	1	1	1		11			16	58			8	70	0	0	0	0	0	0	0	0	0	0	0	0	0	0	0
31°E Basement Ridge	H-D49-3	H-D49	P10		Macro	31.958		1182	4.76613	1	2	0	0	0	1	0	1	1	4	1	4	1	2	1					3	38			5	27	0	0	0	0	0	0	0	0	0	0	0	0	0	0	0
31°E Basement Ridge	H-D49-3	H-D49	P11		Macro	31.958		2032	7.69697	2	2	1	0	0	0	0	1	1		1	1	1	2	1		10				8	16	237	13	165	0	0	0	1	0	0	0	0	46	238	0	0	0	0	0
31°E Basement Ridge	H-D49-3	H-D49	P12b		Macro	31.958		1048	2.20632	1	1	1	0	1	1	0	3	1	3	0	0	0		5						16			22	204	0	0	0	0	0	0	0	0	0	0	0	0	0	0	0
31°E Basement Ridge	H-D49-3	H-D49	P12b-HR		Micro	31.958		931	2.10158	1	2	1	0	1	1	0	3	1		2	2	1	2	1									19	29	0	0	1	0	0	0	0	305	0	0	0	0	0	0	0
31°E Basement Ridge	H-D49-3	H-D49	P13	a	Macro	31.958		1256	2.95529	2	3	0	0	0	1	0	1	1	3	0	0	0		0											0	0	0	0	0	0	0	0	0	0	0	0	0	0	0
31°E Basement Ridge	H-D49-3	H-D49	P13	b	Macro	31.958		1689	5.32808	2	3	0	0	0	1	0	1	1	3	0	0	0		10					6	273	122	508		58	0	0	0	1	0	0	0	0	0	153	0	0	0	0	0
31°E Basement Ridge	H-D49-3	H-D49	P14+Ol8		Micro	31.958		655	2.36462	1	2	1	0	0	1	0	2	1	3	2	2	1	2	0											0	0	0	0	0	0	0	0	0	0	0	0	0	0	0
31°E Basement Ridge	H-D49-3	H-D49	P15		Macro	31.958		1090	3.99267	2	2	1	0	0	1	0	2	1		1	1	1	2	10					7	247		356		29	0	0	1	0	0	0	0	611	0	0	0	0	0	0	0
31°E Basement Ridge	H-D49-3	H-D49	Clot5		Macro	31.958		2805	5.40462	1	2	1	0	0	1	0	2	1	3	1	1	1	2	2	9	18					15	382	49	164	1	0	1	1	0	0	82	258	163	580	0	0	0	0	0
31°E Basement Ridge	H-D49-3	H-D49	Clo12		Macro	31.958		2733	5.98031	2	2	0	0	0	1	0	1	1	7	0	0	0		2					7	32		38	38	200	0	0	0	1	1	0	0	0	193	471	405	476	0	0	0
31°E Basement Ridge	H-D49-3	H-D49	Clot13		Macro	31.958		2258	3.28675	1	3	1	0	0	1	0	2	1	7	1	1	1	2	3					7	129			14	559	0	0	1	1	0	0	438	715	70	698	0	0	0	0	0
31°E Basement Ridge	H-D49-3	H-D49	Clot15		Macro	31.958		1798	3.76939	1	2	1	0	0	0	0	1	1	6	4	2	1	2	3					14	67		18	31	298	0	0	0	1	0	0	0	0	229	527	0	0	0	0	0
31°E Basement Ridge	H-D49-3	H-D49	Clot25		Micro	31.958		719	1.80653	1	3	1	0	0	0	0	1	1	5	1	2	2		1										34	0	0	0	1	0	0	0	0	157	708	0	0	0	0	0
31°E Basement Ridge	H-D49-3	H-D49	Clot26		Macro	31.958		4152	5.05725	2	3	1	0	0	1	0	2	1		1	3	1	2	5					11	243	28	30	70	736	0	0	0	1	1	0	0	0	218	416	455	885	0	0	0
31°E Basement Ridge	H-D49-3	H-D49	Clot28		Macro	31.958		1046	3.1131	1	2	1	0	0	1	0	2	1	6	1	2	1	2	5		6							86	415	0	0	0	1	0	0	0	0	35	400	0	0	0	0	0
31°E Basement Ridge	H-D49-3	H-D49	P16		Macro	31.958		2519	4.69088	1	2	1	0	0	1	0	2	1		1	2	1	2	1		53			59	144	66	216	54	167	0	0	0	1	0	0	0	0	0	400	0	0	0	0	0
31°E Basement Ridge	H-D49-3	H-D49	P18		Micro	31.958		353	1.35769	1	2	1	0	0	1	0	2	1	2	3	2	1	2	0											0	0	0	1	0	0	0	0	25	34	0	0	0	0	0
31°E Basement Ridge	H-D95-10	H-D95	P1		Macro	31.958		3321	4.73077	1	3	0	1	0	0	0	1	1	7	1	3	2		5	6	11			6	158	4	137	10	408	0	0	1	0	0	0	0	259	0	0	0	0	0	0	0
31°E Basement Ridge	H-D95-10	H-D95	P2		Macro	31.958		3108	2.93484	1	3	0	1	1	0	0	2	1	30	1	3	2		1					9	25		210	5	203	0	0	0	1	0	0	0	0	22	43	0	0	0	0	0
31°E Basement Ridge	H-D95-10	H-D95	P3		Macro	31.958		3478	4.89859	1	3	0	2	0	1	0	3	1		1	3	2		4	9	14			12	136	7	234	5	572	0	0	1	0	0	0	911	1253	0	0	0	0	0	0	0
31°E Basement Ridge	H-D95-10	H-D95	P4		Macro	31.958		1177	1.29912	1	3	1	0	0	1	0	2	1	6	1	4	1	1	3					5	31	4	27	10	346	0	0	0	0	0	0	0	0	0	0	0	0	0	0	0
31°E Basement Ridge	H-D95-10	H-D95	P5+Ol9		Macro	31.958		2240	1.241	4	5	1	0	1	1	0	3	1		3	4	3	2	1		17			7	33		26		42	1	0	0	1	0	0	0	0	39	86	0	0	0	0	0
31°E Basement Ridge	H-D95-10	H-D95	P6		Macro	31.958		2861	2.35473	4	4	0	0	1	1	0	2	0	0	1	4	2		1		19			6	93			11	106	0	0	0	1	0	0	0	0	34	226	0	0	0	0	0
31°E Basement Ridge	H-D95-10	H-D95	P9		Macro	31.958		7200	1.70981	4	3	1	1	0	0	0	2	1		1	3	2		1	4	22			10	366	11	339	27	1420	0	0	1	1	0	0	412	3546	0	420	0	0	0	0	0
31°E Basement Ridge	H-D95-10	H-D95	P8		Macro	31.958		4913	3.05915	4	3	1	3	0	1	0	5	1	26	2	3	3	2	7	7	92			10	124	6	206	19	599	1	0	1	1	0	0	385	889	31	147	0	0	0	0	0
31°E Basement Ridge	H-D95-10	H-D95	p11		Macro	31.958		7508	2.04244	4	3	0	0	0	0	0	0	1		1	3	2		1	17	37	0	0	16	209	18	107	14	177	0	0	1	0	0	0	0	3818	0	0	0	0	0	0	0
31°E Basement Ridge	H-D95-10	H-D95	P12		Macro	31.958		5041	3.94136	1	2	1	0	0	0	0	1	1		2	2	3	2	6		17			15	100	17	103	17	613	0	0	1	0	0	0	820	1845	0	0	0	0	0	0	0
31°E Basement Ridge	H-D95-10	H-D95	P13		Macro	31.958		4098	1.76638	4	4	0	4	0	1	0	5	1	28	1	5	2		1	4	13			9	42	8	13	8	156	0	0	0	0	0	0	0	0	0	0	0	0	0	0	0
31°E Basement Ridge	H-D95-10	H-D95	P15		Macro	31.958		4133	3.55069	4	3	0	4	0	0	0	4	1		1	4	2		1						24	13	64			0	0	1	0	0	0	1899	2489	0	0	0	0	0	0	0
31°E Basement Ridge	H-D95-10	H-D95	P16		Macro	31.958		3908	1.418	1	2	1	0	1	1	0	3	1		3	2	3	3	1	11	47			14	45			21	301	0	0	1	1	0	0	286	1918	40	82	0	0	0	0	0
31°E Basement Ridge	H-D95-10	H-D95	P17		Macro	31.958		3688	1.19818	1	3	0	3	1	0	0	4	1		2	3	1	1	2	10	30			14	255	10	147	31	394	0	1	1	0	0	0	810	1669	0	0	0	0	0	0	0
31°E Basement Ridge	H-D95-10	H-D95	P18		Macro	31.958		9868	4.67899	1	2	1	2	0	0	0	3	1	18	2	2	3	2	8	11	75			20	514	14	681	52	1214	0	0	1	0	0	0	213	708	0	0	0	0	0	0	0
31°E Basement Ridge	H-D95-10	H-D95	P19		Macro	31.958		4835	1.29382	1	2	1	3	1	1	0	6	1	37	3	2	1	1	4		5			14	628	8	311	35	584	0	0	1	1	0	0	0	638	26	36	0	0	0	0	0
31°E Basement Ridge	H-D95-10	H-D95	P20	a	Macro	31.958		1232	1.17222	4	4	1	2	0	0	0	3	1	30	1	5	2		1									103	217	0	0	0	0	0	0	0	0	0	0	0	0	0	0	0
31°E Basement Ridge	H-D95-10	H-D95	P20	b	Macro	31.958		5994	1.91196	1	3	1	3	0	1	0	5	1	35	2	4	1	2	6	6	77			15	257	15	494	60	836	0	0	1	0	0	0	894	1882	0	0	0	0	0	0	0
31°E Basement Ridge	H-D95-10	H-D95	P21		Macro	31.958		3847	1.46944	4	4	0	1	0	0	0	1	1	12	1	4	2		1	9	32			7	35	10	211		188	0	0	0	0	0	0	0	0	0	0	0	0	0	0	0
31°E Basement Ridge	H-D95-10	H-D95	P22		Macro	31.958		3666	2.63741	1	3	1	0	0	1	0	2	1	33	2	2	3	1	1					17	205	10	67	11	222	0	0	1	0	0	0	0	432	0	0	0	0	0	0	0
31°E Basement Ridge	H-D95-7	H-D95	P1		Macro	31.958		5523	1.38456	4	4	0	0	0	1	0	1	1		1	4	1	2	2	6	14			13	233	131	681	31	788	0	0	0	1	0	0	0	0	0	437	0	0	0	0	0
31°E Basement Ridge	H-D95-7	H-D95	P3		Macro	31.958		11394	1.37758	1	2	1	0	1	1	0	3	1		1	1	2		1	7	31			14	150	14	181	25	439	0	0	1	1	0	0	531	3730	0	588	0	0	0	0	0
31°E Basement Ridge	H-D95-7	H-D95	P4		Macro	31.958		2562	1.08975	1	2	0	0	0	1	0	1	1		1	1	2		1		9			10	53	18	22	17	40	0	0	0	1	0	0	0	0	30	92	0	0	0	0	0
31°E Basement Ridge	H-D95-7	H-D95	P5		Macro	31.958		1555	1.6455	1	3	0	2	1	1	0	4	1		1	3	1		2		4			4	115	5	343	22	231	0	0	0	0	0	0	0	0	0	0	0	0	0	0	0
31°E Basement Ridge	H-D95-7	H-D95	P6		Macro	31.958		1371	1.41486	4	3	0	2	0	1	0	3	1		1	3	1	2	0											0	0	1	0	0	0	0	887	0	0	0	0	0	0	0
31°E Basement Ridge	H-D95-7	H-D95	P7		Macro	31.958		1370	1.41529	4	5	0	1	0	0	0	1	0		1	5	2		0											0	0	0	0	0	0	0	0	0	0	0	0	0	0	0
31°E Basement Ridge	H-D95-7	H-D95	P8		Macro	31.958		2352	2.14991	4	2	0	1	0	0	0	1	0		1	3	2		5					11	26	4	34	16	638	0	0	0	1	0	0	0	0	24	83	0	0	0	0	0
31°E Basement Ridge	H-D95-7	H-D95	P9		Macro	31.958		3260	2.05808	1	2	1	0	0	1	0	2	1		0	0	0		1	7	15					10	29	18	103	0	0	1	1	0	0	389	1061	63	96	0	0	0	0	0
31°E Basement Ridge	H-D95-7	H-D95	P10		Macro	31.958		1599	1.99625	1	2	1	1	1	1	0	4	0		2	2	1	3	1	4	5			4	14			22	140	0	0	1	1	0	0	0	251	40	86	0	0	0	0	0
31°E Basement Ridge	H-D95-7	H-D95	P11		Macro	31.958		1091	2.12257	1	2	1	0	1	1	0	3	1		1	3	1	3	0											0	0	1	0	0	0	541	557	0	0	0	0	0	0	0
31°E Basement Ridge	H-D95-7	H-D95	P12		Macro	31.958		1288	1.24806	4	3	0	0	0	1	0	1	0		1	3	1		1		4			18	34			10	31	0	0	1	0	0	0	0	491	0	0	0	0	0	0	0
31°E Basement Ridge	H-D95-7	H-D95	P13		Macro	31.958		1808	1.02903	1	2	0	0	0	1	0	1	0		1	1	2		1		5			13	14	16	2			0	0	1	0	0	0	0	786	0	0	0	0	0	0	0
31°E Basement Ridge	H-D95-7	H-D95	P14	a	Macro	31.958		1454	1.48671	1	3	0	0	0	1	0	1	0		1	3	2		1					7	15	13	14	17	72	0	0	0	0	0	0	0	0	0	0	0	0	0	0	0
31°E Basement Ridge	H-D95-7	H-D95	P14	b	Macro	31.958		1367	1.73698	1	2	0	0	1	1	0	2	0		1	2	2		0											0	0	0	0	0	0	0	0	0	0	0	0	0	0	0
31°E Basement Ridge	H-D95-7	H-D95	P15		Macro	31.958		2726	2.38287	4	3	0	1	0	0	0	1	0		1	2	2		1					14	74	9	267			0	0	1	0	0	0	307	773	0	0	0	0	0	0	0
31°E Basement Ridge	H-D95-7	H-D95	P16		Macro	31.958		1308	2.69691	1	2	0	2	0	0	0	2	0		1	3	2		1						4	51	88	14	43	0	0	0	1	0	1	0	0	74	95	0	0	0	42	0
31°E Basement Ridge	H-D95-7	H-D95	P17		Macro	31.958		2227	1.85893	1	2	0	1	0	0	0	1	0		1	1	2		10					7	201	110	503	5	712	0	0	1	0	0	0	768	0	0	0	0	0	0	0	0
31°E Basement Ridge	H-D95-7	H-D95	P18		Macro	31.958		1583	3.166	1	2	0	1	0	0	0	1	0		1	3	2		2					7	29	2	204	9	23	0	0	1	1	0	0	0	374	24	90	0	0	0	0	0
31°E Basement Ridge	H-D95-7	H-D95	P19		Macro	31.958		9469	4.04313	1	3	1	0	0	1	0	2	1		2	2	3	2	7	8	29			9	521	10	137	41	1031	0	0	1	1	0	0	601	4213	853	3727	0	0	0	0	0
31°E Basement Ridge	H-D95-7	H-D95	P20		Macro	31.958		3036	1.17311	1	3	1	0	0	0	0	1	1		2	2	3	1	1		21			13	72	2	129			0	0	1	1	0	0	1968	2065	42	50	0	0	0	0	1
31°E Basement Ridge	H-D95-7	H-D95	P21		Macro	31.958		9917	2.06346	1	3	1	0	1	1	0	3	0		2	2	1	3	1		19			26	307	28	145	20	271	0	0	1	0	0	0	2032	3366	0	0	0	0	0	0	1
31°E Basement Ridge	H-D95-7	H-D95	P22		Macro	31.958		3134	1.19028	4	4	0	0	0	0	0	0	0		1	4	2		2					11	30	5	250	8	101	0	0	0	1	0	0	0	0	45	139	0	0	0	0	0
31°E Basement Ridge	H-D95-7	H-D95	P24		Macro	31.958		3884	1.9285	4	3	0	2	0	0	0	2	1	35	1	4	2		20	14	27			8	197	13	59	13	984	0	0	0	0	0	0	0	0	0	0	0	0	0	0	0
31°E Basement Ridge	H-D95-7	H-D95	P25		Macro	31.958		4598	1.07455	1	3	1	0	1	1	0	3	0		1	3	1	2	2	7	24			9	40	7	365	42	591	0	0	1	1	0	0	777	1056	0	1391	0	0	0	0	0
31°E Basement Ridge	H-D95-7	H-D95	P26		Macro	31.958		4503	2.03021	1	2	0	0	1	1	0	2	1		2	3	3	1	3	11	19			17	376	13	727	24	1201	0	0	1	0	0	0	758	2610	0	0	0	0	0	0	0
31°E Basement Ridge	H-D95-7	H-D95	P27		Macro	31.958		7059	6.31961	1	3	1	0	0	1	0	2	0		1	3	2		2					38	270	148	889	45	232	0	0	1	0	0	0	0	370	0	0	0	0	0	0	0
31°E Basement Ridge	H-D95-7	H-D95	P29		Macro	31.958		8283	1.552	4	3	0	3	1	0	0	4	0		2	3	3	1	6	7	24			9	551	11	994	66	1340	0	0	0	1	0	0	0	0	62	179	0	0	0	0	0
31°E Basement Ridge	H-D95-7	H-D95	P30		Macro	31.958		4477	3.70306	2	3	0	2	0	1	0	3	0		1	1	2		25		24			10	340	28	1466	12	287	0	0	0	1	0	0	0	0	48	85	0	0	0	0	0
31°E Basement Ridge	H-D95-7	H-D95	P32		Macro	31.958		7701	1.08863	1	3	0	0	1	1	0	2	1		2	2	1	1	5	12	34			21	454	13	582	50	1019	0	0	1	1	0	0	379	5100	1919	2558	0	0	0	0	0
31°E Basement Ridge	H-D95-7	H-D95	P34		Macro	31.958		5994	1.59712	1	2	0	0	1	1	0	2	1		2	3	3	1	2	6	41			8	313	15	345	33	1223	0	0	1	0	0	1	260	1624	0	0	0	0	0	111	0
31°E Basement Ridge	H-D95-7	H-D95	P36		Macro	31.958		1503	0.93065	4	3	0	2	0	0	0	2	0		1	4	2		30		12			16	490	20	124	9	3450	0	0	1	0	0	0	0	1581	0	0	0	0	0	0	0
31°E Basement Ridge	H-D95-7	H-D95	P38		Macro	31.958		3981	2.30916	1	2	1	0	0	0	0	1	1	21	2	2	3	1	7	7	49			8	89	10	245	11	801	0	0	1	0	0	0	405	992	0	0	0	0	0	0	0
31°E Basement Ridge	H-D95-7	H-D95	P39		Macro	31.958		4188	1.70869	1	3	0	1	0	1	0	2	1	0	2	3	3	2	1	9	15			4	33		17	38	51	0	0	1	1	0	0	255	1279	69	170	0	0	0	0	0
31°E Basement Ridge	H-D95-7	H-D95	P43b		Macro	31.958		13056	3.09677	1	3	1	5	0	1	0	7	1	39	2	4	3	2	15	10	157			15	557	19	552	23	1573	0	0	1	1	0	0	660	797	50	172	0	0	0	0	0
31°E Basement Ridge	H-D95-7	H-D95	P44		Macro	31.958		5451	10.6465	2	3	0	2	0	0	0	2	1		1	2	2		5					28	468	50	853	24	307	0	0	1	1	0	0	78	1860	0	48	0	0	0	0	0
31°E Basement Ridge	H-D95-7	H-D95	P45		Macro	31.958		1543	1.37645	1	1	0	1	0	0	0	1	0		1	2	2		1					8	41		17	9	96	0	0	0	1	0	0	0	0	16	63	0	0	0	0	0
31°E Basement Ridge	H-D95-7	H-D95	P46		Macro	31.958		5195	2.93835	1	2	0	3	1	1	0	5	1	66	1	3	2		15					17	979	37	1040	116	1377	0	0	0	1	0	0	0	0	64	126	0	0	0	0	0
31°E Basement Ridge	H-D95-7	H-D95	P48		Macro	31.958		1662	1.58739	1	1	0	0	1	1	0	2	0		1	1	1	1	1	3	9			8	19	3	9			1	0	1	1	0	0	247	675	55	94	0	0	0	0	0
31°E Basement Ridge	HLY0102-D95-11	H-D95	P1		Macro	31.958	4533	1317	1.81155	4	3	0	1	1	1	0	3	0		2	3	3	1	1		8									0	0	0	0	0	0	0	0	0	0	0	0	0	0	0
31°E Basement Ridge	HLY0102-D95-11	H-D95	P10		Macro	31.958	4533	2692	1.75146	1	2	1	0	0	1	0	2	1	14	1	2	1	2	2	15	41			14	37	10	29			0	0	1	0	0	0	0	438	0	0	0	0	0	0	0
31°E Basement Ridge	HLY0102-D95-11	H-D95	P11		Macro	31.958	4533	2488	1.75088	1	2	0	2	0	0	0	2	1	18	1	1	2		5	8	14			18	562				510	0	0	1	0	0	0	408	913	0	0	0	0	0	0	0
31°E Basement Ridge	HLY0102-D95-11	H-D95	P12		Macro	31.958	4533	2534	1.92261	4	3	0	0	0	0	0	0	1		1	3	2		0											0	0	0	1	0	0	0	0			0	0	0	0	0
31°E Basement Ridge	HLY0102-D95-11	H-D95	P13		Macro	31.958	4533	1824	1.11016	1	2	1	0	1	1	0	3	1		1	3	1	1	1	7	26			16	25				34	0	0	0	0	0	0	0	0	0	0	0	0	0	0	0
31°E Basement Ridge	HLY0102-D95-11	H-D95	P14		Macro	31.958	4533	2138	3.50492	1	2	0	1	1	0	0	2	1		1	3	1	1	5	9	14			14	176	12	271			0	0	0	0	0	0	0	0	0	0	0	0	0	0	0
31°E Basement Ridge	HLY0102-D95-11	H-D95	P16		Macro	31.958	4533	2997	2.12252	4	3	0	0	1	1	0	2	1		2	2	3	1	1						176					0	0	1	0		0	0	1755	0	0	0	0	0	0	0
31°E Basement Ridge	HLY0102-D95-11	H-D95	P18		Macro	31.958	4533	1960	1.29801	1	3	1	0	1	1	0	3	1		2	3	1	1	3	6	23			14	28	32	99			0	0	1	0	0	0	560	582	0	0	0	0	0	0	0
31°E Basement Ridge	HLY0102-D95-11	H-D95	P19		Macro	31.958	4533	2059	1.09463	1	2	0	1	0	1	0	2	1		1	2	1	2	0											0	0	1	0	0	0	373	1286	0	0	0	0	0	0	0
31°E Basement Ridge	HLY0102-D95-11	H-D95	P2		Macro	31.958	4533	2553	4.65876	1	3	0	3	0	0	0	3	1		1	3	2		5					11	497	17	217	32	190	0	0	0	0	0	0	0	0	0	0	0	0	0	0	0
31°E Basement Ridge	HLY0102-D95-11	H-D95	P20		Macro	31.958	4533	1013	1.87246	4	3	0	1	1	0	0	2	1		1	3	1	1	1							21	116			0	0	0	0	0	0	0	0	0	0	0	0	0	0	0
31°E Basement Ridge	HLY0102-D95-11	H-D95	P21	a	Macro	31.958	4533	2666	2.89468	1	2	0	1	0	0	0	1	1	11	1	1	2		15	5	123			19	209	15	264		770	0	0	0	0	0	0	0	0	0	0	0	0	0	0	0
31°E Basement Ridge	HLY0102-D95-11	H-D95	P22		Micro	31.958	4533	945	1.32725	1	3	0	0	1	1	0	2	1		3	3	3	3	2	8	13									0	0	0	0	0	0	0	0	0	0	0	0	0	0	0
31°E Basement Ridge	HLY0102-D95-11	H-D95	P23		Micro	31.958	4533	652	9.73134	3	2	0	0	0	1	0	1	1	2	0	0	0		1	9	9	9	9	3	11			4	49	0	0	0	0	0	0	0	0	0	0	0	0	0	0	0
31°E Basement Ridge	HLY0102-D95-11	H-D95	P24	b	Micro	31.958	4533	817	1.27856	1	3	0	1	0	1	0	2	1	6	1	3	2		1							18	61		149	0	0	0	0	0	0	0	0	0	0	0	0	0	0	0
31°E Basement Ridge	HLY0102-D95-11	H-D95	P25		Macro	31.958	4533	5064	1.68463	1	3	0	0	0	0	0	0	1	18	1	2	2		5	8	38			26	71	23	158	36	257	0	0	1	0	0	0	404	411	0	0	0	0	0	0	0
31°E Basement Ridge	HLY0102-D95-11	H-D95	P26		Macro	31.958	4533	3483	1.45125	1	3	0	0	0	1	0	1	0		1	2	1	2	10	6	60	110	158	13	84	19	207	67	760	1	0	0	0	0	0	0	0	0	0	0	0	0	0	0
31°E Basement Ridge	HLY0102-D95-11	H-D95	P27		Macro	31.958	4533	6105	1.68553	1	2	0	2	1	1	0	4	1		2	3	1	2	5	16	74			10	433	34	147	75	1022	0	0	1	0	0	0	0	1662	0	0	0	0	0	0	0
31°E Basement Ridge	HLY0102-D95-11	H-D95	P28		Macro	31.958	4533	6755	1.86037	1	2	0	0	1	1	0	2	1	17	4	2	3	1	5	10	103			11	312	15	336	54	2578	1	0	1	0	0	0	0	1644	0	0	0	0	0	0	0
31°E Basement Ridge	HLY0102-D95-11	H-D95	P29	a	Macro	31.958	4533	2172	1.24541	1	2	0	0	0	0	0	0	1	17	1	2	2		2	8	85					14	71		53	0	0	1	0	0	0	0	1696	0	0	0	0	0	0	0
31°E Basement Ridge	HLY0102-D95-11	H-D95	P3		Macro	31.958	4533	2011	1.16512	4	4	0	1	1	1	0	3	1	2	1	3	1	2	2	6	76			5	128	6	211			0	0	0	0	0	0	0	0	0	0	0	0	0	0	0
31°E Basement Ridge	HLY0102-D95-11	H-D95	P30		Macro	31.958	4533	4980	1.21138	4	3	0	0	1	1	0	2	1	11	1	3	2		20	11	19			28	345	19	744	72	2361	0	0	1	0	0	0	0	3367	0	0	0	0	0	0	0
31°E Basement Ridge	HLY0102-D95-11	H-D95	P31	a	Macro	31.958	4533	5485	2.77441	1	2	0	0	1	1	0	2	1	8	1	2	2		2	15	44					25	570			0	0	1	0	0	0	541	1218	0	0	0	0	0	0	0
31°E Basement Ridge	HLY0102-D95-11	H-D95	P33		Macro	31.958	4533	2063	1.90314	1	2	0	0	0	0	0	0	1		1	2	2		1	5	16			14	27					0	0	0	0	0	0	0	0	0	0	0	0	0	0	0
31°E Basement Ridge	HLY0102-D95-11	H-D95	P34		Macro	31.958	4533	7105	2.47734	1	2	1	4	1	1	0	7	1	9	4	3	3	2	15	9	46			26	756	22	131	80	1055	1	0	1	0	0	0			0	0	0	0	0	0	0
31°E Basement Ridge	HLY0102-D95-11	H-D95	P4		Macro	31.958	4533	2044	6.48889	1	2	0	1	1	1	0	3	1		1	2	2		1					31	348					0	0	1	0	0	0	0	267	0	0	0	0	0	0	0
31°E Basement Ridge	HLY0102-D95-11	H-D95	P5		Macro	31.958	4533	2367	2.11151	4	4	0	3	0	0	0	3	1	6	1	4	2		25							33	542	33	733	0	0	0	0	0	0	0	0	0	0	0	0	0	0	0
31°E Basement Ridge	HLY0102-D95-11	H-D95	P6		Macro	31.958	4533	1120	1.89189	1	2	1	0	1	0	0	2	1	6	1	1	1	1	1		12							22	81	0	0	0	0	0	0	0	0	0	0	0	0	0	0	0
31°E Basement Ridge	HLY0102-D95-11	H-D95	P7		Macro	31.958	4533	2811	1.39296	4	4	0	0	1	1	0	2	1		1	4	1	2	2	15	16					56	180	59	105	0	0	0	0	0	0	0	0	0	0	0	0	0	0	0
31°E Basement Ridge	HLY0102-D95-11	H-D95	P8		Micro	31.958	4533	975	2.16186	4	3	0	2	0	0	0	2	1	7	1	3	2		0											0	0	0	0	0	0	0	0	0	0	0	0	0	0	0
31°E Basement Ridge	HLY0102-D95-11	H-D95	P9		Macro	31.958	4533	1609	1.81398	4	3	0	3	1	1	0	5	1		2	3	1	1	5					8	53			9	331	0	0	1	0	0	0	164	376	0	0	0	0	0	0	0
31°E Basement Ridge	HLY0102-D95-11	H-D95	P21	b	Macro	31.958	4533	1396	1.91233	4	3	0	1	0	0	0	1	1	12	1	2	2		2					28	281	17	160			0	0	1	0	0	0	0	417	0	0	0	0	0	0	0
31°E Basement Ridge	HLY0102-D95-11	H-D95	P29	b	Macro	31.958	4533	1635	1.45204	1	3	0	0	0	0	0	0	1	14	1	2	2		1	2	62					17	67			0	0	0	0	0	0	0	0	0	0	0	0	0	0	0
37°E Random Basalt	H-D50-14	H-D50	P1		Micro	37.078		328	1.35537	1	1	1	0	1	1	0	3	1	4	1	3	1	2	0											0	0	0	1	0	0	0	0	47	0	0	0	0	0	0
37°E Random Basalt	H-D50-14	H-D50	P4		Macro	37.078		1237	4.59851	1	2	1	0	0	0	0	1	1	1	0	0	0		1								177			0	0	0	1	0	0	0	0	0	79	0	0	0	0	0
37°E Random Basalt	H-D50-14	H-D50	P6		Micro	37.078		692	1.78351	1	1	1	0	0	0	0	1	1		0	0	0		0											0	0	1	0	0	0	0	165	0	0	0	0	0	0	0
37°E Random Basalt	H-D50-14	H-D50	P9		Macro	37.078		1164	5.70588	1	2	1	0	0	0	0	1	1		0	0	0		0											0	0	1	0	0	0	197	528	0	0	0	0	0	0	0
37°E Random Basalt	H-D50-14	H-D50	P11		Macro	37.078		3569	2.96183	1	1	1	4	1	0	0	6	1	6	1	5	1	1	8	7	17			8	123	12	219	7	271	0	0	0	1	0	0	0	0	504	639	0	0	0	0	0
37°E Random Basalt	H-D50-14	H-D50	P12		Macro	37.078		1597	6.31225	1	2	1	0	0	0	0	1	1	2	1	1	1	2	0											0	0	1	0	0	0	0	75	0	0	0	0	0	0	0
37°E Random Basalt	H-D50-14	H-D50	P14		Micro	37.078		721	1.69647	1	2	1	0	0	1	0	2	0		1	1	2		1					10	23				32	0	0	0	1	0	0	0	0	26	49	0	0	0	0	0
37°E Random Basalt	H-D50-14	H-D50	P17		Macro	37.078		1317	3.1966	1	2	1	0	0	0	0	1	0		1	1	1	2	1							21	31	13	36	0	0	1	1	0	0	0	227	38	93	0	0	0	0	0
37°E Random Basalt	H-D50-14	H-D50	P17		Micro	37.078		728	3.56863	1	1	1	0	1	1	0	3	1		0	0	0		0											0	0	1	0	0	0	184	364	0	0	0	0	0	0	0
37°E Random Basalt	H-D50-14	H-D50	P16		Macro	37.078		1840	5.22727	1	3	1	0	0	1	0	2	1		1	3	2		0											0	0	1	0	0	0	103	855	0	0	0	0	0	0	0
37°E Random Basalt	H-D50-14	H-D50	P18		Micro	37.078		828	3.88732	1	2	1	0	1	0	0	2	0		0	0	0		1						4			6	41	0	0	0	1	1	0	0	0	0	39	11	136	0	0	0
84°40'E Seamounts	HLY0102-D64-28	H-D64	P1		Macro	84.28	4089	1485	14.703	3	1	1	0	1	1	0	3	0		0	0	0		0											0	0	0	0	0	0	0	0	0	0	0	0	0	0	0
84°40'E Seamounts	HLY0102-D64-28	H-D64	P8	b	Macro	84.28		1193	5.32589	1	2	1	0	0	1	0	2	1		2	3	3	2	2					5	21			7	79	0	0	1	0	0	0	191	221	0	0	0	0	0	0	0
84°40'E Seamounts	HLY0102-D64-28	H-D64	P10		Micro	84.28	4089	695	7.55435	1	2	0	0	0	0	1	1	0		0	0	0		0											0	0	0	1	0	0	0	0			0	0	0	0	0
84°40'E Seamounts	HLY0102-D64-28	H-D64	P11		Micro	84.28	4089	680	4.65753	1	1	1	0	0	1	0	2	0		0	0	0		0											0	0	0	1	0	0	0	0			0	0	0	0	0
84°40'E Seamounts	HLY0102-D64-28	H-D64	P13		Macro	84.28	4089	1593	5.15534	1	2	1	3	1	1	0	6	0		3	2	1	2	2					20	139	19	1010			0	0	0	1	0	0	0	0			0	0	0	0	0
84°40'E Seamounts	HLY0102-D64-28	H-D64	P14		Micro	84.28	4089	554	5.22642	1	2	0	0	1	1	0	2	0		0	0	0		0											0	0	0	0	0	0	0	0	0	0	0	0	0	0	0
84°40'E Seamounts	HLY0102-D64-28	H-D64	P15		Micro	84.28	4089	510	4.63636	1	1	1	0	1	1	0	3	0		1	1	1	2	0											0	0	0	1	0	0	0	0			0	0	0	0	0
84°40'E Seamounts	HLY0102-D64-28	H-D64	P16		Micro	84.28		747	2.73626	1	1	1		0	0	0	1	1		0	0	0		0											0	0	1	1	0	0	0	381	0	83	0	0	0	0	0
84°40'E Seamounts	HLY0102-D64-28	H-D64	P17		Macro	84.28	4089	1079	5.80108	1	1	1	0	0	0	0	1	0		0	0	0		0											0	0	0	1	0	0	0	0			0	0	0	0	0
84°40'E Seamounts	HLY0102-D64-28	H-D64	P2	a	Micro	84.28	4089	663	7.98795	1	1	1	0	0	0	0	1	0		0	0	0		0											0	0	0	0	0	0	0	0	0	0	0	0	0	0	0
84°40'E Seamounts	HLY0102-D64-28	H-D64	P3		Macro	84.28	4089	1531	7.5049	1	1	1	0	0	0	0	1	0		0	0	0		0											0	0	0	0	0	0	0	0	0	0	0	0	0	0	0
84°40'E Seamounts	HLY0102-D64-28	H-D64	P5	a	Micro	84.28	4089	525	2.53623	1	2	1	0	0	0	0	1	0		2	2	1	1	1					2	5			4	10	0	0	0	0	0	0	0	0	0	0	0	0	0	0	0
84°40'E Seamounts	HLY0102-D64-28	H-D64	P5	b	Micro	84.28	4089	132	1.73684	1	1	1	0	0	0	0	1	0		0	0	0		1	2	3								10	0	0	0	0	0	0	0	0	0	0	0	0	0	0	1
84°40'E Seamounts	HLY0102-D64-28	H-D64	P6		Micro	84.28	4089	352	1.81443	1	1	1	0	1	1	0	3	0		1	1	1	3	0											0	0	0	1	0	0	0	0			0	0	0	0	0
84°40'E Seamounts	HLY0102-D64-28	H-D64	P7		Micro	84.28	4089	780	5.06494	1	1	1	0	1	1	0	3	0		0	0	0		0											0	0	0	0	0	0	0	0	0	0	0	0	0	0	0
84°40'E Seamounts	HLY0102-D64-28	H-D64	P8	a	Micro	84.28	4089	492	3.19481	1	1	1	0	0	1	0	2	0		0	0	0		2					3	6		65			0	0	0	1	0	0	0	0			0	0	0	0	0
84°40'E Seamounts	HLY0102-D64-28	H-D64	P9		Macro	84.28	4089	1094	6.92405	1	2	1	0	1	1	0	3	0		0	0	0		1					3	69			1	19	0	0	1	0	0	0			0	0	0	0	0	0	1
84°40'E Seamounts	HLY0102-D64-31	H-D64	P1	a	Macro	84.28	4089	1118	3.78983	1	1	1	0	0	0	0	1	0		0	0	0		0											0	0	1	0	0	0			0	0	0	0	0	0	0
84°40'E Seamounts	HLY0102-D64-31	H-D64	P1	b	Micro	84.28	4089	478	4.26786	1	1	1	0	0	0	0	1	0		0	0	0		0											0	0	0	0	0	0	0	0	0	0	0	0	0	0	0
84°40'E Seamounts	HLY0102-D64-31	H-D64	P1	c	Micro	84.28	4089	149	1.47525	1	1	1	0	0	0	0	1	0		0	0	0		0											0	0	0	0	0	0	0	0	0	0	0	0	0	0	0
84°40'E Seamounts	HLY0102-D64-31	H-D64	P2		Micro	84.28	4089	840	3.21839	1	2	1	0	1	0	0	2	0		1	2	1	1	0											0	0	1	1	0	0	156	1037	20	52	0	0	0	0	0
84°40'E Seamounts	HLY0102-D64-31	H-D64	P3		Micro	84.28	4089	770	2.61905	1	1	1	0	0	0	0	1	0		0	0	0		0											0	0	0	0	0	0	0	0	0	0	0	0	0	0	0
84°40'E Seamounts	HLY0102-D64-31	H-D64	P4	a	Micro	84.28	4089	980	1.77215	1	1	1	0	0	1	0	2	0		1	3	1	2	2					19	46					0	0	0	0	0	0	0	0	0	0	0	0	0	0	0
84°40'E Seamounts	HLY0102-D64-31	H-D64	P4	b	Macro	84.28	4089	1147	18.2063	3	1	0	0	0	0	0	0	0		0	0	0		0											0	0	0	0	0	0	0	0	0	0	0	0	0	0	0
84°40'E Seamounts	HLY0102-D64-31	H-D64	P5		Micro	84.28	4089	569	5.12613	1	1	1	0	0	0	0	1	0		0	0	0		0											0	0	0	0	0	0	0	0	0	0	0	0	0	0	0
84°40'E Seamounts	HLY0102-D64-31	H-D64	P6		Micro	84.28	4089	225	1.10837	1	3	0	2	0	0	0	2	1	2	1	3	1	1	5										59	0	0	0	1	0	0	0	0			0	0	0	0	0
84°40'E Seamounts	HLY0102-D64-31	H-D64	P7		Micro	84.28	4089	758	5.74242	1	1	0	0	0	0	0	0	0		0	0	0		0											0	0	1	0	0	0			0	0	0	0	0	0	0
84°40'E Seamounts	HLY0102-D64-31	H-D64	P8		Micro	84.28	4089	797	3.92611	1	1	0	0	0	0	0	0	0		0	0	0		0											0	0	0	1	0	0	0	0			0	0	0	0	0
84°40'E Seamounts	HLY0102-D64-31	H-D64	P9		Micro	84.28	4089	599	8.68116	1	2	1	0	0	1	0	2	0		1	1	1	2	0											0	0	1	1	0	0					0	0	0	0	0
84°40'E Seamounts	HLY0102-D66-32	H-D66	P1		Macro	84.28	3423	2132	1.57459	1	3	0	0	1	0	0	1	1		2	3	3	1	5					4	42	5	129	62	220	0	0	1	0	0	0	0	955	0	0	0	0	0	0	0
84°40'E Seamounts	HLY0102-D66-32	H-D66	P2		Macro	84.28	3423	2031	3.30244	1	3	0	0	0	0	0	0	1		1	3	2		10	3	33			7	33	5	203	14	225	0	0	1	0	0	0	0	306	0	0	0	0	0	0	0
84°40'E Seamounts	HLY0102-D66-32	H-D66	P3		Macro	84.28	3423	1115	1.73947	1	3	0	0	1	1	0	2	1		1	3	1	2	10	2	11			6	181	11	36	14	222	0	0	1	0	0	0	0	563	0	0	0	0	0	0	0
84°40'E Seamounts	HLY0102-D66-32	H-D66	P5		Macro	84.28	3423	1212	3.24933	1	2	0	1	0	0	0	1	1		1	2	2		1		3			2	237			19	57	0	0	1	0	0	0	168	416	0	0	0	0	0	0	0
84°40'E Seamounts	HLY0102-D66-32	H-D66	P10		Macro	84.28	3423	1416	2.29498	1	3	0	3	1	0	0	4	1		1	3	1	1	10	6	18			11	208	14	31			0	0	0	0	0	0	0	0	0	0	0	0	0	0	0
84°40'E Seamounts	HLY0102-D66-32	H-D66	P11		Macro	84.28	3423	1200	3.19149	1	2	0	2	1	1	0	4	1		1	2	1	1	5	3	14			5	120	6	132			0	0	1	0	0	0	0	532	0	0	0	0	0	0	0
84°40'E Seamounts	HLY0102-D66-32	H-D66	P12		Macro	84.28	3423	1675	2.49256	1	2	0	1	1	1	0	3	1		1	2	1	2	5						697	21	219			0	0	1	0	0	0	242	753	0	0	0	0	0	0	0
84°40'E Seamounts	HLY0102-D66-32	H-D66	P13		Macro	84.28	3423	1314	1.24432	4	4	1	1	1	1	0	4	1		2	4	1	1	1	8	28			8	69	6	158			0	0	1	0	0	0	666	1036	0	0	0	0	0	0	0
84°40'E Seamounts	HLY0102-D66-32	H-D66	P14		Micro	84.28	3423	983	3.54874	1	2	0	3	1	0	0	4	1		2	3	1	1	1					10	31			15	22	0	0	1	0	0	0	0	577	0	0	0	0	0	0	0
84°40'E Seamounts	HLY0102-D66-32	H-D66	P15		Macro	84.28	3423	1717	2.61738	1	3	0	3	1	1	0	5	1		2	2	3	1	15		20					51	953			0	0	0	0	0	0	0	0	0	0	0	0	0	0	0
84°40'E Seamounts	HLY0102-D66-32	H-D66	P19		Macro	84.28	3423	2165	1.75588	4	3	0	3	0	1	0	4	1		1	3	1	2	20	5	23			13	257	38	91	56	233	0	0	1	0	0	0			0	0	0	0	0	0	0
84°40'E Seamounts	HLY0102-D66-32	H-D66	P20		Micro	84.28	3423	947	1.3338	1	3	0	3	1	1	0	5	1		2	1	1	2	5	3	21			4	172	6	136		65	0	0	1	0	0	0	219	581	0	0	0	0	0	0	0
84°40'E Seamounts	HLY0102-D66-32	H-D66	P22	a	Macro	84.28	3423	2742	3.68054	1	3	0	3	0	1	0	4	1		1	3	2		5	5	8			7	68	30	268	25	157	0	0	1	0	0	0	0	730	0	0	0	0	0	0	0
84°40'E Seamounts	HLY0102-D66-32	H-D66	P22	b	Micro	84.28		407	1.32573	1	2	0	1	0	0	0	1	1		1	3	2		0											0	0	0	1	0	0	0	0	0	26	0	0	0	0	0
84°40'E Seamounts	HLY0102-D66-32	H-D66	P23		Macro	84.28	3423	2392	4.54753	1	2	0	2	0	0	0	2	1		1	2	2		10	7	21			13	119	9	120	16	202	0	0	1	0	0	0			0	0	0	0	0	0	0
84°40'E Seamounts	HLY0102-D66-32	H-D66	P24	a	Macro	84.28	3423	2680	2.15088	1	2	1	3	1	1	0	6	1		2	2	3	2	15		7			8	64	96	246	35	686	0	0	1	0	0	0			0	0	0	0	0	0	0
84°40'E Seamounts	HLY0102-D66-32	H-D66	P24	b	Micro	84.28	3423	963	1.97336	1	2	0	0	1	1	0	2	1		1	1	1	1	1					10	45					0	0	0	0	0	0	0	0	0	0	0	0	0	0	0
84°40'E Seamounts	HLY0102-D66-32	H-D66	P25		Macro	84.28	3423	2722	14.956	3	2	0	1	1	1	0	3	1		2	2	1	3	5					30	102	52	112	91	196	0	0	1	0	0	0	0	1801	0	0	0	0	0	0	0
84°40'E Seamounts	HLY0102-D66-32	H-D66	P25b	b	Micro	84.28		715	2.0546	4	5	0	0	1	1	0	2	1		3	4	3	3	0											0	0	0	0	0	0	0	0	0	0	0	0	0	0	0
84°40'E Seamounts	HLY0102-D66-32	H-D66	P26	a	Micro	84.28	3423	570	1.51194	1	2	0	1	1	0	0	2	1		1	2	1	1	6		12			2	54			3	35	0	0	0	0	0	0	0	0	0	0	0	0	0	0	0
84°40'E Seamounts	HLY0102-D66-32	H-D66	P26	C	Micro	84.28		466	6.21333	2	2	0	0	0	1	0	1	1		0	0	0		2						104					0	0	1	1	0	0	79	266	0	120	0	0	0	0	0
84°40'E Seamounts	HLY0102-D66-32	H-D66	P28		Macro	84.28	3423	1449	1.73741	1	2	1	0	1	1	0	3	1		3	3	3	3	1		5									0	0	0	0	0	0	0	0	0	0	0	0	0	0	0
84°40'E Seamounts	HLY0102-D66-32	H-D66	P30		Macro	84.28	3423	5892	2.34741	1	3	1	3	1	1	0	6	1		4	3	1	3	10	5	11			9	275	11	264	6	206	0	0	1	0	0	0	350	1604	0	0	0	0	0	0	1
84°40'E Seamounts	HLY0102-D66-32	H-D66	P31		Macro	84.28	3423	2286	1.00749	1	1	1	0	1	1	0	3	1		2	2	3	1	1						28	42		5	203	0	0	1	0	0	0			0	0	0	0	0	0	0
84°40'E Seamounts	HLY0102-D66-32	H-D66	P32		Macro	84.28	3423	4666	1.63892	1	2	0	5	0	1	0	6	1		1	2	2		15	4	22			5	253	7	1121	45	1023	0	0	1	0	0	0			0	0	0	0	0	0	0
84°40'E Seamounts	HLY0102-D66-32	H-D66	P33		Macro	84.28	3423	2846	1.86379	4	3	0	5	0	0	0	5	1		1	4	2		5	3	118			5	299	12	112	7	53	0	0	1	1	0	0					0	0	0	0	0
84°40'E Seamounts	HLY0102-D66-32	H-D66	P34		Macro	84.28	3423	3471	1.0161	1	2	1	4	0	1	0	6	1		3	3	3	3	10	5	141			10	226	11	391	23	397	0	0	1	0	0	0			0	0	0	0	0	0	1
84°40'E Seamounts	HLY0102-D66-32	H-D66	P35	b	Macro	84.28	3423	3319	4.99849	1	1	1	0	1	1	0	3	1		3	3	1	2	1						31	17	28	34	535	0	0	1	0	0	0	0	1022	0	0	0	0	0	0	0
84°40'E Seamounts	HLY0102-D66-32	H-D66	P35	c	Macro	84.28	3423	1821	4.70543	4	3	0	1	1	0	0	2	1		1	3	1	1	0											0	0	1	0	0	0	0	0	0	0	0	0	0	0	0
84°40'E Seamounts	HLY0102-D66-32	H-D66	P35	d	Macro	84.28	3423	1046	2.7672	4	4	0	4	0	0	0	4	1		1	3	1	2	10									7	98	0	0	0	0	0	0	0	0	0	0	0	0	0	0	0
84°40'E Seamounts	HLY0102-D66-32	H-D66	P36	a	Macro	84.28	3423	2696	2.27127	4	4	0	3	0	1	0	4	1		1	4	1	2	10	5	9			5	13	12	351	25	433	0	0	1	0	0	0	235	30	0	0	0	0	0	0	0
84°40'E Seamounts	HLY0102-D66-32	H-D66	P36	b	Macro	84.28	3423	1251	1.41516	1	3	0	2	1	1	0	4	1		2	3	3	2	4	6	16			12	150	5	340	14	380	0	0	1	0	0	0	686	694	0	0	0	0	0	0	0
84°40'E Seamounts	HLY0102-D66-32	H-D66	P7		Macro	84.28	3423	1539	1.53134	4	4	0	0	0	1	0	1	1		1	4	1	2	0											0	0	0	0	0	0	0	0	0	0	0	0	0	0	0
84°40'E Seamounts	HLY0102-D66-32	H-D66	P8		Macro	84.28	3423	1556	1.21089	1	2	0	1	0	0	0	1	1		1	2	2		1	5	46			13	97	28	62	11	47	0	0	1	0	0	0	142	551	0	0	0	0	0	0	0
84°40'E Seamounts	HLY0102-D66-32	H-D66	P9		Macro	84.28	3423	2876	2.48574	1	3	0	0	1	1	0	2	1		2	3	1	3	0											0	0	1	0	0	0			0	0	0	0	0	0	0
9°E Valley wall	PS59-242-11	P-242	P1		Micro	8.755		640	1.87683	1	2	1	2	0	0	0	3	0		2	2	3	2	5	2	9			5	70			6	42	0	0	0	0	0	0	0	0	0	0	0	0	0	0	0
9°E Valley wall	PS59-242-11	P-242	CLot1		Micro	8.755		471	1.11348	1	3	0	0	0	1	0	1	1	9	1	4	1	2	1					11	25			10	94	0	0	0	1	0	0	0	0	0	144	0	0	0	0	0
9°E Valley wall	PS59-242-11	P-242	Clot9	a	Macro	8.755		1268	1.46251	4	3	0	0	0	1	0	10	1		1	3	1	2	1	5	11	0	0	11	35	0	0	9	144	1	0	0	0	0	0	0	0	0	0	0	0	0	0	0
9°E Valley wall	PS59-242-11	P-242	Clot9	b	Micro	8.755		906	1.74903	1	2	1	0	1	1	0	3	1		2	2	1	2	0											0	0	0	1	0	0	0	0	0	759	0	0	0	0	0
9°E Valley wall	PS59-242-11	P-242	P2		Macro	8.755		1145	1.70134	1	2	0	1	0	1	0	2	0		1	2	1	2	20					9	245		9	28	612	0	0	0	0	0	0	0	0	0	0	0	0	0	0	0
9°E Valley wall	PS59-242-11	P-242	P3		Micro	8.755		704	2.28571	1	1	1	0	0	1	0	2	0		1	3	1	2	2		6			7	22		8	11	44	0	0	0	0	0	0	0	0	0	0	0	0	0	0	0
9°E Valley wall	PS59-242-11	P-242	P4b	a	Micro	8.755		264	1.03937	1	1	0	0	0	1	0	1	1		1	3	1	2	5								84			0	0	0	0	0	0	0	0	0	0	0	0	0	0	0
9°E Valley wall	PS59-242-11	P-242	P4b	b	Micro	8.755		902	3.46923	1	2	1	0	0	1	0	2	1		1	2	1	2	1						39					1	0	1	0	0	0	0	523	0	0	0	0	0	0	0
9°E Valley wall	PS59-242-11	P-242	P4b	c	Micro	8.755		733	2.68498	2	3	0	0	0	1	0	1	1		1	2	1	2	0											0	0	1	0	0	0	0	346	0	0	0	0	0	0	0
9°E Valley wall	PS59-242-11	P-242	P4b	d	Macro	8.755		1427	7.55026	1	2	0	0	0	0	0	0	1		0	0	0		5					11	246			11	78	0	0	1	0	0	0	0	261	0	0	0	0	0	0	0
9°E Valley wall	PS59-242-11	P-242	P4a	b	Micro	8.755		147	1.72941	1	2	0	0	0	0	0	0	1		0	0	0		5					22	40					0	0	0	0	0	0	0	0	0	0	0	0	0	0	0
9°E Valley wall	PS59-242-11	P-242	P4a	c	Micro	8.755		482	4.26549	2	3	0	0	0	0	0	0	1		1	2	2		2					24	71					0	0	0	0	0	0	0	0	0	0	0	0	0	0	0
9°E Valley wall	PS59-242-11	P-242	P5	a	Micro	8.755		879	1.86624	1	2	1	2	0	1	0	4	1		1	2	1	2	5					9	26			10	176	0	0	0	1	0	0	0	0	46	54	0	0	0	0	0
9°E Valley wall	PS59-242-11	P-242	P5	c	Micro	8.755		428	1.03883	1	2	0	0	0	1	0	1	1		1	3	1	2	2					2	16			10	101	0	0	1	0	0	0	0	295	0	0	0	0	0	0	0
9°E Valley wall	PS59-242-11	P-242	P6		Macro	8.755		1542	3.855	1	3	0	0	1	1	0	2	1		1	2	2		1					6	45	12	116	18	58	0	0	0	1	0	0	0	0	0	123	0	0	0	0	0
9°E Valley wall	PS59-242-11	P-242	P7		Micro	8.755		887	1.0338	4	2	1	0	0	1	0	2	1	11	3	3	3	2	1	4	12						16	8	60	1	0	1	1	0	0	0	337	0	373	0	0	0	0	0
9°E Valley wall	PS59-242-11	P-242	P8		Macro	8.755		1546	0	2	3	0	1	0	0	0	1	0		1	2	2		1		10			19	44	9	40	13	267	0	0	1	1	0	0	0	1053	107	740	0	0	0	0	0
9°E Valley wall	PS59-242-11	P-242	P9		Macro	8.755		1570	2.41538	2	3	1	0	0	1	0	2	1		1	2	1	2	2		8			8	51			17	375	0	0	1	1	0	0	0	274	175	277	0	0	0	0	0
9°E Valley wall	PS59-242-11	P-242	P10		Macro	8.755		3024	5.04841	2	3	1	0	0	0	0	1	1		0	0	0		1	9	15			9	46	12	355			0	0	0	1	0	0	0	0	39	511	0	0	0	0	0
9°E Valley wall	PS59-242-11	P-242	P11		Micro	8.755		771	4.87975	1	2	1	0	0	1	0	2	1		1	2	2		2					18	100					0	0	0	0	0	0	0	0	0	0	0	0	0	0	0
9°E Valley wall	PS59-242-11	P-242	P12		Macro	8.755		1070	5.29703	1	3	1	2	0	1	0	4	1		1	2	1	2	1					4	12			9	49	0	0	1	1	0	0	84	128	249	312	0	0	0	0	0
9°E Valley wall	PS59-242-11	P-242	P13		Macro	8.755		2166	3.55082	1	3	1	0	0	1	0	2	1		1	1	1	2	1					25	5					0	0	0	1	0	0	0	0	0	153	0	0	0	0	0
9°E Valley wall	PS59-242-11	P-242	P14		Macro	8.755		3065	5.48301	2	2	1	0	0	1	0	2	1		0	0	0		3					6	66	9	31	27	210	0	0	0	0	0	0	0	0	0	0	0	0	0	0	0
9°E Valley wall	PS59-242-11	P-242	P15		Micro	8.755		903	1.7534	1	1	1	0	0	1	0	2	1	11	3	2	1	2	1					3	9			51	77	0	0	0	1	0	0	0	0	0	201	0	0	0	0	0
9°E Valley wall	PS59-242-11	P-242	P16	a	Macro	8.755		1013	13.3289	3	2	0	0	0	1	0	1	0		0	0	0		0											0	0	0	0	0	0	0	0	0	0	0	0	0	0	0
9°E Valley wall	PS59-242-11	P-242	P16	b	Macro	8.755		1105	3.69565	1	2	0	0	0	1	0	1	1		1	2	1	2	1								64	8	29	0	0	1	0	0	0	0	247	0	0	0	0	0	0	0
9°E Valley wall	PS59-242-11	P-242	P17		Macro	8.755		1294	3.17157	1	3	1	0	0	0	0	1	1		1	3	1	2	2	4	11					3	28	7	452	0	0	1	0	0	0	0	387	0	0	0	0	0	0	0
9°E Valley wall	PS59-242-11	P-242	P18		Macro	8.755		1298	1.80529	4	3	1	0	0	1	0	2	1		1	3	1	2	1	8	12			7	32	6	12	55	231	0	0	1	1	0	0	0	205	131	399	0	0	0	0	0
9°E Valley wall	PS59-242-11	P-242	P19		Macro	8.755		5237	1.16559	4	5	1	0	0	1	0	2	1		1	5	1	2	2					9	36			19	219	0	0	0	0	0	0	0	0	0	0	0	0	0	0	0
9°E Valley wall	PS59-242-12	P-242	P1		Macro	8.755		1360	3.76731	1	3	1	0	0	1	0	2	1		1	3	1	2	2					8	187			14	134	0	0	0	0	0	0	0	0	0	0	0	0	0	0	0
9°E Valley wall	PS59-242-12	P-242	P3	a	Micro	8.755		635	1.72554	1	3	1	1	0	0	0	2	1		1	2	1	2	3					2	105			7	13	0	0	0	0	0	0	0	0	0	0	0	0	0	0	0
9°E Valley wall	PS59-242-12	P-242	P3	b	Macro	8.755		1381	3.63421	2	3	1	0	1	1	0	3	1		1	2	1	2	2		19			7	26		45	15	101	0	0	1	0	0	0	0	161	0	0	0	0	0	0	0
9°E Valley wall	PS59-242-12	P-242	P4		Macro	8.755		1777	3.63395	1	2	1	0	1	1	0	3	0		1	2	1	2	2					7	41			15	113	0	0	0	1	0	0	0	0			0	0	0	0	0
9°E Valley wall	PS59-242-12	P-242	P5		Macro	8.755		2088	1.94052	1	3	0	2	1	1	0	4	1		2	3	1	2	3					5	66	4	115	25	828	0	0	0	1	0	0	0	0	0	293	0	0	0	0	0
9°E Valley wall	PS59-242-12	P-242	P6		Macro	8.755		1129	2.04529	1	1	1	0	0	0	0	1	1		4	2	2		5	2	6			7	42		7	12	147	0	0	1	0	0	0	0	282	0	0	0	0	0	0	0
9°E Valley wall	PS59-242-12	P-242	P7		Macro	8.755		1742	3.26217	1	3	1	0	1	1	0	3	1		1	3	1	2	3		9			6	99	7	15	38	121	0	0	0	0	0	0	0	0	0	0	0	0	0	0	0
9°E Valley wall	PS59-242-12	P-242	P8		Macro	8.755		1246	2.63425	1	2	1	0	1	1	0	3	0		1	2	1	2	1					6	38			11	92	0	0	0	0	0	0	0	0	0	0	0	0	0	0	0
9°E Valley wall	PS59-242-12	P-242	P9		Macro	8.755		1945	4.51276	2	3	0	0	0	1	0	1	1		1	3	1	2	2									7	285	0	0	0	1	0	0	0	0	159	467	0	0	0	0	0
9°E Valley wall	PS59-242-12	P-242	P10		Macro	8.755		1765	7.98643	1	2	1	0	0	1	0	2	0		1	2	1	2	1	5	8			7	69			1	39	0	0	0	0	0	0	0	0	0	0	0	0	0	0	0
9°E Valley wall	PS59-242-12	P-242	Clot10		Macro	8.755		1908	5.88889	1	3	0	1	0	1	0	2	1	13	1	3	1	2	2					10	103		448	12	166	1	0	0	1	0	0	0	0	0	907	0	0	0	0	0
9°E Valley wall	PS59-242-12	P-242	Clot13		Macro	8.755		1768	3.64536	1	3	1	0	0	1	0	2	1	7	2	2	3	2	5					9	21		12	72	496	0	0	1	1	0	0	0	208	165	675	0	0	0	0	0
9°E Valley wall	PS59-242-12	P-242	Clot28		Macro	8.755		1602	3.08671	1	2	1	0	0	1	0	2	1	5	3	2	1	2	1					6	28		118	5	77	0	0	1	1	0	0	0	300	155	574	0	0	0	0	0
9°E Valley wall	PS59-242-12	P-242	Clot24	b	Micro	8.755		978	1.69204	1	2	1	0	0	1	0	2	1		2	3	1	2	2									48	58	0	0	0	0	0	0	0	0	0	0	0	0	0	0	0
9°E Valley wall	PS59-242-12	P-242	P11		Macro	8.755		2449	6.2	2	3	0	0	0	1	0	1	1		0	0	0		1		13			11	78	13	159		50	0	0	0	1	0	0	0	0	0	463	0	0	0	0	0
9°E Valley wall	PS59-242-12	P-242	P12		Macro	8.755		1385	2.16745	1	1	1	0	0	1	0	2	1		4	3	1	2	1	5	9					11	49	4	24	1	0	1	0	0	0	0	440	0	0	0	0	0	0	0
9°E Valley wall	PS59-242-12	P-242	P13		Macro	8.755		1025	1.95238	1	1	1	0	0	1	0	2	1		2	2	1	2	2	3	8			6	12		7	20	40	0	0	1	0	0	0	0	533	0	0	0	0	0	0	0
9°E Valley wall	PS59-242-12	P-242	P14	a	Micro	8.755		260	1.25604	1	1	1	0	0	0	0	1	1		0	0	0		0											0	0	0	0	0	0	0	0	0	0	0	0	0	0	0
9°E Valley wall	PS59-242-12	P-242	P15		Macro	8.755		1928	4.08475	1	2	1	0	0	1	0	2	1		1	3	1	2	5					9	130	8	320	16	79	0	0	1	0	0	0	322	362	0	0	0	0	0	0	0
9°E Valley wall	PS59-242-12	P-242	P16	a	Micro	8.755		585	5.85	1	2	0	0	0	0	0	0	1		0	0	0		1					7	9	2	12		26	0	0	0	0	0	0	0	0	0	0	0	0	0	0	0
9°E Valley wall	PS59-242-12	P-242	P16	b	Micro	8.755		900	5.6962	1	2	1	0	0	0	0	1	0		2	2	1	2	1					4	40			11	50	0	0	0	0	0	0	0	0	0	0	0	0	0	0	0
9°E Valley wall	PS59-242-12	P-242	P17		Micro	8.755		530	4.27419	1	2	1	0	0	1	0	2	1		1	2	4		2		5			2	5			11	33	0	0	0	0	0	0	0	0	0	0	0	0	0	0	0
9°E Valley wall	PS59-242-12	P-242	PE1		Micro	8.755											0					4													0
9°E Valley wall	PS59-242-12	P-242	PE2		Micro	8.755											0					4													0
9°E Valley wall	PS59-242-15	P-242	P2		Macro	8.755		1280	3.16049	1	3	1	0	0	1	0	2	1		1	3	1	2	2	3	6			11	24			10	194	0	0	1	0	0	0	0	677	0	0	0	0	0	0	0
9°E Valley wall	PS59-242-15	P-242	P3		Macro	8.755		1653	6.28517	1	2	0	0	0	1	0	1	1		1	3	1	2	5		6			4	139	10	379	48	426	0	0	0	0	0	0	0	0	0	0	0	0	0	0	0
9°E Valley wall	PS59-242-15	P-242	P4		Macro	8.755		2099	3.87269	1	1	1	0	0	1	0	2	1		2	1	1	2	3					5	14	4	37	27	112	0	0	0	0	0	0	0	0	0	0	0	0	0	0	0
9°E Valley wall	PS59-242-15	P-242	P5		Macro	8.755		1105	3.3689	1	3	1	1	0	1	0	3	1	12	2	3	3	1	2						4	14	158	15	289	0	0	0	1	0	0	0	0	0	361	0	0	0	0	0
9°E Valley wall	PS59-242-15	P-242	P6		Macro	8.755		1223	2.54262	1		1	0	0	1	0	2	1		1	2	1	2	3					4	48	7	18	8	241	0	0	1	0	0	0	0	661	0	0	0	0	0	0	0
9°E Valley wall	PS59-242-15	P-242	P8		Micro	8.755		881	3.25092	1	2	1	0	0	1	0	2	1		1	3	1	2	3	4	11			6	63	3	13	7	247	0	0	0	0	0	0	0	0	0	0	0	0	0	0	0
9°E Valley wall	PS59-242-15	P-242	P9	a	Macro	8.755		1017	1.17166	1	3	1	0	0	1	0	2	1		1	3	1	2	2	9	9	9	9	4	13			28	129	0	0	0	0	0	0	0	0	0	0	0	0	0	0	0
9°E Valley wall	PS59-242-15	P-242	P9	b	Macro	8.755		1038	1.16237	1	2	1	0	0	1	0	2	1		1	3	1	2	3	4	5			15	47	9	113	36	109	0	0	0	0	0	0	0	0	0	0	0	0	0	0	0
9°E Valley wall	PS59-242-15	P-242	P10	a	Micro	8.755		588	1.06522	1	2	1	0	0	1	0	2	1		2	2	1	2	0											0	0	0	0	0	0	0	0	0	0	0	0	0	0	0
9°E Valley wall	PS59-242-15	P-242	P10	b	Macro	8.755		2402	2.72955	1	2	1	0	0	1	0	2	1		0	0	0		5					6	40			30	235	0	0	1	0	0	0	0	346	0	0	0	0	0	0	0
9°E Valley wall	PS59-242-15	P-242	P11		Macro	8.755		1759	4.25908	1	2	1	0	0	0	0	1	1		0	0	0		5					7	18	8	32	12	258	0	0	0	0	0	0	0	0	0	0	0	0	0	0	0
9°E Valley wall	PS59-242-15	P-242	P12		Macro	8.755		1963	4.68496	1	3	1	0	0	1	0	2	1	10	3	2	1	2	1					8	43	5	158	17	83	0	0	0	1	0	0	0	0	244	280	0	0	0	0	0
9°E Valley wall	PS59-242-15	P-242	Clot5		Macro	8.755		2309	6.14096	1	2	1	0	0	1	0	2	1		1	2	1	2	1					11	17	10	31	61	62	0	0	1	1	0	0	418	434	237	367	0	0	0	0	0
9°E Valley wall	PS59-242-15	P-242	Clot4		Micro	8.755		995	1.49849	1	3	0	0	0	1	0	1	1		1	3	1	2	4		7				9			20	267	0	0	1	0	0	0	0	388	0	0	0	0	0	0	0
9°E Valley wall	PS59-242-15	P-242	CLot8		Macro	8.755		2240	4.11765	1	3	1	0	0	1	0	2	1	13	1	2	1	2	1					6	14	7	32	15	231	0	0	0	1	0	0	0	0	191	862	0	0	0	0	0
9°E Valley wall	PS59-242-15	P-242	Clot14		Macro	8.755		1213	1.3015	1	1	0	0	1	1	0	2	1	10	1	2	1	2	1		21			26	55			21	262	0	0	0	1	0	0	0	0	71	658	0	0	0	0	0
9°E Valley wall	PS59-242-15	P-242	Clot17		Macro	8.755		1500	1.72018	1	1	1	0	1	1	0	3	1		1	3	1		0											0	0	1	0	0	0	0	411	0	0	0	0	0	0	0
9°E Valley wall	PS59-242-15	P-242	Clot20		Macro	8.755		1846	3.59844	1	3	0	1	0	1	0	2	1	15	1	3	2		1					19	74			82	217	0	0	0	1	0	0	0	0	84	705	0	0	0	0	0
9°E Valley wall	PS59-242-15	P-242	Clot21		Macro	8.755		2073	4.29193	1	3	1	0	0	1	0	2	1		1	3	1	2	1					9	22			11	61	0	0	1	0	0	0	0	474	0	0	0	0	0	0	0
9°E Valley wall	PS59-242-3	P-242	P1		Macro	8.755		1776	5.33333	2	2	0	2	0	0	0	2	1		0	0	0		15		4			13	20	98	665	46	143	0	0	0	0	0	0	0	0	0	0	0	0	0	0	0
9°E Valley wall	PS59-242-3	P-242	P4		Micro	8.755		570	1.11765	1	3	1	0	0	1	0	2	0		2	3	3	2	6		4			5	89	11	18	16	93	0	0	0	1	0	0	0	0	61	140	0	0	0	0	0
9°E Valley wall	PS59-242-3	P-242	P6		Macro	8.755		1945	3.07753	1	3	1	0	0	1	1	3	1		3	2	1	2	1		7			5	40		7	19	130	0	0	1	1	0	0	0	448	31	70	0	0	0	0	0
9°E Valley wall	PS59-242-3	P-242	P7		Macro	8.755		1503	5.09492	1	3	1	0	0	1	0	2	0		1	3	1	2	5		3			3	14	28	664	21	190	0	0	0	1	0	0	0	0	0	405	0	0	0	0	0
9°E Valley wall	PS59-242-3	P-242	P8	a	Micro	8.755		834	3.4321	1	3	1	0	0	1	0	2	0		1	3	1	2	5					9	54			12	351	0	0	0	1	0	0	0	0			0	0	0	0	0
9°E Valley wall	PS59-242-3	P-242	P8	b	Macro	8.755		1119	2.26518	1	3	1	0	0	1	0	2	0		1	3	1	2	2		17			4	43	19	58			0	0	0	0	0	0	0	0	0	0	0	0	0	0	0
9°E Valley wall	PS59-242-3	P-242	Clot4		Macro	8.755		3480	5.40373	1	2	1	0	0	0	0	1	1	11	1	2	2		2		9			15	209		19	26	726	0	0	0	1	0	0	0	0	644	740	0	0	0	0	0
9°E Valley wall	PS59-242-3	P-242	Clot10		Macro	8.755		1699	5.05655	1	2	0	1	0	1	0	2	1	13	1	2	1	2	0											0	0	0	1	0	0	0	0	0	425	0	0	0	0	0
9°E Valley wall	PS59-242-3	P-242	Clot7		Macro	8.755		1097	2.75628	1	2	1	0	0	1	0	2	1	9	0	0	0		2		29			5	22			55	122	0	0	0	1	0	0	0	0	452	614	0	0	0	0	0
9°E Valley wall	PS59-242-3	P-242	Clot13		Macro	8.755		2880	6.2069	2	3	1	0	0	1	0	2	1	9	1	2	1	2	2		12			11	51			20	754	0	0	1	0	0	0	0	990	0	0	0	0	0	0	0
9°E Valley wall	PS59-242-3	P-242	Clot14		Macro	8.755		2054	8.34959	2	2	1	0	0	1	0	2	1	9	1	3	1	2	3					8	112	18	114	25	368	1	0	0	1	0	0	0	0	67	104	0	0	0	0	0
9°E Valley wall	PS59-242-3	P-242	Clot15		Macro	8.755		2960	6.66667	2	3	1	0	0	1	0	2	1	19	0	0	0		2					6	271			14	921	0	0	0	1	0	0	0	0	74	519	0	0	0	0	0
9°E Valley wall	PS59-242-3	P-242	Clot17		Macro	8.755		2135	4.77629	2	3	1	0	0	0	0	1	1	11	0	0	0		1					11	64	12	13	45	205	0	0	0	1	0	0	0	0	0	684	0	0	0	0	0
9°E Valley wall	PS59-242-32	P-242	P2		Macro	8.755		1840	6.9697	1	2	1	0	0	1	0	2	1		1	2	1	2	5					7	33	5	170	20	26	0	0	0	1	0	0	0	0			0	0	0	0	0
9°E Valley wall	PS59-242-32	P-242	CLot2		Macro	8.755		1649	2.59277	1	3	1	0	0	1	0	2	1	3	1	3	1	2	1					7	17	10	19	9	213	0	0	0	1	0	0	0	0	85	255	0	0	0	0	0
9°E Valley wall	PS59-242-32	P-242	Clot13 (P)		Macro	8.755		1255	1.79799	1	2	1	0	0	1	0	2	1	9	4	2	3	2	1	5	7			9	40			19	99	0	0	0	1	0	0	0	0	233	387	0	0	0	0	1
9°E Valley wall	PS59-242-32	P-242	CLot15		Macro	8.755		1715	3.82812	1	3	1	2	0	1	0	4	1	13	1	2	1	2	1		6			8	29	9	14	9	78	0	0	0	1	0	0	0	0	330	477	0	0	0	0	0
9°E Valley wall	PS59-242-32	P-242	Clot16		Micro	8.755		817	1.42832	1	2	1	0	0	1	0	2	1		3	2	1	2	1		7			18	113					0	0	1	0	0	0	0	1462	0	0	0	0	0	0	0
9°E Valley wall	PS59-242-32	P-242	Clot20		Macro	8.755		2596	4.90737	2	3	1	0	0	1	0	2	1	8	1	2	1	2	1					6	27	6	59	12	448	0	0	0	1	0	0	0	0	324	325	0	0	0	0	0
9°E Valley wall	PS59-242-32	P-242	Clot21 (P)		Macro	8.755		1116	1.87563	1	2	0	0	0	1	0	1	1		1	2	1	2	1					5	14		8	15	53	0	0	1	0	0	0	439	1041	0	0	0	0	0	0	0
9°E Valley wall	PS59-242-32	P-242	CLot28	b	Macro	8.755		2517	6.6063	1	2	1	1	0	1	0	3	1	6	1	2	1	2	5		8			8	69	12	143	14	1461	0	0	0	0	0	0	0	0	0	0	0	0	0	0	0
9°E Valley wall	PS59-242-32	P-242	P1	a	Micro	8.755		788	7.0991	1	2	1	0	0	0	0	1	1	3	0	0	0		1	0	0	0	0	9	224	0	0	0	0	0	0	0	0	0	0	0	0	0	0	0	0	0	0	0
9°E Valley wall	PS59-242-32	P-242	P1	b	Macro	8.755		1049	3.62976	1	2	0	0	1	1	0	2	1		1	2	1	2	2	0	0	0	0	0	0	0	0	53	124	0	0	1	0	0	0	0	446	0	0	0	0	0	0	0
9°E Valley wall	PS59-242-32	P-242	P3	a	Micro	8.755		747	2.88417	1	3	1	0	0	1	0	2	0		3	2	3	2	2					3	41	4	10	6	71	0	0	0	0	0	0	0	0	0	0	0	0	0	0	0
9°E Valley wall	PS59-242-32	P-242	P3	b	Micro	8.755		330	3.66667	1	2	1	0	0	1	0	2	0		0	0	0		1						14					0	0	0	0	0	0	0	0	0	0	0	0	0	0	0
9°E Valley wall	PS59-242-32	P-242	P4		Macro	8.755		1605	2.73424	4	4	0	2	0	1	0	3	1		1	4	1	2	0					8	118			16	438	0	0	0	0	0	0	0	0	0	0	0	0	0	0	0
9°E Valley wall	PS59-242-32	P-242	P5		Macro	8.755		1456	5.57854	2	3	0	0	0	1	0	1	1	7	1	2	1	2	2					3	17	4	230			0	0	1	0	0	0	0	106	0	0	0	0	0	0	0
9°E Valley wall	PS59-242-32	P-242	P6		Micro	8.755		817	4.27749	1	2	1	0	0	1	0	2	1	0	0	0	0		1										11	0	0	1	0	0	0	0	142	0	0	0	0	0	0	0
9°E Valley wall	PS59-242-32	P-242	P7		Macro	8.755		1129	2.67536	1	2	0	1	0	1	0	2	1	6	1	4	1	2	1	4	5			4	34			5	69	1	0	0	1	0	0	0	0	0	411	0	0	0	0	0
9°E Valley wall	PS59-242-32	P-242	P8		Macro	8.755		1961	3.30691	1	3	1	0	0	1	0	2	1	9	1	3	1	2	1		10			7	182			11	279	0	0	0	1	0	0	0	0	34	523	0	0	0	0	0
9°E Valley wall	PS59-242-32	P-242	P9		Macro	8.755		1123	1.80837	1	2	1	1	0	1	0	3	1	8	2	2	1	2	2					3	15	7	27	7	207	0	0	1	0	0	0	0	282	0	0	0	0	0	0	0
9°E Valley wall	PS59-242-32	P-242	P10	a	Macro	8.755		1471	3.11653	4	3	0	1	0	1	0	2	1		1	3	1	2	15					6	20			11	716	0	0	0	0	0	0	0	0	0	0	0	0	0	0	0
9°E Valley wall	PS59-242-32	P-242	P10	b	Micro	8.755		874	5.39506	4	3	0	2	0	1	0	3	1		1	3	1	2	2					2	31	9	76			0	0	0	0	0	0	0	0	0	0	0	0	0	0	0
12°40'E AVR	HLY0102-D36-13	H-D36	P1		Micro	12.3317	4456	228	2.85	1	3	0	0	0	0	0	0	1		0	0	0		2									4	23	0	0	0	0	0	0	0	0	0	0	0	0	0	0	0
12°40'E AVR	HLY0102-D36-13	H-D36	P2		Micro	12.3317	4456	709	7.79121	2	3	0	0	0	0	0	0	1		0	0	0		1						10				37	0	0	0	0	0	0	0	0	0	0	0	0	0	0	0
12°40'E AVR	HLY0102-D36-13	H-D36	P2b (SE)		Micro	12.3317		344	8.39024	2	3	0	0	0	0	0	0	0		0	0	0		0											0	0	0	1	0	0	0	0	0	85	0	0	0	0	0
12°40'E AVR	HLY0102-D36-13	H-D36	P3(SE)		Micro	12.3317		252	4.27119	2	3	0	0	0	0	0	0	0		0	0	0		0											0	0	0	1	0	0	0	0	0	52	0	0	0	0	0
12°40'E AVR	HLY0102-D36-16	H-D36	P1	a	Micro	12.3317	4456	380	8.83721	2	3	1	0	0	0	0	1	1	2	0	0	0		2									9	43	0	0	0	1	0	0	0	0			0	0	0	0	0
12°40'E AVR	HLY0102-D36-16	H-D36	P1	b	Micro	12.3317	4456	323	5.47458	2	3	1	0	0	0	0	1	1	2	0	0	0		1					2	38					0	0	0	1	0	0	0	0			0	0	0	0	0
12°40'E AVR	HLY0102-D36-16	H-D36	P2		Micro	12.3317	4456	666	2.59144	1	2	1	0	0	0	0	1	1	4	0	0	0		25					6	64	12	352	8	400	0	0	0	1	0	0	0	0			0	0	0	0	0
12°40'E AVR	HLY0102-D36-16	H-D36	P4		Micro	12.3317	4456	337	9.91176	2	3	0	0	0	0	1	1	1	1	0	0	0		25					2	8				48	0	0	0	0	0	0	0	0	0	0	0	0	0	0	0
12°40'E AVR	HLY0102-D36-16	H-D36	P5		Micro	12.3317	4456	702	12.1034	3	3	0	0	0	1	0	1	1	2	0	0	0		0											0	0	0	1	0	0	0	0			0	0	0	0	0
12°40'E AVR	HLY0102-D36-4	H-D36	P1		Micro	12.3317	4456	497	7.64615	2	3	0	0	0	0	0	0	1	1	0	0	0		40							5	191			0	0	0	0	0	0	0	0	0	0	0	0	0	0	0
12°40'E AVR	HLY0102-D38-16	H-D38	P1		Micro	12.7057	4764	704	2.36242	4	3	1	2	0	0	0	3	1	3	1	3	2		10					3	6			7	139	0	0	0	0	0	0	0	0	0	0	0	0	0	0	0
12°40'E AVR	HLY0102-D38-24	H-D38	P1		Macro	12.7057	4764	1700	1.19887	1	2	1	3	0	1	0	5	1	8	1	2	2		5	8	89			13	261	12	327			0	0	1	0	0	0			0	0	0	0	0	0	0
12°40'E AVR	HLY0102-D38-24	H-D38	P10		Micro	12.7057	4764	712	3.84865	1	3	0	0	0	1	0	1	1	4	2	2	1	2	5							2	61	6	83	0	0	0	1	0	0	0	0			0	0	0	0	0
12°40'E AVR	HLY0102-D38-24	H-D38	P11		Micro	12.7057	4764	389	1.06284	4	4	0	0	1	1	0	2	1	3	3	4	3	3	0											0	0	0	0	0	0	0	0	0	0	0	0	0	0	0
12°40'E AVR	HLY0102-D38-24	H-D38	P12		Macro	12.7057	4764	1281	1.49127	4	3	0	3	0	0	0	3	1		1	4	2		1		13				18				18	0	0	1	0	0	0	0	810	0	0	0	0	0	0	0
12°40'E AVR	HLY0102-D38-24	H-D38	P13		Macro	12.7057	4764	2576	12.2085	1	2	0	0	0	1	0	1	1	2	2	3	1	2	2					5	43			7	33	0	0	0	0	0	0	0	0	0	0	0	0	0	0	0
12°40'E AVR	HLY0102-D38-24	H-D38	P15		Micro	12.7057	4764	812	6.60163	1	2	0	0	0	1	0	1	1	3	1	3	1	2	1					5	67					0	0	0	0	0	0	0	0	0	0	0	0	0	0	0
12°40'E AVR	HLY0102-D38-24	H-D38	P16		Micro	12.7057	4764	674	2.31615	1	2	1	0	0	1	0	2	1	5	1	2	1	2	2									31	107	0	0	0	1	0	0	0	0			0	0	0	0	0
12°40'E AVR	HLY0102-D38-24	H-D38	P18		Macro	12.7057	4764	1129	2.35208	4	3	0	2	0	0	0	2	1	5	1	4	2		15					18	124		492	20	46	0	0	0	1	0	0	0	0			0	0	0	0	0
12°40'E AVR	HLY0102-D38-24	H-D38	P19		Micro	12.7057	4764	430	1.96347	4	4	0	0	1	1	0	2	1	6	1	4	1	2	1	2	5				10					0	0	1	0	0	0	0	136	0	0	0	0	0	0	0
12°40'E AVR	HLY0102-D38-24	H-D38	P2		Micro	12.7057	4764	823	4.03431	4	5	0	0	0	0	0	0	1	6	1	5	2		0											0	0	0	0	0	0	0	0	0	0	0	0	0	0	0
12°40'E AVR	HLY0102-D38-24	H-D38	P20		Micro	12.7057	4764	241	2.04237	1	2	1	0	0	1	0	2	1	6	0	0	0		3							6	31	4	25	0	0	0	0	0	0	0	0	0	0	0	0	0	0	0
12°40'E AVR	HLY0102-D38-24	H-D38	P21		Micro	12.7057	4764	475	1.85547	4	3	1	2	0	0	0	3	1	6	1	3	2		0											0	0	0	0	0	0	0	0	0	0	0	0	0	0	0
12°40'E AVR	HLY0102-D38-24	H-D38	P22		Micro	12.7057	4764	716	2.60364	1	2	1	0	0	1	1	3	1	5	2	3	1	2	2									2	41	0	0	0	1	0	0	0	0	98	295	0	0	0	0	0
12°40'E AVR	HLY0102-D38-24	H-D38	P3		Micro	12.7057	4764	657	5.42975	2	1	0	0	0	1	0	1	1	3	1	2	1	2	1									2	16	0	0	0	0	0	0	0	0	0	0	0	0	0	0	0
12°40'E AVR	HLY0102-D38-24	H-D38	P4		Macro	12.7057	4764	1865	4.53771	2	2	0	0	0	1	0	1	1	5	1	3	1	2	20	4	13					32	1382	20	53	0	0	0	1	0	1	0	0			0	0			0
12°40'E AVR	HLY0102-D38-24	H-D38	P5	a	Micro	12.7057	4764	534	10.4706	1	1	0	0	0	1	0	1	1	3	1	2	1	2	0											0	0	0	0	0	0	0	0	0	0	0	0	0	0	0
12°40'E AVR	HLY0102-D38-24	H-D38	P5	b	Micro	12.7057	4764	500	3.87597	1	1	0	0	0	1	0	1	1	4	1	2	1	2	0											0	0	0	0	0	0	0	0	0	0	0	0	0	0	0
12°40'E AVR	HLY0102-D38-24	H-D38	P6		Micro	12.7057	4764	860	3.4127	1	3	0	0	0	1	0	1	1	4	1	2	1	2	2					7	10			7	69	0	0	0	1	0	0	0	0	53	57	0	0	0	0	0
12°40'E AVR	HLY0102-D38-24	H-D38	P7		Micro	12.7057	4764	808	4.78107	2	2	0	0	0	0	0	0	1	4	0	0	0		5					38	68		335	13	55	0	0	0	1	0	0	0	0	0	49	0	0	0	0	0
12°40'E AVR	HLY0102-D38-24	H-D38	P8		Micro	12.7057	4764	707	1.43699	1	2	1	3	1	0	0	5	1	6	2	4	3	1	15	5	9			5	36	12	128	23	99	0	0	0	1	0	0	0	0			0	0	0	0	0
12°40'E AVR	HLY0102-D38-24	H-D38	P9		Macro	12.7057	4764	1264	1.42664	1	1	0	0	1	0	0	1	1	5	1	1	1	1	0											0	0	1	0	0	0	0	399	0	0	0	0	0	0	0
12°40'E AVR	HLY0102-D38-8	H-D38	Ol4-Pl1		Micro	12.7057	4764	980	7.84	1	2	1	0	0	0	0	1	1	4	0	0	0		1							5	157			0	0	1	0	0	0	0	289	0	0	0	0	0	0	0
3°E Seamounts	HLY0102-D27-13	H-D27	P1		Micro	2.72853	4331	840	1.06061	1	2	1	3	1	0	0	5	1	3	1	1	1	1	2					5	63			17	128	1	0	1	1	0	0	0	377	56	119	0	0	0	0	0
3°E Seamounts	HLY0102-D27-13	H-D27	P3		Macro	2.72853		1586	3.00949	1	3	1	0	0	1	0	2	1	3	1	3	1	2	2							9	162			0	0	1	1	0	0	0	627	0	285		0	0	0	0
3°E Seamounts	HLY0102-D27-13	H-D27	P10	a	Macro	2.72853		1548	1.68444	1	1	0	3	0	1	0	4	1	12	0	0	0		3	4	11			15	125	6	129	78	342	0	0	1	0	0	0	86	728	0	0	0	0	0	0	0
3°E Seamounts	HLY0102-D27-13	H-D27	P10	b	Micro	2.72853	4331	736	1.22259	1	1	0	0	1	1	0	2	0		1	2	1	1	0											1	0	1	0	0	0	0	102	0	0	0	0	0	0	0
3°E Seamounts	HLY0102-D27-13	H-D27	P11	a	Micro	2.72853	4331	912	1.76062	4	4	0	0	0	0	0	0	1	3	1	4	2		5	3	12			4	111					0	0	0	0	0	0	0	0	0	0	0	0	0	0	0
3°E Seamounts	HLY0102-D27-13	H-D27	P11	b	Micro	2.72853	4331	686	1.38306	4	4	0	0	0	1	0	1	1	3	1	3	2		0											0	0	0	0	0	0	0	0	0	0	0	0	0	0	0
3°E Seamounts	HLY0102-D27-13	H-D27	P12		Macro	2.72853	4331	1872	1.47286	1	3	0	0	0	0	0	0	1	4	1	2	2		0											0	0	0	0	0	0	0	0	0	0	0	0	0	0	0
3°E Seamounts	HLY0102-D27-13	H-D27	P13		Macro	2.72853	4331	1142	1.54743	1	2	0	1	0	0	0	1	1	3	1	2	2		1		11				35					1	0	0	0	0	0	0	0	0	0	0	0	0	0	0
3°E Seamounts	HLY0102-D27-13	H-D27	P14		Macro	2.72853	4331	1426	1.34275	1	3	0	1	0	1	0	2	1		1	3	1	2	2					9	26	16	169	39	184	0	0	0	0	0	0	0	0	0	0	0	0	0	0	0
3°E Seamounts	HLY0102-D27-13	H-D27	P15		Micro	2.72853	4331	455	1.75676	1	3	0	3	0	0	0	3	1	3	1	1	2		0											0	0	0	0	0	0	0	0	0	0	0	0	0	0	0
3°E Seamounts	HLY0102-D27-13	H-D27	P16		Macro	2.72853	4331	1707	2.88345	4	3	0	0	1	1	0	2	1	3	1	4	2		0											0	0	0	0	0	0	0	0	0	0	0	0	0	0	0
3°E Seamounts	HLY0102-D27-13	H-D27	P17		Micro	2.72853	4331	795	1.75497	1	1	0	0	1	1	0	2	1	2	2	2	1	1	0											0	0	0	0	0	0	0	0	0	0	0	0	0	0	1
3°E Seamounts	HLY0102-D27-13	H-D27	P19		Macro	2.72853	4331	1752	1.58123	1	1	0	0	1	1	0	2	1	2	0	0	0		1	3	12									0	0	1	0	0	0	292	912	0	0	0	0	0	0	0
3°E Seamounts	HLY0102-D27-13	H-D27	P2		Macro	2.72853	4331	1083	1.16828	4	3	0	3	0	0	0	3	1	3	1	3	2		10	5	10			8	52	5	9	248	267	0	0	0	0	0	0	0	0	0	0	0	0	0	0	0
3°E Seamounts	HLY0102-D27-13	H-D27	P20		Macro	2.72853	4331	2274	1.3039	1	2	0	0	1	1	0	2	1	4	0	0	0		1	3	9			18	47					1	0	1	0	0	0	862	1209	0	0	0	0	0	0	0
3°E Seamounts	HLY0102-D27-13	H-D27	P21		Micro	2.72853		445	1.12091	1	2	0	0	1	1	0	2	1		1	3	1	1	0											0	0	1	0	0	0	0	330	0	0	0	0	0	0	0
3°E Seamounts	HLY0102-D27-13	H-D27	P22		Macro	2.72853	4331	1781	1.77214	1	2	0	2	1	0	0	3	1	4	1	2	1	1	2	4	90			32	163	20	73			1	0	1	0	0	0	0	469	0	0	0	0	0	0	0
3°E Seamounts	HLY0102-D27-13	H-D27	P23	a	p	2.72853	4331	1914	1.5599	4	3	0	0	1	1	0	2	1		1	3	1	1	0	0	0	0	0	0	0	0	0	0	0	0	0	1	0	0	0	0	868	0	0	0	0	0	0	0
3°E Seamounts	HLY0102-D27-13	H-D27	P23	b	Macro	2.72853	4331	1633	1.3012	1	2	0	0	1	1	0	2	1	4	1	2	2		0											0	0	1	0	0	0			0	0	0	0	0	0	0
3°E Seamounts	HLY0102-D27-13	H-D27	P24		Macro	2.72853	4331	2262	1.60085	4	3	1	0	0	1	0	2	1	3	1	3	2		2	7	27			7	64	5	18		121	1	0	0	1	0	0	0	0			0	0	0	0	0
3°E Seamounts	HLY0102-D27-13	H-D27	P25		Macro	2.72853	4331	2139	1.93926	1	1	0	0	0	1	0	1	1	4	2	3	1	2	2					23	101	19	117			1	0	1	2	0	0	132	214	0	614	0	0	0	0	0
3°E Seamounts	HLY0102-D27-13	H-D27	P26		Micro	2.72853	4331	603	1.35202	4	3	0	3	0	0	0	3	1	2	1	4	2		15	4	24			7	45	5	142		86	1	0	0	0	0	0	0	0	0	0	0	0	0	0	0
3°E Seamounts	HLY0102-D27-13	H-D27	P27	a	Macro	2.72853	4331	1951	3.80312	1	2	0	0	0	1	0	1	1	3	1	2	2		2	7	10			10	24	5	28			0	0	1	0	0	0	193	203	0	0	0	0	0	0	0
3°E Seamounts	HLY0102-D27-13	H-D27	P27	b	Micro	2.72853	4331	841	2.18442	4	3	0	0	1	0	0	1	1	5	1	3	2		0											0	0	0	0	0	0	0	0	0	0	0	0	0	0	0
3°E Seamounts	HLY0102-D27-13	H-D27	P28		Macro	2.72853	4331	1358	1.51562	4	4	0	0	1	1	0	2	1	3	1	4	2		0											0	0	0	0	0	0	0	0	0	0	0	0	0	0	0
3°E Seamounts	HLY0102-D27-13	H-D27	P29	a	Macro	2.72853	4331	1052	1.00766	1	2	0	2	0	0	0	2	1	4	1	2	2		15	17	54			9	97	13	101		378	1	0	1	0	0	0			0	0	0	0	0	0	0
3°E Seamounts	HLY0102-D27-13	H-D27	P30		Macro	2.72853	4331	1886	2.33127	1	1	0	0	0	1	0	1	1	2	0	0	0		2							30	99			1	0	1	0	0	0			0	0	0	0	0	0	0
3°E Seamounts	HLY0102-D27-13	H-D27	P31		Micro	2.72853	4331	699	1.36523	4	4	0	0	1	1	0	2	1	3	1	5	1	1	0											0	0	0	0	0	0	0	0	0	0	0	0	0	0	0
3°E Seamounts	HLY0102-D27-13	H-D27	P32		Macro	2.72853	4331	2671	3.64393	4	3	0	1	0	0	0	1	1	6	1	4	2		0											0	0	0	0	0	0	0	0	0	0	0	0	0	0	0
3°E Seamounts	HLY0102-D27-13	H-D27	P33		Macro	2.72853	4331	2396	2.02879	1	2	0	3	0	0	0	3	1	6	1	2	2		4	2	15			208	215	9	163	14	180	1	0	1	0	0	0			0	0	0	0	0	0	0
3°E Seamounts	HLY0102-D27-13	H-D27	P34		Macro	2.72853	4331	2448	1.91101	1	3	0	3	0	0	0	3	1		1	3	2		10	7	48			16	257	10	400	32	193	1	0	0	0	0	0	0	0	0	0	0	0	0	0	0
3°E Seamounts	HLY0102-D27-13	H-D27	P35	a	Macro	2.72853		1845	1.58233	4	4	0	1	0	1	0	2	1	4	1	4	2		1	5	55			5	29	4	30	15	128	0	0	1	0	0	0	175	395	0	0	0	0	0	0	0
3°E Seamounts	HLY0102-D27-13	H-D27	P35	b	Micro	2.72853	4331	584	1.25862	4	2	0	2	0	0	0	2	1	3	2	2	3	1	5	3	5			7	9			17	93	0	0	0	0	0	0	0	0	0	0	0	0	0	0	0
3°E Seamounts	HLY0102-D27-13	H-D27	P37	a	Macro	2.72853	4331	1226	1.02939	1	2	0	0	1	1	0	2	1	5	1	1	1	1	5					29	427					1	0	0	0	0	0	0	0	0	0	0	0	0	0	0
3°E Seamounts	HLY0102-D27-13	H-D27	P38	b	Macro	2.72853	4331	1087	1.57536	1	2	0	0	0	0	0	0	1	6	1	1	2		1					21	26					1	0	0	0	0	0	0	0	0	0	0	0	0	0	0
3°E Seamounts	HLY0102-D27-13	H-D27	P39	b	Macro	2.72853	4331	1784	2.48815	1	2	1	0	0	0	0	1	1	4	1	1	2		<1									16	29	0	0	0	0	0	0	0	0	0	0	0	0	0	0	1
3°E Seamounts	HLY0102-D27-13	H-D27	P39	a	Macro	2.72853	4331	1282	1.26305	1	3	0	0	1	1	0	2	1	14	1	2	2		2	7	18					5	23			1	0	1	0	0	0	0	204	0	0	0	0	0	0	0
3°E Seamounts	HLY0102-D27-13	H-D27	P4		Micro	2.72853	4331	322	1.00625	1	2	0	0	1	1	0	2	1	1	3	3	1	2	0											0	0	0	0	0	0	0	0	0	0	0	0	0	0	0
3°E Seamounts	HLY0102-D27-13	H-D27	P40		Macro	2.72853	4331	1446	1.6814	1	3	1	0	1	1	0	3	1	4	1	3	1	1	2							39	63			0	0	1	1	0	0	274	486	0	337	0	0	0	0	0
3°E Seamounts	HLY0102-D27-13	H-D27	P44		Macro	2.72853		1853	1.6099	1	2	0	1	0	0	0	1	1	5	0	0	0		1	5	58			5	39					0	0	1	0	0	0	752	1023	0	0	0	0	0	0	0
3°E Seamounts	HLY0102-D27-13	H-D27	P43		Macro	2.72853	4331	1818	1.36692	1	3	0	1	0	0	0	1	1	7	1	3	2		2	5	42			6	42				78	1	0	0	0	0	0	0	0	0	0	0	0	0	0	0
3°E Seamounts	HLY0102-D27-13	H-D27	P46		Macro	2.72853	4331	1590	1.05159	1	2	0	0	1	1	0	2	1	4	3	2	1	3	2	17	68					20	90		161	0	0	0	1	0	0	0	0			0	0	0	0	0
3°E Seamounts	HLY0102-D27-13	H-D27	P47		Macro	2.72853	4331	3445	1.74607	4	4	1	0	1	1	0	3	1	6	3	4	3	3	0											0	0	0	0	0	0	0	0	0	0	0	0	0	0	0
3°E Seamounts	HLY0102-D27-13	H-D27	P48		Micro	2.72853	4331	960	5.64706	1	1	0	0	1	1	0	2	1	2	2	3	1	3	5										101	0	0	0	1	0	0	0	0			0	0	0	0	0
3°E Seamounts	HLY0102-D27-13	H-D27	P49		Micro	2.72853	4331	732	2.06197	4	3	0	0	0	0	0	0	1	2	1	2	2		0											0	0	0	1	0	0	0	0			0	0	0	0	0
3°E Seamounts	HLY0102-D27-13	H-D27	P5		Macro	2.72853	4331	1231	1.70028	1	1	0	3	0	0	0	3	1	5	0	0	0		1	2	4						163			0	0	1	0	0	0	0	469	0	0	0	0	0	0	0
3°E Seamounts	HLY0102-D27-13	H-D27	P50		Micro	2.72853	4331	598	1.24843	4	2	0	3	0	0	0	3	1	6	1	3	2		3							3	41	32	145	0	0	0	0	0	0	0	0	0	0	0	0	0	0	0
3°E Seamounts	HLY0102-D27-13	H-D27	P51		Macro	2.72853	4331	1812	2.30828	4	3	0	2	0	0	0	2	1	5	1	3	2		0											0	0	0	0	0	0	0	0	0	0	0	0	0	0	0
3°E Seamounts	HLY0102-D27-13	H-D27	P52	a	Macro	2.72853	4331	4706	2.353	4	4	0	4	0	0	0	4	1	4	1	4	2		10	6	23			7	477	14	161	27	466	1	0	1	0	0	0			0	0	0	0	0	0	0
3°E Seamounts	HLY0102-D27-13	H-D27	P53		Macro	2.72853	4331	6894	1.64849	1	3	0	0	0	0	0	0	1	16	1	3	2		1	5	26			57	113	10	186			1	0	0	1	0	0	0	0			0	0	0	0	1
3°E Seamounts	HLY0102-D27-13	H-D27	P54		Macro	2.72853	4331	5841	1.40206	4	4	0	0	0	1	0	1	1	4	1	4	2		1	8	130					8	38			1	0	0	0	0	0	0	0	0	0	0	0	0	0	0
3°E Seamounts	HLY0102-D27-13	H-D27	P55		Macro	2.72853		6476	2.7794	1	3	0	1	0	1	0	2	1	5	4	3	3	3	1	7	18			4	43					1	0	1	0	0	0	713	1070	0	0	0	0	0	0	0
3°E Seamounts	HLY0102-D27-13	H-D27	P56		Macro	2.72853	4331	3431	2.86155	1	3	0	2	0	1	0	3	1	7	2	3	3	2	1	17	33							16	231	1	0	0	0	0	0	0	0	0	0	0	0	0	0	0
3°E Seamounts	HLY0102-D27-13	H-D27	P57		Macro	2.72853		2659	1.30152	1	3	1	4	1	1	0	7	1		1	2	1	2	4	6	18			9	45	9	182	6	353	1	0	1	0	0	0	178	816	0	0	0	0	0	0	0
3°E Seamounts	HLY0102-D27-13	H-D27	P58	a	Macro	2.72853	4331	1598	1.93932	1	3	0	1	1	1	0	3	1	6	0	0	0		1	10	45			14	134					1	0	1	0	0	0	467	837	0	0	0	0	0	0	0
3°E Seamounts	HLY0102-D27-13	H-D27	P58	b	Macro	2.72853	4331	2853	1.50475	1	2	0	0	1	1	0	2	1	6	1	3	2		1	8	20								104	1	0	1	0	0	0	0	750	0	0	0	0	0	0	0
3°E Seamounts	HLY0102-D27-13	H-D27	P6		Micro	2.72853	4331	598	9.06061	3	2	0	0	0	1	0	1	1	2	0	0	0		1							1	54			0	0	0	1	0	0	0	0			0	0	0	0	0
3°E Seamounts	HLY0102-D27-13	H-D27	P60		Macro	2.72853		2907	1.34087	1	3	0	3	0	0	0	3	1	4	1	2	2		10	9	25			47	181	13	371	48	534	1		0	1	0	0	595	663	0	0	0	0	0	0	0
3°E Seamounts	HLY0102-D27-13	H-D27	P63		Macro	2.72853	4331	12870	1.42226	4	5	0	0	0	0	0	0	1	4	1	5	2		20	5	90			20	805	5	978	92	4947	1	0	1	0	0	0			0	0	0	0	0	0	0
3°E Seamounts	HLY0102-D27-13	H-D27	P64		Macro	2.72853	4331	3527	1.06911	1	2	0	2	1	1	0	4	1	7	0	0	0		20	16	104					12	247	324	1033	1	0	1	0	0	0			0	0	0	0	0	0	0
3°E Seamounts	HLY0102-D27-13	H-D27	P7		Macro	2.72853	4331	1220	1.65761	1	3	0	1	1	1	0	3	1	2	2	2	1	2	3	7	11					9	90	17	109	1	0	1	0	0	0			0	0	0	0	0	0	0
3°E Seamounts	HLY0102-D27-13	H-D27	P8	a	Micro	2.72853	4331	661	1.08183	1	2	0	0	0	0	0	0	1	3	1	1	2		0											0	0	0	0	0	0	0	0	0	0	0	0	0	0	0
3°E Seamounts	HLY0102-D27-13	H-D27	P8	b	Micro	2.72853	4331	590	1.14563	1	2	0	0	1	1	0	2	1	3	1	1	2		0											0	0	0	0	0	0	0	0	0	0	0	0	0	0	0
3°E Seamounts	HLY0102-D27-13	H-D27	P8	c	Micro	2.72853	4331	579	2.12088	1	2	0	0	0	1	0	1	1	3	1	1	1	2	1								18			0	0	0	0	0	0	0	0	0	0	0	0	0	0	0
3°E Seamounts	HLY0102-D27-13	H-D27	P9	a	Macro	2.72853	4331	1211	3.65861	4	4	0	0	0	1	0	1	1	4	3	4	3	2	0											0	0	0	1	0	0	0	0			0	0	0	0	0
3°E Seamounts	HLY0102-D27-13	H-D27	P9	b	Macro	2.72853	4331	1267	1.72147	1	2	1	0	1	1	0	3	1	3	2	3	1	3	2							29	227			0	0	0	0	0	0	0	0	0	0	0	0	0	0	0
3°E Seamounts	HLY0102-D27-15	H-D27	Pl17	b	Macro	2.72853	4331	1336	1.31496	1	2	0	0	1	1	0	2	1	4	1	2	1	1	0											0	0	1	0	0	0	0	621	0	0	0	0	0	0	0
3°E Seamounts	HLY0102-D27-15	H-D27	Pl17	a	Micro	2.72853	4331	791	1.72707	4	3	0	3	0	1	0	4	1	2	1	4	1	2	40	3	8			4	24	9	191	3	198	0	0	0	1	0	0	0	0	0	0	0	0	0	0	0
3°E Seamounts	HLY0102-D27-15	H-D27	Pl17	c	Micro	2.72853	4331	429	1.05926	1	2	0	0	1	1	0	2	1	4	2	2	3	1	0											0	0	0	0	0	0	0	0	0	0	0	0	0	0	0
3°E Seamounts	HLY0102-D27-15	H-D27	Pl19		Macro	2.72853	4331	2721	1.73092	1	3	0	0	1	1	0	2	1	7	1	3	1	1	1					10	30	8	56			0	0	0	1	0	0	0	0			0	0	0	0	0
3°E Seamounts	HLY0102-D27-15	H-D27	Pl26		Macro	2.72853	4331	5497	1.77552	4	4	1	3	1	1	0	6	1	5	1	4	1	2	15	8	19			24	241	9	451	48	496	1	0	0	0	0	0	0	0	0	0	0	0	0	0	0
3°E Seamounts	HLY0102-D27-15	H-D27	Pl29		Macro	2.72853	4331	10586	1.28424	1	2	1	0	1	1	0	3	1	4	3	3	1	3	2	10	146			14	221	53	231	109	687	1	0	1	1	0	0	97	433	0	323	0	0	0	0	0
3°E Seamounts	HLY0102-D27-15	H-D27	Pl30		Macro	2.72853	4331	8664	1.78934	1	2	0	0	1	1	0	2	1	8	1	2	1	1	5	5	63			6	142	11	995	44	276	1	0	1	0	0	0	374	860	0	0	0	0	0	0	0
3°E Seamounts	HLY0102-D27-15	H-D27	Pl32		Micro	2.72853	4331	678	1.41841	4	3	0	3	0	0	0	3	1	2	1	4	2		5	3	45			12	24				64	0		0	1	0	0	0	0			0	0	0	0	0
3°E Seamounts	HLY0102-D27-15	H-D27	Pl33		Micro	2.72853	4331	986	1.44787	1	3	0	1	0	1	0	2	1	4	2	2	3	2	0											0		0	0	0	0	0	0	0	0	0	0	0	0	0
3°E Seamounts	HLY0102-D27-15	H-D27	Pl34		Micro	2.72853	4331	727	1.43676	1	2	1	0	0	1	0	2	1	3	1	3	1	2	0											0		0	0	0	0	0	0	0	0	0	0	0	0	0
3°E Seamounts	HLY0102-D27-15	H-D27	Pl35		Macro	2.72853	4331	1450	1.75545	4	3	1	0	1	1	0	3	1	5	2	3	1	2	3							13	155			0	0	0	0	0	0	0	0	0	0	0	0	0	0	0
3°E Seamounts	HLY0102-D27-15	H-D27	Pl4		Macro	2.72853	4331	2530	1.33862	1	2	1	0	0	1	0	2	1	5	2	2	1	2	0											0	0	1	0	0	0	104	819	0	0	0	0	0	0	0
3°E Seamounts	HLY0102-D27-15	H-D27	Pl5		Macro	2.72853	4331	2090	1.49392	4	3	0	2	1	1	0	4	1	3	2	3	3	2	<1	2	3								12	0	0	0	0	0	0	0	0	0	0	0	0	0	0	0
3°E Seamounts	HLY0102-D27-15	H-D27	Pl6		Micro	2.72853	4331	960	1.77778	4	3	0	2	0	1	0	3	1	4	1	4	1	2	5	4	8			7	16	19	80	28	175	0	1	0	0	0	0	0	0	0	0	0	0	0	0	0
3°E Seamounts	HLY0102-D27-15	H-D27	Pl8		Micro	2.72853	4331	772	1.96438	1	2	0	0	1	1	0	2	1	3	3	4	1	3	<1	2	8					2	4			0	1	0	0	0	0	0	0	0	0	0	0	0	0	0
3°E Seamounts	HLY0102-D27-15	H-D27	Pl9		Macro	2.72853	4331	1720	1.04878	1	2	1	4	0	1	0	6	1	12	2	2	3	2	5	5	10			10	240	10	80	20	250	1	1	0	0	0	0	0	0	0	0	0	0	0	0	0
3°E Seamounts	HLY0102-D27-15	H-D27	P10		Macro	2.72853		3641	1.92646	1	3	0	0	1	1	0	2	1	11	1	2	1	2	3	10	50			10	100	20	90	50	560	0	0	1	0	0	0	663	1957	0	0	0	0	0	0	0
3°E Seamounts	HLY0102-D27-15	H-D27	P11		Macro	2.72853		6241	1.58925	1	3	1	0	1	1	0	3	1	7	1	2	1	2	3	13	140			33	176	14	77	31	688	1	0	1	0	0	0	283	2105	0	0	0	0	0	0	1
3°E Seamounts	HLY0102-D27-15	H-D27	P14		Macro	2.72853		3227	2.40283	1	2	1	0	0	1	0	2	1	7	1	1	2		2	10	30			20	140	20	40			0	0	1	0	0	0	0	927	0	0	0	0	0	0	0
3°E Seamounts	HLY0102-D27-15	H-D27	P15		Macro	2.72853		2335	1.11032	1	3	0	0	1	1	0	2	1	6	1	1	1	2	5	6	132			8	179	6	173		164	1	0	1	0	0	0	0	663	0	0	0	0	0	0	0
3°E Seamounts	HLY0102-D27-15	H-D27	P16		Macro	2.72853		2857	1.57497	1	2	0	0	0	1	0	1	1	7	0	0	0		2	5	20					10	40			1	0	1	0	0	0	612	986	0	0	0	0	0	0	0
3°E Seamounts	HLY0102-D27-15	H-D27	P18		Macro	2.72853		1099	1.61618	1	3	0	2	0	1	0	3	1		1	2	1	2	0											0	0	1	0	0	0	452	631	0	0	0	0	0	0	0
3°E Seamounts	HLY0102-D27-15	H-D27	P20		Macro	2.72853		4088	1.90228	1	3	0	0	1	1	0	2	1	5	2	2	3	2	<1	19	20					23	29			0	0	1	0	0	0	0	2719	0	0	0	0	0	0	0
3°E Seamounts	HLY0102-D27-15	H-D27	P21		Macro	2.72853		8176	2.0313	1	2	1	3	0	0	0	4	1	11	3	3	3	2	10	10	160			10	140	10	340	40	457	1	0	1	0	0	0	1016	2349	0	0	0	0	0	0	0
3°E Seamounts	HLY0102-D27-15	H-D27	P27		Macro	2.72853		3571	1.66791	1	3	1	0	1	0	0	2	1		2	1	1	3	10	9	90			22	215	8	215	58	365	1	0	1	0	0	0	422	1377	0	0	0	0	0	0	1
3°E Seamounts	HLY0102-D27-15	H-D27	Clot2		p	2.72853		2963	3.44135	1	3	1	0	0	1	0	2	1		4	3	3	3	1	0	0	0	0	25	34	0	0	25	63	0	0	0	1	0	0	0	0	0	1076	0	0	0	0	0
3°E Seamounts	HLY0102-D27-31-a	H-D27	Pl10		Macro	2.72853	4331	1752	1.26498	4	3	0	2	0	1	0	3	1	11	1	3	2		4	17	21			14	24		165			0						0	0	0	0	0	0	0	0	0
3°E Seamounts	HLY0102-D27-31-a	H-D27	Pl12		Micro	2.72853	4331	911	1.51078	1	2	0	3	1	1	0	5	1	8	1	4	1	2	30					7	96	66	171	13	132	0	0	0	0	0	0	0	0	0	0	0	0	0	0	0
3°E Seamounts	HLY0102-D27-31-a	H-D27	Pl13		Macro	2.72853	4331	2304	3.84641	4	3	0	2	0	1	0	3	1	9	1	3	1	2	1					21	151			20	104	0	0	0	1	0	0	0	0			0	0	0	0	0
3°E Seamounts	HLY0102-D27-31-a	H-D27	Pl2		Micro	2.72853	4331	782	1.40395	1	2	0	0	1	1	0	2	0		1	1	2		0											0	0	0	1	0	0	0	0	0	93	0	0	0	0	0
3°E Seamounts	HLY0102-D27-31-a	H-D27	Pl5		Macro	2.72853	4331	1690	1.26592	4	4	0	1	1	0	0	2	0		1	3	2		2	18	19							22	413	0	0	0	0	0	0	0	0	0	0	0	0	0	0	0
3°E Seamounts	HLY0102-D27-31-a	H-D27	Pl6		Macro	2.72853	4331	2057	1.77787	4	3	0	2	0	0	0	2	1	10	1	3	2		3		33			58	63	12	45		366	0						0	0	0	0	0	0	0	0	0
3°E Seamounts	HLY0102-D27-31-a	H-D27	Pl7		Macro	2.72853	4331	1917	2.60462	4	4	0	0	1	0	0	1	0		1	4	2		0											0						0	0	0	0	0	0	0	0	0
3°E Seamounts	HLY0102-D27-31-a	H-D27	Pl8		Macro	2.72853	4331	1884	1.62274	1	3	0	0	1	1	0	2	1	7	2	3	1	3	0											0	0	0	1	0	0	0	0			0	0	0	0	0
3°E Seamounts	HLY0102-D27-31-b	H-D27	Pl1		Macro	2.72853	4331	1211	2.89021	4	2	0	0	1	1	0	2	1	9	1	3	2		0											0	0	0	0	0	0	0	0	0	0	0	0	0	0	0
3°E Seamounts	HLY0102-D27-31-b	H-D27	Pl10		Micro	2.72853	4331	930	1.33047	1	2	1	0	1	1	0	3	1	2	1	1	2		2									18	37	0	0	1	1	0	0	269	291	28	37	0	0	0	0	0
3°E Seamounts	HLY0102-D27-31-b	H-D27	Pl11		Macro	2.72853	4331	1260	1.06961	4	3	0	0	0	1	0	1	1	12	2	3	3	2	0											0	0	0	1	0	0	0	0			0	0	0	0	0
3°E Seamounts	HLY0102-D27-31-b	H-D27	Pl12		Micro	2.72853	4331	949	1.52327	4	3	0	3	0	1	0	4	1	8	1	3	2		10					6	83	8	148	131	196	1	0	0	0	0	0	0	0	0	0	0	0	0	0	0
3°E Seamounts	HLY0102-D27-31-b	H-D27	Pl14	a	Micro	2.72853	4331	770	1.30952	1	3	0	0	0	1	0	1	1	12	1	1	2		0											0	0	0	0	0	0	0	0	0	0	0	0	0	0	0
3°E Seamounts	HLY0102-D27-31-b	H-D27	Pl14	b	Micro	2.72853	4331	861	1.38424	4	3	0	3	0	0	0	3	1	6	1	3	2		15						43		287			0	0	0	0	0	0	0	0	0	0	0	0	0	0	0
3°E Seamounts	HLY0102-D27-31-b	H-D27	Pl3	a	Micro	2.72853	4331	637	1.67192	1	3	0	2	1	0	0	3	1	3	1	2	2		1		21							8	41	0	0	0	0	0	0	0	0	0	0	0	0	0	0	0
3°E Seamounts	HLY0102-D27-31-b	H-D27	Pl3	b	Micro	2.72853	4331	719	1.71599	1	1	0	0	0	1	0	1	1	6	0	0	0		0											0	0	1	1	0	0	0	211	0	187	0	0	0	0	0
3°E Seamounts	HLY0102-D27-31-b	H-D27	Pl3	c	Macro	2.72853	4331	1080	1.47743	1	2	0	2	1	1	0	4	1	6	1	2	1	1	0											0	0	1	0	0	0	283	355	0	0	0	0	0	0	0
3°E Seamounts	HLY0102-D27-31-b	H-D27	Pl5		Macro	2.72853	4331	1783	2.31558	1	3	0	0	1	1	0	2	1	9	2	3	1	3	1					54	454	27	104			0	0	0	0	0	0	0	0	0	0	0	0	0	0	0
3°E Seamounts	HLY0102-D27-31-b	H-D27	Pl6		Macro	2.72853	4331	1318	2.04658	1	1	0	0	0	0	0	0	1	8	0	0	0		2	10	24			7	42					1						0	0	0	0	0	0	0	0	0
3°E Seamounts	HLY0102-D27-31-b	H-D27	Pl7		Macro	2.72853	4331	1327	1.66499	1	2	0	4	0	0	0	4	1	9	1	1	2		10	6	10			9	22	6	412			0	0	0	0	0	0	0	0	0	0	0	0	0	0	0
3°E Seamounts	HLY0102-D27-31-b	H-D27	Pl8		Macro	2.72853	4331	1146	2.28743	4	4	0	0	1	1	0	2	1	9	1	4	2		0											0	0	1	0	0	0	321	551	0	0	0	0	0	0	0
3°E Seamounts	HLY0102-D27-31-b	H-D27	Pl9		Macro	2.72853	4331	1474	1.47844	4	3	0	5	0	1	0	6	1	11	1	3	1	2	30	4	29					9	34	14	426	0	0	0	1	0	0	0	0			0	0	0	0	0
3°E Seamounts	HLY0102-D27-8	H-D27	P1		Micro	2.72853	4331	509	2.89205	1	2	0	1	0	0	0	1	1	1	0	0	0		1					6	23					0	0	0	0	0	0	0	0	0	0	0	0	0	0	0
3°E Seamounts	HLY0102-D27-8	H-D27	P6		Micro	2.72853		884	1.44444	4	3	0	2	0	0	0	2	1	6	1	4	2		1	2	37	0	0	5	13	5	11			1	0	1	0	0	0	0	535	0	0	0	0	0	0	0
3°E Seamounts	HLY0102-D27-8	H-D27	P7		Macro	2.72853		2223	2.85733	1	3	1	0	0	1	0	2	1	4	0	0	0		1							7	56		123	1	0	1	0	0	0	183	486	0	0	0	0	0	0	0
3°E Seamounts	HLY0102-D27-8	H-D27	P8		Macro	2.72853		1349	1.80348	4	5	0	0	1	0	0	1	1		1	5	1	1	0											0	0	1	0	0	0	0	521	0	0	0	0	0	0
3°E Seamounts	HLY0102-D27-8	H-D27	P11		Micro	2.72853	4331	583	1.41849	1	2	0	2	1	1	0	4	1	1	1	3	1	1	5	2	45					22	42			1	0	0	0	0	0	0	0	0	0	0	0	0	0	0
3°E Seamounts	HLY0102-D27-8	H-D27	P12		Macro	2.72853	4331	1503	1.10029	4	5	0	0	0	0	0	0	0		1	5	2		2	9	34			11	14	15	181			1	0	0	0	0	0	0	0	0	0	0	0	0	0	0
3°E Seamounts	HLY0102-D27-8	H-D27	P13		Micro	2.72853	4331	918	1.28933	1	2	0	1	1	1	0	3	1	10	2	2	3	2	<1					13	35					0	0	1	1	0	0	0	49	9	19	0	0	0	0	0
3°E Seamounts	HLY0102-D27-8	H-D27	P14		Micro	2.72853	4331	931	1.35912	4	5	0	0	0	0	0	0	1	2	1	5	2		0											0	0	0	0	0	0	0	0	0	0	0	0	0	0	0
3°E Seamounts	HLY0102-D27-8	H-D27	P15		Macro	2.72853	4331	1297	1.39014	1	3	0	2	1	1	0	4	0		2	2	1	3	2	3	7			6	40	5	98	18	60	1	0	0	0	0	0	0	0	0	0	0	0	0	0	0
3°E Seamounts	HLY0102-D27-8	H-D27	P16		Macro	2.72853	4331	1708	3.16883	1	3	0	3	0	0	0	3	1	12	1	3	2		3	4	9					3	52	10	149	1	0	0	1	0	0	0	0			0	0	0	0	0
3°E Seamounts	HLY0102-D27-8	H-D27	P17		Macro	2.72853	4331	2333	2.56656	4	3	0	1	1	1	0	3	0		2	3	3	1	<1							6	22			0	0	0	0	0	0	0	0	0	0	0	0	0	0	0
3°E Seamounts	HLY0102-D27-8	H-D27	P18		Micro	2.72853	4331	955	2.33496	4	4	0	0	0	1	0	1	1	2	2	3	3	2	2					6	25	6	15			1	0	0	0	0	0	0	0	0	0	0	0	0	0	0
3°E Seamounts	HLY0102-D27-8	H-D27	P19		Micro	2.72853	4331	797	5.73381	1	3	0	2	0	0	0	2	1	1	1	3	2		4							9	69			1	0	0	0	0	0	0	0	0	0	0	0	0	0	0
3°E Seamounts	HLY0102-D27-8	H-D27	P2		Macro	2.72853	4331	1245	2.31844	1	2	0	0	1	1	0	2	1	3	1	2	1	2	2					12	42	10	45	30	90	0	0	1	0	0	0	256	497	0	0	0	0	0	0	0
3°E Seamounts	HLY0102-D27-8	H-D27	P20		Macro	2.72853	4331	1465	1.85678	1	2	0	0	1	1	0	2	1	8	1	2	1	1	0											0	0	0	1	0	0	0	0			0	0	0	0	0
3°E Seamounts	HLY0102-D27-8	H-D27	P22		Macro	2.72853	4331	2212	1.45144	1	1	1	2	0	1	0	4	0	4	0	0	0		5	8	29			18	176	17	486	19	262	0	0	1	0	0	0	386	804	0	0	0	0	0	0	0
3°E Seamounts	HLY0102-D27-8	H-D27	P23		Micro	2.72853	4331	630	4.11765	2	2	0	0	0	1	0	1	1	2	0	0	0		5					13	106					0	0	0	0	0	0	0	0	0	0	0	0	0	0	0
3°E Seamounts	HLY0102-D27-8	H-D27	P24		Micro	2.72853	4331	593	4.70635	2	2	1	0	0	0	0	1	1	2	0	0	0		5							4	256			0	0	0	1	0	0	0	0			0	0	0	0	0
3°E Seamounts	HLY0102-D27-8	H-D27	P25		Macro	2.72853		1821	1.43725	4	4	0	3	0	1	0	4	1	4	1	4	2		10					15	83	17	70	91	266	0	0	1	0	0	0	0	594	0	0	0	0	0	0	0
3°E Seamounts	HLY0102-D27-8	H-D27	P26	a	Micro	2.72853	4331	362	1.14196	1	2	1	0	1	1	0	3	1	3	2	2	1	3	5					4	74			12	55	0	0	0	1	0	0	0	0	0	195	0	0	0	0	0
3°E Seamounts	HLY0102-D27-8	H-D27	P26	b	Micro	2.72853	4331	374	1.73148	1	2	0	1	1	1	0	3	1	2	3	3	1	3	3					23	69			11		0	0	1	0	0	0	0	273	0	0	0	0	0	0	0
3°E Seamounts	HLY0102-D27-8	H-D27	P27		Micro	2.72853	4331	670	1.47903	4	3	0	0	1	1	0	2	1		2	3	3	1	<1	7	16				21					1	0	0	1	0	0	0	0			0	0	0	0	0
3°E Seamounts	HLY0102-D27-8	H-D27	P28		Macro	2.72853	4331	1946	1.64776	1	3	1	0	1	1	0	3	1	7	2	3	3	2	1					6	46	7	21			1	0	1	0	0		380	461	0	0	0	0	0	0	0
3°E Seamounts	HLY0102-D27-8	H-D27	P3		Macro	2.72853	4331	1227	2.66739	1	3	1	4	1	0	0	6	1	4	1	3	1	1	10	2	7			5	95	8	199			1	0	0	0	0	0	0	0	0	0	0	0	0	0	0
3°E Seamounts	HLY0102-D27-8	H-D27	P31		Macro	2.72853		1158	1.158	1	2	0	0	1	0	0	1	1	16	0	0	0		0											0	0	1	0	0	0	0	1207	0	0	0	0	0	0	0
3°E Seamounts	HLY0102-D27-8	H-D27	P30		Macro	2.72853	4331	2155	1.463	4	4	1	0	1	1	0	3	1		1	4	1	2	1							14	54	11	188	0	0	1	1	0	0	0	640	0	739	0	0	0	0	0
3°E Seamounts	HLY0102-D27-8	H-D27	P32		Macro	2.72853	4331	2923	1.78667	4	3	0	0	0	0	0	0	1	11	1	3	2		5	6	43					12	42		135	1	0	0	0	0	0	0	0	0	0	0	0	0	0	0
3°E Seamounts	HLY0102-D27-8	H-D27	P33		Macro	2.72853	4331	1795	1.35574	1	2	0	2	1	1	0	4	1		1	3	1	2	<1	9	31					6	11			0	0	1	0	0	0	0	766	0	0	0	0	0	0	0
3°E Seamounts	HLY0102-D27-8	H-D27	P34		Macro	2.72853	4331	2160	1.17391	4	2	0	3	0	0	0	3	1	13	1	2	2		10	10	40			10	160	10	200		820	1	0	1	0	0	0	0	540	0	0	0	0	0	0	0
3°E Seamounts	HLY0102-D27-8	H-D27	P35		Micro	2.72853	4331	954	1.60067	1	2	0	2	0	0	0	2	1	4	1	1	2		15	4	20			4	19	11	277			1	0	1	0	0	0	232	630	0	0	0	0	0	0	0
3°E Seamounts	HLY0102-D27-8	H-D27	P36		Micro	2.72853	4331	803	2.27479	1	2	1	0	1	1	0	3	1	2	2	2	1	3	5							26	118	27	30	0	0	0	0	0	0	0	0	0	0	0	0	0	0	0
3°E Seamounts	HLY0102-D27-8	H-D27	P37		Macro	2.72853	4331	1009	1.71891	1	3	0	1	0	1	0	2	1	5	2	3	3	2	1					11	52					1	0	0	1	0	0	0	0			0	0	0	0	0
3°E Seamounts	HLY0102-D27-8	H-D27	P38		Micro	2.72853	4331	471	1.16873	1	2	0	0	1	1	0	2	1	3	1	3	1	2	0											0	0	0	1	0	0	0	0			0	0	0	0	0
3°E Seamounts	HLY0102-D27-8	H-D27	P4		Macro	2.72853	4331	1206	1.42553	4	3	0	0	1	1	0	2	1	5	3	3	3	3	0											0	0	0	0	0	0	0	0	0	0	0	0	0	0	0
3°E Seamounts	HLY0102-D27-8	H-D27	P40		Micro	2.72853	4331	734	17.0698	3	1	0	0	0	1	0	1	1	2	0	0	0		1	1	2					10	23			0	0	1	0	0	0			0	0	0	0	0	0	0
3°E Seamounts	HLY0102-D27-8	H-D27	P41		Macro	2.72853		6092	1.44087	4	5	0	0	0	1	0	1	1	9	1	4	1	2	10	11	144			20	578	22	57	37	334	1	0	0	0	0	0	0	0	0	0	0	0	0	0	1
3°E Seamounts	HLY0102-D27-8	H-D27	P42		Macro	2.72853	4331	7512	1.38957	4	3	0	0	0	0	0	0	1	5	1	3	2		15	10	86			10	450	10	270	93	1020	1						0	0	0	0	0	0	0	0	0
3°E Seamounts	HLY0102-D27-8	H-D27	P43		Macro	2.72853	4331	4618	3.51982	1	2	0	0	1	1	0	2	1	4	1	3	1	2	1	8	49					10	17			0	0	1	0	0	0	0	1827	0	0	0	0	0	0	0
3°E Seamounts	HLY0102-D27-8	H-D27	P5		Macro	2.72853	4331	1143	1.66618	1	3	0	2	0	0	0	2	1	2	1	3	2		3	5	43			5	48	2	33		75	1	0	0	1	0	0	0	0	0	127	0	0	0	0	0
3°E Seamounts	HLY0102-D27-8	H-D27	P9		Macro	2.72853	4331	2002	1.14074	1	3	0	2	1	1	0	4	0		3	3	3	2	10	10	58			30	146	21	195	21	414	1	0	0	0	0	0	0	0	0	0	0	0	0	0	0
3°E Seamounts	HLY0102-D26-11	H-D26	Pl2		Micro	2.5602	4249	490	3.00613	2	2	0	0	0	0	0	0	0		0	0	0		<1						20					0	1	0	0	0	0	0	0	0	0	0	0	0	0	0
3°E Seamounts	HLY0102-D26-11	H-D26	Clot1		p		4249	1832	1.41358	4	4	0	0	1	1	0	2	1		3	4	3	3	2	0	0	0	0	0	0	11	54	23	106	0	0	0	1	0	0	0	0	134	1094	0	0	0	0	0
3°E Seamounts	HLY0102-D26-8	H-D26	P13-MI		Macro	2.5602	4249	3370	1.54022	4	5	0	0	0	0	0	0	1	5	1	5	2		5	11	35			18	67	19	343		131	0	0	0	0	0	0	0	0	0	0	0	0	0	0	0
2°W AVR	H-D23-5	H-D23	P2	a	Macro	-0.865		4819	1.16514	4	4	0	0	1	1	0	2	1	11	1	4	1	2	3							32	24	548		0	0	0	0	0	0	0	0	0	0	0	0	0	0	0
2°W AVR	H-D23-5	H-D23	P3		Macro	-0.865		2488	3.28232	4	3	1	1	0	0	0	2	1		1	3	2		5					50	262	14	939			0	0	1	0	0	0	0	526	0	0	0	0	0	0	0
2°W AVR	H-D23-5	H-D23	P4	a	Macro	-0.865		1442	4.60703	4	4	0	1	0	1	0	2	1		1	4	2		3					4	191	3	8			0	0	0	1	0	0	0	0	26	76	0	0	0	0	0
2°W AVR	H-D23-5	H-D23	P4	b	Micro	-0.865		457	1.15113	4	4	0	2	0	0	0	2	1	8	1	4	2		4	1	6						6	25	101	0	0	0	1	0	0	0	0	31	34	0	0	0	0	0
2°W AVR	H-D23-5	H-D23	P5		Macro	-0.865		1469	1.97978	1	3	1	2	1	1	0	5	1	7	2	4	3	1	1					7	10	5	9			0	0	0	0	0	0	0	0	0	0	0	0	0	0	0
2°W AVR	H-D23-5	H-D23	P6		Macro	-0.865		2310	2.4812	4	5	1	0	1	1	0	3	1		3	5	3	2	0											0	0	0	1	0	0	0	0	14	115	0	0	0	0	0
2°W AVR	H-D23-5	H-D23	P7		Macro	-0.865		5641	1.93849	1	3	0	2	0	0	0	2	1	10	1	3	2		5	6	27			9	67	8	370	16	383	0	0	0	0	0	0	0	0	0	0	0	0	0	0	0
2°W AVR	H-D23-5	H-D23	P8		Macro	-0.865		3175	1.04613	4	4	0	1	0	1	0	2	1	6	1	4	1	2	5					13	66	6	313	31	515	0	0	0	0	0	0	0	0	0	0	0	0	0	0	0
2°W AVR	H-D23-36	H-D23	P2		Micro	-0.865		889	2.69394	4	4	0	2	0	0	0	2	1		1	4	2		0											0	0	0	1	0	0	0	0			0	0	0	0	0
2°W AVR	H-D23-36	H-D23	P1		Macro	-0.865		2139	1.31388	4	5	0	3	0	0	0	3	1		2	5	3	2	2	12	18			31	38			27	191	1	0	1	0	0	0	0	730	0	0	0	0	0	0	0
2°W AVR	H-D23-36	H-D23	P3		Macro	-0.865		3801	2.26925	4	5	0	0	0	1	0	1	1	4	1	5	1	2	1	3							99	612		0	0	1	0	0	0	0	459	0	0	0	0	0	0	0
2°W AVR	H-D23-36	H-D23	P4		Macro	-0.865		4479	2.28171	4	4	1	0	1	1	0	3	1		3	4	3	3	1	8	42			12	88	9	66	39	140	0	0	0	1	0	0	0	0			0	0	0	0	0
2°W AVR	H-D23-36	H-D23	P5		Macro	-0.865		7170	2.10387	4	4	0	0	0	1	0	1	1		1	5	2		2					20	101	11	95			1	0	0	0	0	0	0	0	0	0	0	0	0	0
2°W AVR	H-D18-7	H-D18	P1		Macro	-2.90717		1876	2.12698	4	4	0	2	0	0	0	2	1		1	4	2		1	5	20			10	176	11	39	20	148	0	0	0	1	0	0	0	0	136	254	0	0	0	0	0
2°W AVR	H-D18-7	H-D18	P2		Micro	-2.90717		862	1.68359	4	3	0	1	1	0	0	2	1		1	3	1	1	10	6	14			5	120					0	0	0	0	0	0	0	0	0	0	0	0	0	0	0
2°W AVR	H-D18-7	H-D18	P3		Macro	-2.90717		1378	8.94805	2	3	0	0	0	1	0	1	1		0	0	0		20							50	504			0	0	0	0	0	0	0	0	0	0	0	0	0	0	0
2°W AVR	H-D18-7	H-D18	P4	a	Macro	-2.90717		1006	4.76777	1	3	0	1	0	1	0	2	1		1	2	1	2	1						38					0	0	1	0	0	0	0	184	0	0	0	0	0	0	0
2°W AVR	H-D18-7	H-D18	P4	b	Micro	-2.90717		699	2.67816	1	2	0	0	0	1	0	1	1		1	2	1	2	2								90			0	0	1	0	0	0	0	234	0	0	0	0	0	0	0
2°W AVR	H-D18-7	H-D18	P5		Micro	-2.90717		881	10.6145	3	2	1	0	0	0	0	1	1	2	0	0	0		8								566			0	0	0	1	0	0	0	0			0	0	0	0	0
2°W AVR	H-D18-7	H-D18	P7		Micro	-2.90717		375	1.75234	1	2	0	1	0	0	0	1	1		0	0	0		0											0	0	1	0	0	0	0	387	0	0	0	0	0	0	0
2°W AVR	H-D18-7	H-D18	P8		Macro	-2.90717		1557	13.6579	2	2	1	0	0	0	0	1		2	0	0	0		2					7	83			11	116	0	0	1	0	0	0	0	807	0	0	0	0	0	0	0
2°W AVR	H-D18-7	H-D18	Clot6		Macro	-2.90717		2780	12.5225	3	2	1	0	0	0	0	1	1	3	0	0	0		1						178				92	0	0	1	1	0	0	0	471	77	287	0	0	0	0	0
2°W AVR	H-D18-6	H-D18	P1		Macro	-2.90717		1331	1.0091	4	2	0	4	0	0	0	4	1	22	2	3	3	1	5	3	22			3	32	3	74	6	186	0	0	1	0	0	0	0	329	0	0	0	0	0	0	0
2°W AVR	H-D18-6	H-D18	P2		Macro	-2.90717		8356	1.56333	4	3	1	0	0	0	0	1	1	11	1	4	2		1					27	350			49	973	0	0	1	0	0	0	0	3595	0	0	0	0	0	0	0
2°W AVR	H-D18-6	H-D18	P3		Macro	-2.90717		1322	2.32746	1	3	0	0	0	0	0	0	1	7	1	4	2		1					3	97	4	54	5	61	0	0	0	0	0	0	0	0	0	0	0	0	0	0	0
2°W AVR	H-D18-6	H-D18	P4		Macro	-2.90717		4699	1.40269	4	3	0	5	0	0	0	5	1	22	1	4	2		10	8	37			8	343	4	206	22	980	0	0	0	0	0	0	0	0	0	0	0	0	0	0	0
2°W AVR	H-D18-6	H-D18	P5		Macro	-2.90717		8830	1.52663	1	3	1	3	1	1	0	6	1	30	2	3	3	1	10	7	257			13	612	13	425	38	1331	0	0	0	0	0	0	0	0	0	0	0	0	0	0	0
2°W AVR	H-D18-6	H-D18	P6		Macro	-2.90717		1115	2.98128	4	5	0	0	0	0	0	0	1		1	5	2		1						8	10	94			0	0	0	0	0	0	0	0	0	0	0	0	0	0	0
2°W AVR	H-D18-6	H-D18	P7		Macro	-2.90717		4844	2.2806	4	5	0	4	0	0	0	4	1	45	1	4	2		15	6	20			6	399	8	513	92	2654	0	0	0	0	0	0	0	0	0	0	0	0	0	0	0
2°W AVR	H-D18-1-A	H-D18	P1		Micro	-0.865		786	4.20321	2	3	0	0	0	1	0	1	1		0	0	0		1						21					0	0	0	0	0	0	0	0	0	0	0	0	0	0	0
2°W AVR	H-D18-1-A	H-D18	P1+Clot1	A	Micro	-0.865		705	5.73171	1	1	1	0	0	0	0	1	1		0	0	0		0											0	0	0	0	0	0	0	0	0	0	0	0	0	0	0
2°W AVR	H-D18-1-A	H-D18	P1+Clot1	B	Macro	-0.865		1386	4.98561	1	3	0	0	0	0	0	0	1		0	0	0		0											0	0	1	0	0	0	334	464	0	0	0	0	0	0	0
2°W AVR	H-D18-1-A	H-D18	P3		Micro	-0.865		739	2.54828	4	3	0	1	0	0	0	1	1		1	4	2		7					10	175	6	30			0	0	0	0	0	0	0	0	0	0	0	0	0	0	0
2°W AVR	H-D18-1-A	H-D18	P4		Macro	-0.865		2675	1.72026	4	3	0	3	0	1	0	4	1		1	3	2		10					12	222			12	716	0	0	1	0	0	0	186	802	0	0	0	0	0	0	0
2°W AVR	H-D18-1-A	H-D18	P5		Macro	-0.865		1122	1.19108	4	3	0	4	0	0	0	4	1		1	4	2		3	4	9			8	228		62			0	0	1	1	0	0	0	329	0	120	0	0	0	0	0
2°W AVR	H-D18-1-A	H-D18	P6		Macro	-0.865		1510	1.61497	4	4	0	2	1	1	0	4	1		2	3	3	1	5	4	19			4	42	8	163			0	0	0	0	0	0	0	0	0	0	0	0	0	0	0
2°W AVR	H-D18-1-A	H-D18	P7		Micro	-0.865		788	10.1026	3	2	1	0	0	0	0	1	1		0	0	0		2						491					0	0	0	1	0	0	0	0			0	0	0	0	0
2°W AVR	H-D18-1-B	H-D18	P3		Macro	-0.865		1326	2.73967	4	4	0	2	0	0	0	2	1		1	3	2		2		29			5	53					0	0	0	0	0	0	0	0	0	0	0	0	0	0	0
2°W AVR	H-D21-4D	H-D21	P6		Macro	-1.94667		1833	1.89555	4	4	0	0	0	1	0	1	1		1	4	1	2	0											0	0	0	1	0	0	0	0			0	0	0	0	0
2°W AVR	H-D21-4D	H-D21	P7		Micro	-1.94667		785	1.99239	1	1	1	0	0	0	0	1	1		1	2	1	2	0											0	0	1	0	0	0	0	210	0	0	0	0	0	0	0
2°W AVR	H-D21-4D	H-D21	P5		Micro	-1.94667		828	12.7385	1	2	1	0	0	0	0	1	1		1	3	1	2	1								76			0	0	1	0	0	0	0	678	0	0	0	0	0	0	0
2°W AVR	H-D21-4D	H-D21	P2		Macro	-1.94667		2231	5.99731	1	3	1	0	0	0	0	1	1		0	0	0		0											0	0	1	1	0	0	248	259	30	175	0	0	0	0	0
2°W AVR	H-D21-4D	H-D21	P3		Macro	-1.94667		1252	4.65428	1	3	1	0	0	0	0	1	1		0	0	0		10					22	509					0	0	1	0	0	0	0	1057	0	0	0	0	0	0	0
2°W AVR	H-D21-4D	H-D21	P9		Macro	-1.94667		4204	4.31179	4	3	1	0	0	0	0	1	1		1	3	2		1		8			26	176			35	115	0	0	1	1	1	0	216	1262	88	148	0	631	0	0	0
2°W AVR	H-D21-4D	H-D21	Clot5		Macro	-1.94667		1455	1.92971	1	2	1	0	0	0	0	1	0		0	0	0		1										104	0	0	0	1	0	0	0	0	0	833	0	0	0	0	1
2°W AVR	H-D21-4D	H-D21	CLot8	a	Macro	-1.94667		1629	1.8986	1	2	1	0	1	0	0	2	0		1	2	2		1					34	92		14		89	0	0	1	1	1	0	0	655	0	484	0	435			0
2°W AVR	H-D21-4D	H-D21	CLot8	b	Macro	-1.94667		3815	1.91324	1	2	1	0	1	1	0	3	0		3	2	2		1									7	76	0	0	0	1	0	0	0	280	369	837	0	0			0
2°W AVR	H-D21-4D	H-D21	Clot4	a	Micro	-1.94667		755	2.04607	1	2	0	0	0	1	0	1	0		1	1	1	2	0											0	0	0	0	0		0	0	0	0	0	0			0
2°W AVR	H-D21-4D	H-D21	CLot4	b	Macro	-1.94667		1169	1.08141	1	2	0	0	0	1	0	1	0		1	2	1	2	1					8	24					0	0	0	1	0	0	0	0	31	79	0	0			0
2°W AVR	H-D21-4B	H-D21	P1		Macro	-1.94667		2715	2.78176	1	3	0	0	0	1	0	1	0		1	3	1		1									25	76	0	0	0	1	0	0	0	0			0	0	0	0	0
2°W AVR	H-D21-4B	H-D21	P2		Macro	-1.94667		1473	4.4772	1	2	1	0	0	1	0	2	1		1	2	1	2	1						11	20	77	16	94	0	0	1	0	0	0	0	561	0	0	0	0	0	0	0
2°W AVR	H-D21-4B	H-D21	P3		Macro	-1.94667		3219	4.59201	1	3	1	0	0	1	0	2	1		1	3	1	2	1	4	7			14	220					0	0	0	0	0	0	0	0	0	0	0	0	0	0	0
2°W AVR	H-D21-4B	H-D21	P4	a	Macro	-1.94667		2404	6.4973	1	2	1	0	0	0	0	1	1		1	5	2		1						104		207			0	0	1	0	0		0	890	0	0	0	0	0	0	0
2°W AVR	H-D21-4B	H-D21	P4	b	Macro	-1.94667		3248	5.60967	2	2	1	0	0	0	0	1	1		0	0	0		8					22	87	9	945			0	0		0		0	0	0	0	0	0	0	0	0	0
2°W AVR	H-D21-4B	H-D21	P6		Macro	-1.94667		1497	5.988	1	2	1	0	0	1	0	2	1		1	2	1	2	1					38	136		21			0	0	1	0	0	0	0	313	0	0	0	0	0	0	0
2°W AVR	H-D21-4B	H-D21	P7		Macro	-1.94667		1442	5.09541	1	2	1	0	0	1	0	2	1		1	2	1	2	1					36	65					0	0	1	1	0	0	0	842	0	50	0	0	0	0	0
2°W AVR	H-D21-4B	H-D21	P8		Micro	-1.94667		466	2.61798	1	1	1	0	0	1	0	2	0		1	3	1	2	0											0	0	0	0	0	0	0	0	0	0	0	0	0	0	0
2°W AVR	H-D21-4B	H-D21	P9		Macro	-1.94667		1609	6.18846	1	2	1	0	0	1	0	2	1		0	0	0		1					21	77		357		92	0	0	1	0	0	0	178	349	0	63	0	0	0	0	0
2°W AVR	H-D21-1B	H-D21	P5		Macro	-1.94667		1372	1.00219	4	4	0	4	0	0	0	4	1	24	1	4	2		1	13	24			8	59	10	48		37	0	0	0	0	0	0	0	0	0	0	0	0	0	0	0
2°W AVR	H-D21-1B	H-D21	P4		Micro	-1.94667		814	1	1	2	1	0	1	1	0	3	1		1	3	1	2	0											0	0	1	0	0	0	747	1054	0	0	0	0	0	0	0
2°W AVR	H-D21-1B	H-D21	Clot5a		Macro	-1.94667		3569	7.98434	1	3	1	0	2	1	0	4	1	5	1	3	1	2	1		6				73				69	0	0	1	0	0	0	292	1101	0	345	0	0	0	0	0
2°W AVR	H-D21-1B	H-D21	P6		Macro	-1.94667		2517	1.37842	1	3	0	0	0	1	0	1	1		1	2	1	2	1								145			0	0	0	1	0	0	0	0			0	0	0	0	0
2°W AVR	H-D21-1B	H-D21	P7		Macro	-1.94667		2522	3.75857	1	3	0	0	0	1	0	1	1		1	3	1	2	0											0	0	1	1	0	0	0	237	37	77	0	0	0	0	0
2°W AVR	H-D21-1B	H-D21	P8		Macro	-1.94667		1331	4.15937	1	1	1	0	0	1	0	2	1		0	0	0		1						18	101				0	0	1	0	0	0	0	258	0	0	0	0	0	0	0
2°W AVR	H-D21-1B	H-D21	P9		Macro	-1.94667		6277	3.18468	1	2	1	0	1	1	0	3	1		2	3	1	2	1					36	94				188	0	0	1	0	0	0	737	880	0	0	0	0	0	0	0
2°W AVR	H-D21-1B	H-D21	P10	a	Macro	-1.94667		2035	11.8314	3	2	0	0	0	1	0	1	1	6	0	0	0		5					9	481					0	0	1	0	0	0	327	1057	0	0	0	0	0	0	0
2°W AVR	H-D21-1B	H-D21	P10	b	Macro	-1.94667		2027	6.62418	1	1	1	0	0	0	0	1	1	9	0	0	0		0											0	0	1	0	0	0	0	258	0	0	0	0	0	0	0
2°W AVR	H-D21-1B	H-D21	P11		Macro	-1.94667		13985	4.2187	1	2	1	0	1	1	0	3	0		3	3	3	3	2					23	930	78	1301	35	248	0	0	1	1	1	0	1011	1402	914	1036	423	1398	0	0	1
2°W AVR	H-D21-1B	H-D21	P14		Macro	-1.94667		1440	2.15569	1	2	1	0	0	1	0	2	1	7	1	2	1	2	2		37			27	192		112			0	0	0	1	0	0	0	0			0	0	0	0	0
2°W AVR	H-D21-1B	H-D21	P15		Macro	-1.94667		5087	1.80903	1	3	0	0	1	1	0	2	1		3	3	1	3	0											0	0	0	1	0	0	0	0			0	0	0	0	0
2°W AVR	H-D21-1B	H-D21	P16		Micro	-1.94667		752	2.79554	1	1	0	0	0	1	0	1	1	5	1	2	1	2	1					45	99		53		43	0	0	0	0	0	0	0	0	0	0	0	0	0	0	0
2°W AVR	H-D21-1B	H-D21	P18	a	Micro	-1.94667		735	1.93931	1	2	1	0	0	1	0	2	1	14	1	1	1	2	2					17	89				194	0	0	0	0	1	0	0	0	0	0			0	0	0
2°W AVR	H-D21-1B	H-D21	P18	b	Micro	-1.94667		430	1.06436	1	3	1	0	0	1	0	2	1	8	1	1	1	2	1		7								19	0	0	0	0	0	0	0	0	0	0	0	0	0	0	0
2°W AVR	H-D21-1-A	H-D21	P1		Macro	-1.94667		2637	5.69546	1	2	1	0	0	0	0	1	0		0	0	0		2					72	356					0	0	0	1	0	0	0	0	24	165	0	0	0	0	0
2°W AVR	H-D21-1-A	H-D21	P3		Macro	-1.94667		3060	5.67718	1	2	1	0	0	0	0	1	1	6	0	0	0		2					35	547	5	524			0	0	1	1	0	0	253	742	24	130	0	0	0	0	0
2°W AVR	H-D21-1-A	H-D21	P4		Macro	-1.94667		1097	1.09046	1	2	1	3	1	0	0	5	1	7	0	0	0		4		5			4	69	9	230	34	575	0	0	1	0	0	0	956	987	0	0	0	0	0	0	0
2°W AVR	H-D21-1-A	H-D21	P5		Macro	-1.94667		1004	1.36228	1	2	1	0	0	0	0	1	1	4	1	2	2		1					15	29			55	67	0	0	0	1	0	0	0	0	34	54	0	0	0	0	0
2°W AVR	H-D21-1-A	H-D21	P6		Macro	-1.94667		2041	1.5085	1	2	1	4	1	1	0	7	1	8	2	3	1	3	5	6	16			8	35	4	672	26	164	0	0	0	0	0	0	0	0	0	0	0	0	0	0	0
2°W AVR	H-D21-1-A	H-D21	P8		Macro	-1.94667		2904	2.80039	1	3	0	1	1	1	0	3	1	8	2	3	2		1								100			0	0	0	1	0	0	0	0	0	702	0	0	0	0	0
2°W AVR	H-D21-1-A	H-D21	P10+Ol4		Macro	-1.94667		2686	4.2976	2	3	1	0	0	1	0	2	1	6	0	0	0		1					11	267		56			0	0	0	1	0	0	0	0	0	342	0	0	0	0	0
2°W AVR	H-D21-1-A	H-D21	P12		Macro	-1.94667		2897	4.99483	1	1	0	0	0	1	0	1	1	12	0	0	0		1										182	0	0	0	0	0	0	0	0	0	0	0	0	0	0	0
2°W AVR	H-D21-1-A	H-D21	Clot17+P13		Macro	-1.94667		1572	2.8172	1	1	1	0	0	1	0	2	1		1	2	1	2	1		15								361	0	0	1	1	0	0	0	571	0	883	0	0	0	0	0
2°W AVR	H-D21-3	H-D21	P1		Micro	-1.94667		346	1.47863	1	1	1	0	0	1	0	2	1	1	1	4	1	2	0											0	0	0	0	0	0	0	0	0	0	0	0	0	0	0
2°W AVR	H-D21-3	H-D21	P2		Macro	-1.94667		3326	6.15926	2	3	1	0	1	1	0	3	1	2	0	0	0		1					21	710			28	262	0	0	1	0	0	0	0	958	0	0	0	0	0	0	0
2°W AVR	H-D21-3	H-D21	P3	a	Micro	-1.94667		250	1.58228	4	5	0	1	0	0	0	1	1	2	1	4	2		0											0	0	0	0	0	0	0	0	0	0	0	0	0	0	0
2°W AVR	H-D21-3	H-D21	P3	b	Micro	-1.94667		684	1.46467	4	5	0	2	0	0	0	2	1	5	1	5	2		0											0	0	0	0	0	0	0	0	0	0	0	0	0	0	0
2°W AVR	H-D21-3	H-D21	P5		Macro	-1.94667		3175	2.73943	1	2	1	0	1	1	0	3	1	8	1	2	1	2	1						22				46	0	0	1	0	0	0	456	1782	0	0	0	0	0	0
2°W AVR	H-D21-3	H-D21	P6		Macro	-1.94667		3304	8.03893	2	3	1	0	0	1	0	2	1	5	1	2	1	2	1					12	47		595	90	96	0	0	1	0	0	0	287	1025	0	0	0	0	0	0	0
2°W AVR	H-D21-3	H-D21	P7		Macro	-1.94667		2063	3.97495	2	3	1	0	0	0	0	1	1	5	0	0	0		4		13			11	43		150	12	535	0	0	1	0	0	0	0	1201	0	0	0	0	0	0	0
2°W AVR	H-D21-3	H-D21	P8+Ol6		Macro	-1.94667		1473	2.51365	1	2	1	0	1	1	0	3	1	3	0	0	0		0											0	0	1	0	0	0	0	276	0	0	0	0	0	0	0
2°W AVR	H-D21-3	H-D21	Clot4+P9		Macro	-1.94667		1599	3.82536	1	3	0	0	0	1	0	1	0		1	3	1	2	8					5	73			19	558	0	0	0	1	0	0	0	0	37	192	0	0	0	0	0
2°W AVR	H-D21-3	H-D21	P10		Macro	-1.94667		1972	3.36519	1	3	1	0	0	0	0	1	1	3	1	3	1	2	2					8	90	20	700	15	62	0	0	1	1	0	0	130	662	14	58	0	0	0	0	0
2°W AVR	H-D21-3	H-D21	P11		Macro	-1.94667		1044	2.52174	1	1	1	0	1	1	0	3	1	5	2	3	1	2	0											0	0	0	1	0	0	0	0	0	72	118	0	0	0	0
2°W AVR	H-D21-3	H-D21	P12		Macro	-1.94667		3062	4.32486	2	3	1	0	0	0	0	1	1		0	0	0		2					18	220		157	19	769	0	0	1	1	0	0	0	1649	0	447	0	0	0	0	0
2°W AVR	H-D21-3	H-D21	P13	a	Micro	-1.94667		437	1.95964	1	2	0	0	0	1	0	1	1	4	1	2	1	2	1					7	76			32	56	0	0	0	0	0	0	0	0	0	0	0	0	0	0	0
2°W AVR	H-D21-3	H-D21	P13	b	Micro	-1.94667		458	1.97414	1	3	0	0	1	1	0	2	1	2	1	3	1	1	0											0	0	0	0	0	0	0	0	0	0	0	0	0	0	0
2°W AVR	H-D21-3	H-D21	P13	c	Macro	-1.94667		1316	4.85609	1	2	1	0	0	1	0	2	1	2	1	2	1	2	1					7	13			8	80	0	0	0	1	0	0	0	0	16	68	0	0	0	0	0
2°W AVR	H-D21-3	H-D21	P14		Macro	-1.94667		1473	3.15418	1	2	1	0	0	1	0	2	1	4	1	2	2		1									47	48	0	0	1	1	0	0	0	689	37	246	0	0	0	0	0
2°W AVR	H-D21-3	H-D21	P15		Macro	-1.94667		6043	2.13007	1	3	1	2	0	1	0	4	1	20	2	4	3	2	3					52	88	94	308	661	804	0	0	0	0	0	0	0	0	0	0	0	0	0	0	0
2°W AVR	H-D21-3	H-D21	P16		Macro	-1.94667		2501	6.28392	2	3	1	0	1	1	0	3	1	3	1	2	2		5						71	89	1264			0	0	0	0	0	0	0	0	0	0	0	0	0	0	0
2°W AVR	H-D21-3	H-D21	P19		Macro	-1.94667		1047	1.73344	4	4	1	3	0	0	0	4	1	5	1	3	2		1	6	11						31	10	58	0	0	0	1	0	0	0	0	0	174	0	0	0	0	0
2°W AVR	H-D21-3	H-D21	P20		Macro	-1.94667		2246	5.19907	1	3	1	0	1	1	0	3	1	4	1	2	2		1									9	98	0	0	1	0	0	0	0	917	0	0	0	0	0	0	1
2°W AVR	H-D21-3	H-D21	P22		Macro	-1.94667		1886	4.97625	1	3	1	0	0	0	0	1	1	3	1	3	2		2									19	134	0	0	1	0	0	0	0	457	0	0	0	0	0	0	0
2°W AVR	H-D22-1	H-D22	P1		Macro	-1.28648		2522	1.36991	1	3	1	2	1	1	0	5	1	25	2	3	1	3	2	4	59			8	11	5	38	74	162	0	0	1	0	0	0	0	733	0	0	0	0	0	0	0
2°W AVR	H-D22-1	H-D22	P2		Micro	-1.28648		490	3.04348	1	1	1	0	0	1	0	2	1	7	0	0	0		0											0	0	0	0	0	0	0	0	0	0	0	0	0	0	0
2°W AVR	H-D22-1	H-D22	P3		Micro	-1.28648		832	1.35505	4	3	1	0	0	1	0	2	1	6	1	3	2		10					2	11			23	391	0	0	0	0	0	0	0	0	0	0	0	0	0	0	0
2°W AVR	H-D22-1	H-D22	P4		Macro	-1.28648		3831	1.84983	1	3	0	3	0	0	0	3	1	13	1	2	2		3	2	10			7	223	4	1273	10	244	0	0	0	0	0	0	0	0	0	0	0	0	0	0	0
2°W AVR	H-D22-1	H-D22	P5		Micro	-1.28648		446	1.67041	1	3	1	0	0	0	0	1	1		0	0	0		1						16					0		1	0	0	0	0	238	0	0	0	0	0	0	0
2°W AVR	H-D22-1	H-D22	P6		Macro	-1.28648		3672	1.63127	4	3	0	0	1	1	0	2	1	56	1	4	2		1					8	16			3	75	0	0	0	1	0	0	0	0	134	192	0	0	0	0	0
2°W AVR	H-D22-1	H-D22	P7		Macro	-1.28648		2242	1.56564	4	3	1	0	0	1	0	2	1	20	2	3	3	3	0											0	0	1	0	0	0	0	581	17	79	0	0	0	0	0
2°W AVR	H-D22-1	H-D22	P8		Macro	-1.28648		1288	6.22222	2	3	0	0	0	1	0	1	1	6	0	0	0		1							7	26	3	72	0	0	0	1	0	0	0	0	124	177	0	0	0	0	0
2°W AVR	H-D22-1	H-D22	P9		Micro	-1.28648		550	1.45119	1	1	0	3	1	0	0	4	1	5	1	4	1	1	2					20	27			78	128	0	0	0	0	0	0	0	0	0	0	0	0	0	0	0
2°W AVR	H-D22-1	H-D22	P10	a	Micro	-1.28648		421	4.38542	1	2	1	0	0	1	0	2	1	5	1	1	1	2	0											0	0	0	0	0	0	0	0	0	0	0	0	0	0	0
2°W AVR	H-D22-1	H-D22	P10	b	Micro	-1.28648		531	3.82014	1	2	1	0	0	1	0	2	1	8	0	0	0		1										30	0	0	0	0	0	0	0	0	0	0	0	0	0	0	0
2°W AVR	H-D22-1	H-D22	P11		Micro	-1.28648		658	1.85352	1	2	0	0	0	1	0	1	1	8	1	3	1	2	2									82	169	0	0	0	0	0	0	0	0	0	0	0	0	0	0	0
2°W AVR	H-D22-1	H-D22	P14		Macro	-1.28648		3216	2.15839	1	3	0	4	0	0	0	4	1	13	1	3	2		10	8	446			7	270	5	218	39	609	0	0	0	0	0	0	0	0	0	0	0	0	0	0	0
2°W AVR	H-D22-1	H-D22	P15		Macro	-1.28648		1169	8.29078	1	1	0	0	1	1	0	2	1	7	0	0	0		1					13	96		92		63	0	0	0	0	0	0	0	0	0	0	0	0	0	0	0
2°W AVR	H-D22-1	H-D22	P16		Macro	-1.28648		1020	4.45415	2	3	1	0	0	0	0	1	1	5	0	0	0		1					10	59				132	0	0	1	0	0	0	0	486	0	0	0	0	0	0	0
2°W AVR	H-D22-1	H-D22	P17		Macro	-1.28648		3022	1.4592	4	4	0	4	0	1	0	5	1	10	1	5	2		5		7			4	104	8	290	39	1042	0	0	0	0	0	0	0	0	0	0	0	0	0	0	0
2°W AVR	H-D22-1	H-D22	P18		Macro	-1.28648		2116	1.84965	1	3	0	3	0	0	0	3	1	8	1	3	2		2	2	7			11	51	60	269	6	518	0	0	0	0	0	0	0	0	0	0	0	0	0	0	0
2°W AVR	H-D22-1	H-D22	P19		Macro	-1.28648		4100	1.65791	1	3	1	0	1	1	0	3	1	9	2	3	1	3	1		10				10	13	494		152	0	0	1	0	0	0	970	1394	0	0	0	0	0	0	0
2°W AVR	H-D22-1	H-D22	P20		Macro	-1.28648		1769	1.20586	1	3	0	1	1	0	0	2	1	6	2	3	3	1	1	9	30			5	29			9	106	0	0	0	0	0	0	0	0	0	0	0	0	0	0	0
2°W AVR	H-D22-1	H-D22	P22		Macro	-1.28648		1744	2.94098	4	4	0	1	0	0	0	1	1	12	1	4	2		1						15					0	0	0	0	0	0	0	0	0	0	0	0	0	0	0
2°W AVR	P-229-33	P-229	P1		Macro	-0.48		2618	1.31492	1	2	0	3	0	0	0	3	1	23	0	0	0		10					7	89	18	130	26	1024	0	0	1	0	0	0	0	492	0	0	0	0	0	0	0
2°W AVR	P-229-33	P-229	P4		Macro	-0.48		6522	1.40107	4	3	0	0	0	1	0	1	1	11	1	5	1	2	10	10	12			9	366	9	795	10	572	0	0	0	0	0	0	0	0	0	0	0	0	0	0	0
2°W AVR	P-229-33	P-229	P5		Macro	-0.48		1646	1.59651	1	1	0	1	0	0	0	1	1	14	0	0	0		10	9	26			5	69	3	58	26	910	0	0	0	0	0	0	0	0	0	0	0	0	0	0	0
2°W AVR	P-229-33	P-229	P9		Macro	-0.48		1914	4.32054	4	3	0	0	1	1	0	2	1	11	2	3	1	3	1					7	63				104	0	0	1	1	0	0	0	235	108	193	0	0	0	0	0
2°W AVR	P-229-33	P-229	P10		Macro	-0.48		3811	3.14959	1	3	0	1	1	1	0	3	1	15	1	1	1	1	20					18	118	20	142	21	2754	0	0	1	1	0	0	182	817	0	97	0	0	0	0	0
2°W AVR	P-229-33	P-229	P11		Macro	-0.48		10460	5.97373	1	2	0	0	0	1	0	1	1	14	1	2	1	2	3								146	72	4128	0	0	1	0	0	0	458	6241	0	0	0	0	0	0	0
2°W AVR	P-229-33	P-229	P13		Macro	-0.48		2627	2.67515	2	2	0	3	0	0	0	3	1	15	1	1	2		4					7	158	12	729	17	917	0	0	1	1	0	0	609	1167	47	99	0	0	0	0	0
2°W AVR	P-229-33	P-229	P14		Macro	-0.48		2412	1.87704	4	4	0	2	0	0	0	2	1	23	1	3	2		2		7			14	53		96	52	248	0	0	0	1	0	0	0	0	22	180	0	0	0	0	0
2°W AVR	P-229-33	P-229	P15		Macro	-0.48		3281	4.21181	1	3	0	0	0	1	0	1	1	13	1	3	1	2	1		6			7	18					0	0	0	0	0	0	0	0	0	0	0	0	0	0	0
2°W AVR	P-229-33	P-229	P16		Macro	-0.48		7675	8.96612	2	3	0	1	0	1	0	2	1	19	0	0	0		40					33	361	62	2043	37	698	0	0	1	1	0	0	0	1268	37	67	0	0	0	0	0
2°W AVR	P-229-33	P-229	P17		Macro	-0.48		1477	0.720137	1	3	0	1	1	1	0	3	1	59	2	3	1	3	2	6	33			12	137	10	141	26	302	0	0	1	1	0	0	0	861	78	271	0	0	0	0	0
2°W AVR	P-229-33	P-229	P19		Macro	-0.48		2681	2.59535	1	3	0	0	0	0	0	0	1	17	1	3	2		6	3	29			5	153	6	37	6	312	0	0	0	1	0	0	0	0	0	221	0	0	0	0	0
2°W AVR	P-229-33	P-229	P20		Macro	-0.48		2196	2.29948	4	3	0	1	0	0	0	1	1		1	4	2		10	6	12			17	75	29	189	14	693	0	0	1	1	0	0	0	585	31	64	0	0	0	0	0
2°W AVR	P-229-33	P-229	P22		Macro	-0.48		2319	2.60562	1	2	0	2	1	0	0	3	1		1	2	1	2	6		5			5	180	5	124	5	281	0	0	0	1	0	0	0	0	31	198	0	0	0	0	0
2°W AVR	P-229-33	P-229	P23		Macro	-0.48		1354	1.54566	4	3	1	1	1	1	0	4	1		2	3	1	3	0											0	0	1	0	0	0	527	652	0	0	0	0	0	0	0
2°W AVR	P-229-33	P-229	P24		Macro	-0.48		3821	1.5615	1	2	0	1	1	1	0	3	1	15	1	3	1	2	1					6	33	10	173	44	378	0	0	0	0	0	0	0	0	0	0	0	0	0	0	0
2°W AVR	P-229-33	P-229	P25		Macro	-0.48		4026	2.48519	4	3	0	0	1	1	0	2	1	21	1	3	2		2		12			10	86	10	1003			0	0	1	1	0	0	344	558	48	198	0	0	0	0	0
2°W AVR	P-229-33	P-229	P27		Macro	-0.48		1392	1.66308	2	3	0	1	0	1	0	2	0	0	0	0	0		20					11	400	9	512	22	120	0	0	1	0	0	0	0	950	0	0	0	0	0	0	0
2°W AVR	P-229-33	P-229	P28		Macro	-0.48		2238	1.42912	1	3	0	2	1	1	0	4	1	22	2	3	1	3	5	9	23			6	51	10	316	6	411	0	0	1	0	0	0	485	965	0	0	0	0	0	0	0
2°W AVR	P-229-33	P-229	P29		Macro	-0.48		2760	1.99855	1	1	0	0	1	1	0	2	1	23	2	2	3	2	1					7	24			24	431	0	0	1	1	0	0	78	453	0	54	0	0	0	0	0
2°W AVR	P-229-33	P-229	P30		Macro	-0.48		4064	2.34101	4	3	0	0	0	1	0	1	1	14	1	4	2		1		6			4	32			14	65	0	0	1	1	0	0	0	2280	27	94	0	0	0	0	0
2°W AVR	P-229-33	P-229	P31		Macro	-0.48		2008	2.0701	1	2	0	2	0	0	0	2	0		1	2	2		2					6	56	3	483	5	407	0	0	0	1	0	0	0	0	47	210	0	0	0	0	0
2°W AVR	P-229-33	P-229	P32		Macro	-0.48		3117	2.88344	1	3	0	0	0	0	0	0	1	29	1	3	2		20	6	14			7	213	9	123	6	2343	0	0	1	1	0	0	827	1048	42	185	0	0	0	0	0
2°W AVR	P-229-33	P-229	P33		Macro	-0.48		2985	2.31935	4	3	0	1	0	0	0	1	1	14	1	3	2		2									51	439	0	0	0	0	0	0	0	0	0	0	0	0	0	0	0
2°W AVR	P-229-33	P-229	P34		Macro	-0.48		3941	2.37839	1	1	0	1	0	1	0	2	1	17	1	4	1	2	5					9	204	28	426	66	537	0	0	1	0	0	0	369	611	0	0	0	0	0	0	0
2°W AVR	P-229-33	P-229	P35		Macro	-0.48		1472	1.37185	4	5	0	1	0	0	0	1	1	18	1	5	2		10		6			6	7	4	63	3	325	0	0	0	1	0	0	0	0	15	130	0	0	0	0	0
2°W AVR	P-229-33	P-229	P36		Macro	-0.48		1253	1.35167	1	2	1	3	0	1	0	5	1		1	1	2		8		5			13	402	6	77	19	577	0	0	1	1	0	0	718	1010	81	111	0	0	0	0	0
2°W AVR	P-229-33	P-229	P37		Macro	-0.48		1718	1.54914	1	3	1	0	1	1	0	3	1	15	4	2	3	3	1	4	10			2	27	10	125	6	81	0	0	1	1	0	0	513	807	72	182	0	0	0	0	0
18°50'E Basement Ridge	P-H-D42-13	H-D42	P1		Macro	18.0205		6669	1.81124	4	5	0	3	0	1	0	4	1		2	3	3	3	3	9	48			13	572	12	612	24	791	0	0	1	0	0	0	0	4622	0	0	0	0	0	0	0
18°50'E Basement Ridge	P-199-1-5-4	P-199	P1		Micro	16.225		525	3.88889	1	2	0	0	0	0	0	0	0		0	0	0		1						33					0	0	0	1	0	0	0	0			0	0	0	0	0
18°50'E Basement Ridge	P-199-1-5-4	P-199	P2		Micro	16.225		287	1.15261	4	3	0	0	0	1	0	1	0		1	3	1	2	1					2	20					0	0	0	1	0	0	0	0			0	0	0	0	0
18°50'E Basement Ridge	P-255-7	P-255	Clot6		Micro	20.265		613	2.71239	1	3	0	0	0	1	0	1	1		1	2	1	2	2									13	159	0	0	0	1	0	0	0	0	24	198	0	0			0
18°50'E Basement Ridge	P-255-7	P-255	Clot7		Micro	20.265		628	3.0936	1	1	1	0	1	1	0	3	1		2	2	1	2	1					9	43	6	48			0	0	0	1	0	0	0	0	163	209	0	0			0
18°50'E Basement Ridge	P-255-7	P-255	P1		Micro	20.265		754	6.67257	1	2	0	1	0	0	0	1	1		0	0	0		1					145	21		4		26	0	0	0	0	0	0	0	0	0	0	0	0			0
18°50'E Basement Ridge	P-255-7	P-255	P5		Micro	20.265		926	1.55109	1	3	0	0	1	1	0	2	1		1	3	1	1	0											0	0	1	0	0	0	0	613	0	0	0	0	0	0	0
18°50'E Basement Ridge	P-255-7	P-255	P9		Macro	20.265		1011	2.22198	4	5	0	2	0	1	0	3	1	9	1	5	1	2	1									9	16	0	0	1	0	0	0	0	159	0	0	0	0			0
18°50'E Basement Ridge	P-255-7	P-255	P10		Micro	20.265		808	1.33775	4	2	0	0	1	1	0	2	1		2	4	1	3	1					6	21		11	6	59	0	0	0	0	0	0	0	445	0	0	0	0	0	0	0
18°50'E Basement Ridge	P-255-7	P-255	P15		Micro	20.265		577	1.34186	1	1	1	0	1	1	0	3	1	6	2	4	1	3	1								8	7	15	0	0	0	0	0	0	0	0	0	0	0	0			0
18°50'E Basement Ridge	P-255-7	P-255	p17		Macro	20.265		1004	1.70169	1	2	0	1	1	1	0	3	1	9	2	4	1	3	5										244	0	0	1	0	0	0	261	364	0	0	0	0			0
18°50'E Basement Ridge	P-255-7	P-255	P18		Macro	20.265		1886	1.58888	1	3	0	1	0	1	0	2	1	7	1	3	1	2	1	3	16			11	109	5	169	9	102	0	0	1	0	0	0	0	278	0	0	0	0			0
18°50'E Basement Ridge	P-255-7	P-255	P19		Micro	20.265		844	1.89663	1	2	0	1	0	0	0	1	1		1	2	2		1	7	25				11	10	48		32	0	0	1	0	0	0	483	488	0	0	0	0	0	0	0
18°50'E Basement Ridge	P-255-7	P-255	P20		Micro	20.265		660	2.58824	4	4	0	2	1	1	0	4	1	7	1	4	1	1	1					11	20					0	0	1	0	0	0	0	223	0	0	0	0			0
18°50'E Basement Ridge	P-255-7	P-255	P21		Macro	20.265		1962	1.58226	4	3	0	2	1	1	0	4	1	11	1	4	2		1	5	13				31	7	43			0	0	1	0	0	0	0	750	0	0	0	0			0
18°50'E Basement Ridge	P-255-7	P-255	P25		Micro	20.265		774	1.88321	1	3	1	1	1	1	0	4	1	8	1	4	1	2	1					6	12			4	32	0	0	0	0	0	0	0	0	0	0	0	0			1
18°50'E Basement Ridge	P-255-7	P-255	P27		Macro	20.265		1173	1.70742	1	2	1	2	0	1	0	4	1	6	1	3	1	2	5					8	83	6	197	10	50	0	0	0	0	0	0	0	0	0	0	0	0			0
18°50'E Basement Ridge	P-255-7	P-255	P28		Macro	20.265		3017	2.81699	4	3	1	2	0	0	0	3	1	8	1	3	1	1	1		17			17	44	11	143	17	174	0	0	0	0	0	0	0	0	0	0	0	0			0
18°50'E Basement Ridge	P-255-7	P-255	P29		Macro	20.265		2417	2.95838	1	2	0	1	1	1	0	3	1	16	2	2	1	3	1					14	58	8	37	16	146	0	0	1	1	0	0	0	250	54	90	0	0			0
18°50'E Basement Ridge	P-255-7	P-255	P30		Micro	20.265		555	1.49194	1	2	0	0	1	1	0	2	1	10	2	3	1	3	0											0	0	0	0	0	0	0	0	0	0	0	0			0
18°50'E Basement Ridge	P-255-7	P-255	P31		Macro	20.265		1054	1.34439	1	2	1	0	0	0	0	1	1	9	1	2	1	1	1		8			23	24	15	28	11	102	9	0	0	0	0	0	0	0	0	0	0	0			0
18°50'E Basement Ridge	P-255-7	P-255	P32		Macro	20.265		1846	2.43857	1	2	0	0	1	1	0	2	1	6	1	2	1	3	1							8	90	11	31	0	0	0	0	0	0	0	0	0	0	0	0			0
18°50'E Basement Ridge	P-255-7	P-255	P33		Macro	20.265		1562	2.33134	4	4	0	2	1	1	0	4	1	11	3	4	3	3	1					5	9				22	0	0	0	0	0	0	0	0	0	0	0	0			0
18°50'E Basement Ridge	P-255-7	P-255	P34		Macro	20.265		1188	1.07804	1	2	0	1	1	1	0	3	1	6	1	2	1	1	1						19			15	56	0	0	0	0	0	0	0	0	0	0	0	0			0
18°50'E Basement Ridge	P-255-5	P-255	P1		Macro	20.265		3027	1.4602	1	3	0	1	1	1	0	3	1	11	1	3	1	1	1	8	40			z9	77	11	117	32	90	0	0	0	0	0	0	0	0	0	0	0	0			0
18°50'E Basement Ridge	P-255-5	P-255	P2		Macro	20.265		1946	1.4194	1	3	1	2	1	1	0	5	1	11	2	4	1	3	2	5	14			8	86	4	78	12	586	0	0	0	0	0	0	0	0	0	0	0	0			0
18°50'E Basement Ridge	P-255-5	P-255	P5		Macro	20.265		1399	1.61547	1	2	0	1	1	1	0	3	1	13	2	3	1	3	1					4	12	11	63		25	0	0	0	0	0	0	0	0	0	0	0	0			0
18°50'E Basement Ridge	P-255-5	P-255	P6		Macro	20.265		2860	1.3377	4	4	0	3	0	0	0	3	1	21	1	4	2		2		12			9	54	29	336	121	255	0	0	0	1	0	0	0	0	54	71	0	0			0
18°50'E Basement Ridge	P-255-5	P-255	P7		Macro	20.265		1653	4.51639	1	2	0	2	0	1	0	3	1		1	3	1	2	15					5	97	6	387	5	92	0	0	1	0	0	0	0	941	0	0	0	0	0	0	0
18°50'E Basement Ridge	P-255-5	P-255	P8		Macro	20.265		1068	1.36224	1	3	0	1	1	1	0	3	1	8	1	2	1	2	1					9	67		38		14	0	0	1	0	0	0	0	581	0	0	0	0			0
18°50'E Basement Ridge	P-255-5	P-255	P9		Macro	20.265		2840	3.87978	1	2	0	1	0	1	0	2	1	14	1	2	1	2	0											0	0	1	0	0	0	0	1155	0	0	0	0			0
18°50'E Basement Ridge	P-255-5	P-255	P10		Macro	20.265		1124	1.37073	4	2	1	1	1	1	0	4	1	12	1	4	1	1	1		6			6	26		5			0	0	0	2	0	0	0	0	27	96	0	0			0
18°50'E Basement Ridge	P-255-5	P-255	P11		Macro	20.265		1559	1.72647	4	3	0	3	0	1	0	4	1	11	1	4	1	2	25					12	137	17	428	8	300	0	0	0	1	0	0	0	0	54	75	0	0			0
18°50'E Basement Ridge	P-255-5	P-255	P12		Macro	20.265		1645	2.02586	1	3	0	1	0	1	0	2	1	13	1	3	1	2	1	5	13			13	31	35	155			0	0	0	1	0	0	0	0	25	200	0	0			0
18°50'E Basement Ridge	P-255-5	P-255	P13		Macro	20.265		1686	1.09126	1	1	0	1	0	0	0	1	1	15	0	0	0		15	4	22			12	55	29	158	49	779	0	0	0	0	0	0	0	0	0	0	0	0			0
18°50'E Basement Ridge	P-255-5	P-255	P14		Macro	20.265		1814	1.38052	1	2	0	2	0	1	0	3	1	14	2	3	3	2	1	5	91			5	28	8	76			0	0	0	1	0	0	0	0	27	68	0	0			0
18°50'E Basement Ridge	P-255-5	P-255	P16		Macro	20.265		1705	1.18239	1	2	0	0	1	1	0	2	1	15	1	2	2		4	10	23			19	93	13	808	10	196	1	0	1	0	0	0	0	734	0	0	0	0			0
18°50'E Basement Ridge	P-255-5	P-255	P17		Macro	20.265		1656	1.1018	1	1	0	0	1	1	0	2	1		1	3	1	2	1		9					19	46		338	0	0	1	1	0	0	0	1313	0	86	0	0	0	0	0
18°50'E Basement Ridge	P-255-5	P-255	P18		Macro	20.265		2179	1.38701	1	2	0	1	1	1	0	3	1	23	1	2	2		1	4	15								121	0	0	1	1	0	0	0	827	19	45	0	0			0
18°50'E Basement Ridge	P-255-5	P-255	P20		Macro	20.265		1139	1.82532	1	1	0	2	0	1	0	3	1	22	1	2	1	2	1		9				15	9	9	9	47	0	0	1	1	0	0	0	492	21	101	0	0			0
18°50'E Basement Ridge	P-255-5	P-255	P21	a	Micro	20.265		595	1.31637	1	2	0	0	1	1	0	2	1	14	2	2	1	3	1								95			0	0	0	0	0	0	0	0	0	0	0	0			0
18°50'E Basement Ridge	P-255-5	P-255	P21	b	Macro	20.265		1074	1.99628	1	1	1	0	1	1	0	3	1	9	2	3	1	3	1					6	14			5	53	0	0	1	0	0	0	0	159	0	0	0	0			0
18°50'E Basement Ridge	P-255-5	P-255	P22		Macro	20.265		2381	1.55316	4	3	0	2	0	0	0	2	1	19	1	3	2		1	4	34			7	15	3	25	11	43	1	0	0	1	0	0	0	0	9	57	0	0			0
18°50'E Basement Ridge	P-255-5	P-255	P23		Macro	20.265		1806	1.27633	4	4	0	0	1	1	0	2	1	18	1	4	1	2	1	6	9			10	16	4	12	6	54	0	0	0	1	0	0	0	0	11	72	0	0			0
18°50'E Basement Ridge	P-255-5	P-255	P24		Macro	20.265		1565	1.3422	1	3	0	0	1	1	0	2	1	13	2	3	1	3	1	7	21	4	16	10	19	5	17		128	0	0	0	1	0	0	0	0	27	48	0	0			0
18°50'E Basement Ridge	P-255-5	P-255	P26	a	Macro	20.265		4045	1.67287	1	2	0	1	0	1	0	2	1	17	1	2	1	2	15	9	81			11	205	9	398	44	1148	0	0	0	0	0	0	0	0	0	0	0	0			0
18°50'E Basement Ridge	P-255-5	P-255	P26	b	Macro	20.265		1621	2.38733	4	3	0	0	0	1	0	1	1	15	1	3	1	2	0											0	0	1	0	0	0	0	360	0	0	0	0			0
18°50'E Basement Ridge	P-255-5	P-255	P27		Macro	20.265		10525	1.36617	1	2	1	0	1	1	0	3	1	12	2	3	1	1	3	10	141			33	251	16	800	84	1031	0	0	1	0	0	0	0	759	0	0	0	0			0
18°50'E Basement Ridge	P-255-5	P-255	P28		Macro	20.265		3390	1.43098	1	3	0	3	1	1	0	5	1	17	1	2	1	2	1	4	26			11	28	14	288	19	345	0	0	1	0	0	0	0	545	0	0	0	0			0
18°50'E Basement Ridge	P-255-5	P-255	P30		Macro	20.265		4270	2.65547	1	1	0	3	0	1	0	4	1	13	1	2	1	2	15	8	29			14	46	9	131	35	1138	0	0	1	0	0	0	0	1307	0	0	0	0			0
18°50'E Basement Ridge	P-255-5	P-255	P31		Macro	20.265		7351	1.96184	4	3	0	2	0	1	0	3	1	10	2	4	1	2	15		20			7	235	6	471	11	1475	0	0	0	0	0	0	0	0	0	0	0	0			0
18°50'E Basement Ridge	P-255-5	P-255	P32		Macro	20.265		5582	1.30451	1	3	0	0	1	1	0	2	1		1	2	1	2	3	14	24			46	181	17	553	76	705	0	0	0	0	0	0	0	0	0	0	0	0	0	0	0
18°50'E Basement Ridge	P-255-5	P-255	P33		Macro	20.265		3815	1.58233	1	2	0	0	1	1	0	2	1		1	2	1	2	10	10	34			18	52	47	735	45	325	0	0	1	0	0	0	462	2707	0	0	0	0	0	0	0
18°50'E Basement Ridge	P-255-5	P-255	P35		Macro	20.265		3465	1.21281	1	3	0	1	1	1	0	3	1	17	2	3	1	3	1		15			15	114	14	90	25	392	0	0	1	0	0	0	400	1438	34	67	0	0			1
18°50'E Basement Ridge	P-255-5	P-255	P36	a	Macro	20.265		4909	1.88084	1	2	0	0	0	1	0	1	1	15	1	3	1	2	1		14			32	162			24	204	0	0	0	1	0	0	0	0	0	629	0	0			0
18°50'E Basement Ridge	P-255-5	P-255	P36	b	Macro	20.265		3341	2.81941	1	2	0	2	0	1	0	3	1	13	1	3	1	2	2					32	55	23	236	28	343	0	0	1	0	0	0	718	987	0	0	0	0			0
18°50'E Basement Ridge	P-255-5	P-255	P37		Macro	20.265		4463	1.61644	4	4	1	0	1	1	0	3	1	18	1	4	1	1	0	6	15			17	41	16	144		152	0	0	1	0	0	0	756	1089	0	0	0	0			0
18°50'E Basement Ridge	P-254-1	P-254	P1		Macro	19.445		2742	1.55619	4	5	0	3	0	0	0	3	1	8	1	5	2		10	11	12			19	607	20	303		812	0	0	0	0	0	0	0	0	0	0	0	0	0	0	0
18°50'E Basement Ridge	P-254-1	P-254	P2		Macro	19.445		1062	1.84055	1	3	1	1	0	1	0	3	1		1	4	1	1	1							44	251			0	0	1	0	0	0	0	708	0	0	0	0	0	0	0
18°50'E Basement Ridge	P-254-1	P-254	P3		Macro	19.445		1202	2.26792	1	2	0	1	0	0	0	1	1		1	2	2		1	5	8			12	14	4	22			0	0	1	0	0	0	0	716	0	0	0	0	0	0	0
18°50'E Basement Ridge	P-254-1	P-254	P4		Macro	19.445		1632	1.1493	4	4	1	2	1	0	0	4	1	12	1	4	1	1	1		6			8	49	26	89			0	0	0	0	0	0	0	0	0	0	0	0	0	0	0
18°50'E Basement Ridge	P-254-1	P-254	P6		Macro	19.445		1750	1.55971	1	3	0	2	1	0	0	3	1	5	2	3	3	1	1	2	8			12	18	12	87	11	43	0	0	0	0	0	0	0	0	0	0	0	0	0	0	0
18°50'E Basement Ridge	P-254-1	P-254	P5+Ol1		Macro	19.445		1366	1.1025	4	4	0	0	0	0	0	0	1	5	1	4	4		1	11	15			9	16	11	39			0	0	0	0	0	0	0	0	0	0	0	0	0	0	0
18°50'E Basement Ridge	P-254-1	P-254	P9		Macro	19.445		2807	1.19295	1	2	0	1	0	0	0	1	1	7	1	1	2		1	15	25				44		25			0	0	0	0	0	0	0	0	0	0	0	0	0	0	0
18°50'E Basement Ridge	P-254-1	P-254	P10		Macro	19.445		1646	3.97585	1	2	0	3	0	0	0	3	1	4	1	1	2		1					8	228	20	30			0	0	1	0	0	0	295	440	0	0	0	0	0	0	0
18°50'E Basement Ridge	P-254-1	P-254	P11		Macro	19.445		2280	2.14286	1	1	0	2	1	1	0	4	1	18	2	2	1	2	2	6	15			11	58	5	86	9	101	0	0	1	0	0	0	0	157	0	0	0	0	0	0	0
18°50'E Basement Ridge	P-254-1	P-254	P12		Macro	19.445		2106	2.51013	1	3	0	0	0	1	0	1	1		1	2	2		1	3	21			8	20				38	0	0	1	0	0	0	624	929	0	0	0	0	0	0	0
18°50'E Basement Ridge	P-254-1	P-254	P13		Macro	19.445		2494	1.51795	4	3	0	0	0	1	0	1	1		1	3	2		1										45	0	0	0	0	0	0	0	0	0	0	0	0	0	0	0
18°50'E Basement Ridge	P-254-1	P-254	P14		Macro	19.445		2520	8.48485	2	3	0	3	0	0	0	3	1	2	0	0	0		1					16	397					0	0	1	0	0	0	266	308	0	0	0	0	0	0	0
18°50'E Basement Ridge	P-254-1	P-254	P15		Macro	19.445		1319	3.8343	1	3	0	0	0	1	0	1	1		2	2	3	2	1	2	13			5	94					0	0	1	0	0	0	0	1004	0	0	0	0	0	0	0
18°50'E Basement Ridge	P-254-1	P-254	P16		Macro	19.445		1637	1.33633	1	1	1	1	0	1	0	3	1	3	1	3	1	2	8	6	18			11	326	13	78		496	0	0	1	0	0	0	0	215	0	0	0	0	0	0	0
18°50'E Basement Ridge	P-254-1	P-254	P17		Macro	19.445		3010	1.70732	1	1	0	3	0	0	0	3	1	4	1	1	2		10	4	11			7	338	6	365			0	0	1	0	0	0	0	1504	0	0	0	0	0	0	0
18°50'E Basement Ridge	P-254-1	P-254	P18		Macro	19.445		1552	1.09915	1	3	0	3	0	0	0	3	1	5	2	3	3	1	1	9	147			11	32	11	42			0	0	1	0	0	0	70	148	0	0	0	0	0	0	0
18°50'E Basement Ridge	P-254-1	P-254	P19		Macro	19.445		1806	1.75681	1	2	0	0	0	1	0	1	1	7	1	2	2		1						9		112			0	0	0	0	0	0	0	0	0	0	0	0	0	0	0
18°50'E Basement Ridge	P-254-1	P-254	P20		Macro	19.445		1903	1.28235	4	4	1	2	0	1	0	4	1	6	2	4	3	2	4	5	24			4	122	4	86	22	176	0	0	1	0	0	0	0	554	0	0	0	0	0	0	0
18°50'E Basement Ridge	P-254-1	P-254	P21		Macro	19.445		2491	1.14214	4	3	1	0	0	1	0	2	1	4	2	3	1	3	5	9	52			12	107	7	64	26	798	0	0	1	0	0	0	55	224	0	0	0	0	0	0	0
18°50'E Basement Ridge	P-254-1	P-254	P22		Macro	19.445		2360	2.17512	1	2	0	0	0	1	0	1	1		1	1	1	2	0											0	0	1	0	0	0	715	1142	0	0	0	0	0	0	0
18°50'E Basement Ridge	P-254-1	P-254	P23		Macro	19.445		2520	1.39381	1	2	1	0	0	1	0	2	1		1	2	2		1	9	20			11	44	5	18	32	45	0	0	0	0	0	0	0	0	0	0	0	0	0	0	1
18°50'E Basement Ridge	P-254-1	P-254	P24		Macro	19.445		2722	1.7584	1	2	0	0	1	1	0	2	1		2	3	1	3	1	7	23			9	27	13	135			0	0	1	0	0	0	0	2282	0	0	0	0	0	0	0
18°50'E Basement Ridge	P-254-1	P-254	P25		Macro	19.445		1750	3.69198	1	1	0	0	0	0	0	0	1	7	1	1	2		5					7	17	9	295			0	0	1	0	0	0	0	71	0	0	0	0	0	0	0
18°50'E Basement Ridge	P-254-1	P-254	P26		Macro	19.445		2793	3.48689	4	4	0	2	1	1	0	4	1		1	4	1	1	3	4	21			15	18			78	192	0	0	1	0	0	0	0	1705	0	0	0	0	0	0	0
18°50'E Basement Ridge	P-254-1	P-254	P27		Macro	19.445		2620	1.41392	1	2	0	0	1	1	0	2	1	17	2	2	3	3	2	5	37	9	9	7	50	15	196			0	0	1	0	0	0	123	760	0	0	0	0	0	0	0
18°50'E Basement Ridge	P-254-1	P-254	P29		Macro	19.445		2119	1.29761	4	3	0	1	0	1	0	2	1	7	1	3	2		1	5	10	32	38	12	36	11	40		138	0	0	1	0	0	0	125	167	0	0	0	0	0	0	0
18°50'E Basement Ridge	P-254-1	P-254	P30		Macro	19.445		2971	1.23637	1	3	0	3	0	0	0	3	1	13	1	3	2		5					69	216	78	85	257	667	0	0	0	0	0	0	0	0	0	0	0	0	0	0	0
18°50'E Basement Ridge	P-254-1	P-254	P31		Macro	19.445		2469	1.24383	1	2	0	2	1	1	0	4	1		1	2	1	2	1	11	13			9	17	20	58		160	0	0	1	1	0	0	123	421	86	188	0	0	0	0	0
18°50'E Basement Ridge	P-254-1	P-254	P32		Macro	19.445		2103	1.95993	1	2	0	1	0	1	0	2	1	6	2	2	3	1	5	7	70		64	7	164	12	59	377	607	0	0	1	0	0	0	0	0	0	0	0	0	0	0	0
18°50'E Basement Ridge	P-254-1	P-254	P33		Macro	19.445		3179	1.44763	1	2	0	1	0	0	0	1	1	5	1	3	2		2	6	24		135			24	367		1041	0	0	0	0	0	0	0	0	0	0	0	0	0	0	0
18°50'E Basement Ridge	P-254-1	P-254	P34		Macro	19.445		1940	1.32968	1	2	0	0	1	1	0	2	1		1	1	2		1	13	135			62	107					0	0	1	0	0	0	0	981	0	0	0	0	0	0	0
18°50'E Basement Ridge	P-254-1	P-254	P35		Macro	19.445		3045	1.77966	4	3	1	0	1	1	0	3	1		1	3	1	1	1	4	14			21	47	9	93	296	1018	0	0	1	0	0	0	0	1287	0	0	0	0	0	0	0
18°50'E Basement Ridge	P-254-1	P-254	P36	a	Macro	19.445		1380	4.23313	4	4	0	1	0	0	0	1	1	8	1	4	2		2						20	9	170			0	0	0	0	0	0	0	0	0	0	0	0	0	0	0
18°50'E Basement Ridge	P-254-1	P-254	P37		Macro	19.445		2680	1.12795	1	2	0	3	1	1	0	5	1	8	1	3	1	1	10	7	154			13	337			86	964	0	0	1	0	0	0	0	952	0	0	0	0	0	0	0
18°50'E Basement Ridge	P-254-1	P-254	P40		Macro	19.445		3931	1.69075	4	3	0	3	0	1	0	4	1	7	1	4	1	2	5	6	61			12	299	19	35	99	562	0	0	0	0	0	0	0	0	0	0	0	0	0	0	0
18°50'E Basement Ridge	P-254-1	P-254	P41		Macro	19.445		3628	1.6103	4	4	0	5	0	0	0	5	1	6	1	5	2		4	7	96			12	149	13	77	75	1222	0	0	0	0	0	0	0	0	0	0	0	0	0	0	0
18°50'E Basement Ridge	P-254-1	P-254	P42		Macro	19.445		3334	1.6505	1	2	0	0	0	1	0	1	1		1	2	2		2	13	217		99	24	354	18	156			0	0	1	0	0	0	413	983	0	0	0	0	0	0	0
18°50'E Basement Ridge	P-254-1	P-254	P43		Macro	19.445		2538	1.00396	1	2	0	2	0	0	0	2	1	5	1	2	2		10	7	183			8	500	17	380	23	621	0	0	1	0	0	0	577	587	0	0	0	0	0	0	0
18°50'E Basement Ridge	P-254-1	P-254	P45	a	Macro	19.445		1939	1.07842	1	2	0	3	1	1	0	5	1	19	2	3	1	3	5	8	13			12	233	12	91	51	356	0	0	1	0	0	0	126	500	0	0	0	0	0	0	0
18°50'E Basement Ridge	P-254-1	P-254	P45	b	Macro	19.445		2208	1.83237	1	2	0	0	1	1	0	2	1	5	1	3	1	1	2	5	18			12	418	8	68			0	0	1	0	0	0	306	1012	0	0	0	0	0	0	0
18°50'E Basement Ridge	P-254-1	P-254	P45	c	Macro	19.445		3282	2.00489	1	3	1	0	1	1	0	3	1		3	2	3	3	1	21	127			9	48	22	62			0	0	1	0	0	0	722	1470	0	0	0	0	0	0	0
18°50'E Basement Ridge	P-254-1	P-254	P46		Macro	19.445		3693	1.79796	1	3	0	5	0	0	0	5	1	4	1	4	2		10		8			10	335	13	370	38	920	0	0	1	0	0	0	630	940	0	0	0	0	0	0	0
18°50'E Basement Ridge	P-254-1	P-254	P47		Macro	19.445		6693	2.84566	4	5	0	3	1	1	0	5	1		2	4	1	3	10	5	26			9	118	8	443	8	410	0	0	1	0	0	0	1578	1601	0	0	0	0	0	0	0
18°50'E Basement Ridge	P-254-1	P-254	P48		Macro	19.445		2628	1.16541	1	1	0	1	1	1	0	3	1	9	2	3	1	3	2	11	17			8	157	33	291			0	0	1	0	0	0	0	445	0	0	0	0	0	0	0
18°50'E Basement Ridge	P-254-1	P-254	P49		Macro	19.445		4786	2.02282	1	2	0	0	1	1	0	2	1	7	1	2	1	2	1	6	27			11	94	12	89		128	0	0	1	0	0	0	729	2933	0	0	0	0	0	0	0
18°50'E Basement Ridge	P-254-1	P-254	P50		Macro	19.445		5083	1.75457	1	2	0	1	1	1	0	3	1	5	1	3	1	1	2	6	50			14	93	10	144	306	859	0	0	1	0	0	0	519	815	0	0	0	0	0	0	0
18°50'E Basement Ridge	P-254-1	P-254	P51		Macro	19.445		5690	1.67946	1	1	0	0	1	1	0	2	1	8	1	2	1	2	1	11	33			9	281	10	57			0	0	1	0	0	0	389	2010	0	0	0	0	0	0	0
18°50'E Basement Ridge	P-253-1	P-253	Clot1-Py3		Micro	18.29		377	3.45872	1	2	0	0	1	1	0	2	1	4	1	3	1	2	1					5	20		24			0	0	1	1	0	0	107	134	37	229	0	0	0	0	0
18°50'E Basement Ridge	P-253-1	P-253	P1		Macro	18.29		1227	2.05872	1	3	1	0	1	1	0	3	1		2	3	1	3	1	6	7			4	100	5	21			0	0	1	0	0	0	399	520	0	0	0	0	0	0	0
18°50'E Basement Ridge	P-253-1	P-253	P22		Macro	18.29		1511	1.07698	1	1	1	0	0	1	0	2	1		1	3	1	1	1	4	21					17	93	17	130	0	0	1	0	0		0	703	0	0	0	0	0	0	0
18°50'E Basement Ridge	P-253-1	P-253	P3	a	Macro	18.29		1082	2.96438	1	3	0	1	0	1	0	2	1	8	1	3	1	2	10		7			3	66	5	102	12	168	0	0	0	0	0	0	0	0	0	0	0	0	0	0	0
18°50'E Basement Ridge	P-253-1	P-253	P3	b	Micro	18.29		695	1.64303	1	2	0	2	0	1	0	3	1	6	1	2	1	2	1					8	60			12	90	0	0	1	0	0	0	0	246	0	0	0	0	0	0	0
18°50'E Basement Ridge	P-253-1	P-253	P4		Macro	18.29		2317	3.34827	1	2	0	0	0	1	0	1	1	9	1	2	2		0											0	0	0	0	0	0	0	0	0	0	0	0	0	0	0
18°50'E Basement Ridge	P-253-1	P-253	P5		Macro	18.29		1241	1.83309	4	3	1	2	0	1	0	4	1		2	4	1	3	1					3	39			12	81	0	0	1	0	0	0	0	713	0	0	0	0	0	0	0
18°50'E Basement Ridge	P-253-1	P-253	P6		Macro	18.29		3981	2.20188	1	3	0	1	1	1	0	3	1	6	1	3	1	2	1					15	87		8	14	110	0	0	0	0	0	0	0	0	0	0	0	0	0	0	0
18°50'E Basement Ridge	P-253-1	P-253	P7		Macro	18.29		5080	2.01348	4	3	1	3	0	1	0	5	1	24	2	4	3	2	1	6	10			12	46	6	218			0	0	0	0	0	0	0	0	0	0	0	0	0	0	0
18°50'E Basement Ridge	P-253-1	P-253	P8		Macro	18.29		4456	1.44816	4	3	0	4	0	1	0	5	1	9	1	3	3	2	7				342	16	291	11	39	445	1306	0	0	0	0	0	0	0	0	0	0	0	0	0	0	0
18°50'E Basement Ridge	P-253-1	P-253	P9		Macro	18.29		2034	1.89739	1	3	0	2	0	0	0	2	1	18	1	3	2		1	4	8					3	7			0	0	1	1	0	0	235	568	36	44	0	0	0	0	0
18°50'E Basement Ridge	P-253-1	P-253	P10		Micro	18.29		605	7.46914	2	3	1	0	0	1	0	2	1	1	0	0	0		10					3	19			33	317	0	0	0	0	1	0	0	0	0	0	0	120	0	0	0
18°50'E Basement Ridge	P-253-1	P-253	P11		Macro	18.29		3124	2.1037	4	3	0	2	0	0	0	2	1	30	1	3	2		3	6	31			7	63	13	74	116	347	0	0	0	1	0	0	0	0	36	143	0	0	0	0	0
18°50'E Basement Ridge	P-253-1	P-253	P12-Ol6		Micro	18.29		595	1.77612	1	2	1	0	1	1	0	3	1	3	1	3	1	1	1					7	16			18	28	0	0	0	0	0	0	0	0	0	0	0	0	0	0	0
18°50'E Basement Ridge	P-253-1	P-253	P13		Macro	18.29		2711	2.63204	1	3	0	2	0	1	0	3	1	9	1	3	1	2	2					11	84	4	111	17	74	0	0	0	0	0	0	0	0	0	0	0	0	0	0	0
18°50'E Basement Ridge	P-253-1	P-253	P14		Macro	18.29		1025	1.88073	1	3	0	2	0	1	0	3	1	11	1	3	2		1	4	10			11	39		83			0	0	1	0	0	0	0	253	0	0	0	0	0	0	0
18°50'E Basement Ridge	P-253-1	P-253	P15		Micro	18.29		774	1.13656	1	2	0	0	0	0	0	0	1	23	1	2	2		0											0	0	0	0	0	0	0	0	0	0	0	0	0	0	0
18°50'E Basement Ridge	P-253-1	P-253	P16		Micro	18.29		415	2.04433	1	1	1	0	0	1	0	2	1	5	2	3	1	2	1										51	0	0	0	0	0	0	0	0	0	0	0	0	0	0	0
18°50'E Basement Ridge	P-251-26	P-251	P1		Macro	20.243		1368	1.20211	1	2	0	0	1	1	0	2	1	19	1	3	2		1					12	15	8	13		25	0	0	0	0	0	0	0	0	0	0	0	0	0	0	0
18°50'E Basement Ridge	P-251-26	P-251	P2		Macro	20.243		2678	1.15431	1	3	1	0	1	1	0	3	1	16	2	3	1	3	1	5	9			7	20	17	45	16	246	0	0	1	0	0	0	529	710	0	0	0	0	0	0	0
18°50'E Basement Ridge	P-251-26	P-251	P3		Macro	20.243		1424	2.09104	1	3	0	2	0	0	0	2	1	18	1	3	2		0											0	0	0	0	0	0	0	0	0	0	0	0	0	0	0
18°50'E Basement Ridge	P-251-1	P-251	P1		Micro	20.243		866	1.92873	4	4	0	1	0	1	0	2	1	13	2	4	3	2	1	3	5							11	35	0	0	0	1	0	0	0	0	20	109	0	0	0	0	0
18°50'E Basement Ridge	P-251-1	P-251	P3		Macro	20.243		2136	1.64434	4	4	0	3	0	0	0	3	1	14	1	4	2		1					9	56				52	0	0	0	0	0	0	0	0	0	0	0	0	0	0	0
18°50'E Basement Ridge	P-251-1	P-251	P3b		Macro	20.243		4991	1.03612	4	4	1	3	1	1	0	6	1		3	4	3	3	5	8	154			13	314	19	61	129	222	0	0	1	0	0	0	0	2658	0	0	0	0	0	0	0
18°50'E Basement Ridge	P-251-1	P-251	P4		Macro	20.243		4896	6.09714	4	4	1	1	0	0	0	2	1	10	1	4	2		1		6			8	43	8	176			0	0	0	0	0	0	0	0	0	0	0	0	0	0	0
18°50'E Basement Ridge	P-251-1	P-251	P5		Macro	20.243		5942	1.33378	1	2	1	0	0	1	0	2	1	9	1	2	1	2	2	7	61			15	476	16	107	39	417	0	0	1	0	0	0	219	1236	0	0	0	0	0	0	0
18°50'E Basement Ridge	P-251-1	P-251	P6		Macro	20.243		4634	2.47147	1	2	0	3	1	1	0	5	1	12	2	3	3	1	1	7	35			12	103	7	269	8	474	0	0	1	0	0	0	1062	1917	0	0	0	0	0	0	0
18°50'E Basement Ridge	P-251-1	P-251	P8+Ol12		Macro	20.243		1105	1.33939	4	3	0	1	0	0	0	1	1	10	1	4	2		0											0	0	0	0	0	0	0	0	0	0	0	0	0	0	0
18°50'E Basement Ridge	P-251-1	P-251	P9		Macro	20.243		1753	2.71362	1	2	0	1	1	1	0	3	1		1	2	2		1	11	24			6	29					0	0	1	0	0	0			0	0	0	0	0	0	0
18°50'E Basement Ridge	P-251-1	P-251	P11		Macro	20.243		1222	1.02174	1	3	0	0	1	1	0	2	1	18	2	2	3	1	0											0	0	0	1	0	0	0	0	70	114	0	0	0	0	0
18°50'E Basement Ridge	P-251-1	P-251	P12		Macro	20.243		5418	1.23417	4	3	0	0	1	1	0	2	1	13	1	3	2		0											0	0	0	0	0	0	0	0	0	0	0	0	0	0	0
18°50'E Basement Ridge	P-251-1	P-251	P13		Macro	20.243		3758	2.83623	1	3	0	1	0	1	0	2	1	10	1	2	2		5	7	11					183	261	11	1188	0	0	0	0	0	0	0	0	0	0	0	0	0	0	0
18°50'E Basement Ridge	P-315-2B	P-315	Clot1		Micro	20.455		773	1.58402	2	3	1		1	0	0	2	1	2	2	1	1	3	6						64			40	320	0	0	0	1	0	0	0	0	131	385	0	0	0	0	0
18°50'E Basement Ridge	P-315-2B	P-315	Clot2		Micro	20.455		439	3.65833	2	3	1	0	0	1	0	2	1	1	0	0	0		15					3	35			5	280	0	0	0	1	0	0	0	0	0	242	0	0	0	0	0
18°50'E Basement Ridge	P-315-2B	P-315	P1	a	Micro	20.455		731	1.8139	4	3	0	2	0	1	0	3	1	3	1	3	1	2	20					3	53	18	158	9	262	0	0	1	0	0	0	0	144	0	0	0	0	0	0	0
18°50'E Basement Ridge	P-315-2B	P-315	P1	b	Macro	20.455		4718	3.78956	4	3	0	3	0	1	0	4	1	2	1	4	1	2	20						7	11	1247	12	615	1	0	0	0	0	0	0	0	0	0	0	0	0	0	0
18°50'E Basement Ridge	P-315-2B	P-315	P1	c	Macro	20.455		1656	2.55951	4	3	0	2	0	1	0	3	1	2	1	3	1	2	10						8	3	254	6	257	1	0	0	0	0	0	0	0	0	0	0	0	0	0	0
18°50'E Basement Ridge	P-315-2B	P-315	P2b		Macro	20.455		4539	1.2725	4	4	0	1	0	1	0	2	1	32	1	4	1	2	2	7	37			12	165	6	97	11	1001	1	0	0	1	0	0	0	0	67	219	0	0	0	0	0
18°50'E Basement Ridge	P-315-2B	P-315	P5b		Macro	20.455		6408	2.443	1	3	0	2	0	1	0	3	1	7	2	3	3	2	10	8	91		122	10	265	6	63	39	1833	1	0	1	0	0	0	0	1293	0	0	0	0	0	0	0
18°50'E Basement Ridge	P-315-2B	P-315	P6		Macro	20.455		1524	1.34392	1	3	0	0	0	1	0	1	1	3	1	3	2		3	6	108			8	173	7	45			0	0	0	0	0	0	0	0	0	0	0	0	0	0	0
18°50'E Basement Ridge	P-315-2B	P-315	P8		Macro	20.455		5337	2.45041	4	3	0	4	1	1	0	6	1	6	1	4	1	1	15	7	16			8	112	4	159	15	1180	1	0	0	0	0	0	0	0	0	0	0	0	0	0	0
18°50'E Basement Ridge	P-315-2B	P-315	P10+Ol2		Micro	20.455		550	3.66667	2	3	1	0	0	1	0	2	1	2	0	0	0		2					4	9			29	44	0	0	0	0	0	0	0	0	0	0	0	0	0	0	0
18°50'E Basement Ridge	P-315-2B	P-315	CLot13+P12		Micro	20.455		366	2.40789	2	3	0	3	0	2	0	5	1	2	0	0	0		3					3	18			2	29	0	0	0	0	0	0	0	0	0	0	0	0	0	0	0
18°50'E Basement Ridge	P-315-2B	P-315	P13		Micro	20.455		849	3.58228	2	3	0	1	0	0	0	1	1	3	0	0	0		1					2	27			4	49	1	0	1	0	0	0	118	216	0	0	0	0	0	0	0
18°50'E Basement Ridge	H-D41-5	H-D41	P2	a	Macro	17.837		1172	3.53012	1	1	0	1	0	0	0	1	0		1	2	2		1					21	101					1	0	0	0	0	0	0	0	0	0	0	0	0	0	0
18°50'E Basement Ridge	H-D41-5	H-D41	P2	b	Macro	17.837		1206	1.89325	1	1	0	2	0	0	0	2	0		0	0	0		6					3	183	2	86		496	1	0	0	0	0	0	0	0	0	0	0	0	0	0	0
18°50'E Basement Ridge	H-D41-5	H-D41	P4		Macro	17.837		3536	2.45045	4	4	0	2	0	0	0	2	1	22	1	4	2		10	10	152			6	246	6	221	41	409	1	0	0	0	0	0	0	0	0	0	0	0	0	0	0
18°50'E Basement Ridge	H-D41-5	H-D41	P6		Macro	17.837		1118	1.64654	1	2	0	1	0	0	0	1	0		1	2	2		1		73				102			79	92	1	0	0	0	0	0	0	0	0	0	0	0	0	0	0
18°50'E Basement Ridge	H-D41-5	H-D41	P7	a	Micro	17.837		637	1.78431	4	3	0	0	0	0	0	0	1	42	1	4	2		1									7	46	0	0	0	0	0	0	0	0	0	0	0	0	0	0	0
18°50'E Basement Ridge	H-D41-5	H-D41	P7	b	Micro	17.837		657	1.56057	4	3	0	1	0	0	0	1	0		1	3	2		1						30					0	0	0	0	0	0	0	0	0	0	0	0	0	0	0
18°50'E Basement Ridge	H-D41-5	H-D41	P7	c	Macro	17.837		2803	2.68487	1	3	0	2	0	0	0	2	1	13	1	3	2		10					9	369	11	95	70	1033	1	0	0	0	0	0	0	0	0	0	0	0	0	0	0
18°50'E Basement Ridge	H-D41-5	H-D41	P7	d	Macro	17.837		4317	1.44526	4	4	0	4	0	0	0	4	1	17	1	4	2		20	6	52			9	295	3	162	46	1195	1	0	0	0	0	0	0	0	0	0	0	0	0	0	0
18°50'E Basement Ridge	H-D41-5	H-D41	P8		Macro	17.837		1714	1.0041	2	3	0	3	0	1	0	4	0		0	0	0		20		9				5	5	306	5	256	1	0	0	0	0	0	0	0	0	0	0	0	0	0	0
18°50'E Basement Ridge	H-D41-5	H-D41	P10		Macro	17.837		1042	1.2754	1	2	0	1	0	1	0	2	1	6	1	4	1	2	1							7	27			0	0	1	0	0	0	0	367	0	0	0	0	0	0	0
18°50'E Basement Ridge	H-D41-5	H-D41	P11		Micro	17.837		922	1.52902	4	3	0	0	0	1	0	1	1	3	1	4	1	1	1							4	14	10	17	0	0	0	1	0	0	0	0	26	42	0	0	0	0	0
18°50'E Basement Ridge	H-D41-5	H-D41	P12		Macro	17.837		1102	1.36725	1	1	0	0	1	0	0	1	1	4	1	2	1	1	1		13				18					0	0	0	0	0	0	0	0	0	0	0	0	0	0	0
18°50'E Basement Ridge	H-D41-5	H-D41	P13	a	Macro	17.837		1841	5.7352	1	1	0	0	0	1	0	1	0		0	0	0		1					3	100			9	15	0	0	1	0	0	0	0	89	0	0	0	0	0	0	0
18°50'E Basement Ridge	H-D41-5	H-D41	P13	b	Micro	17.837		491	1.44412	4	3	0	1	1	0	0	2	1	3	1	4	1	1	1						23		15			0	0	0	0	0	0	0	0	0	0	0	0	0	0	0
18°50'E Basement Ridge	H-D41-5	H-D41	P15		Macro	17.837		2155	1.49549	1	2	0	1	1	0	0	2	0		1	2	1	1	1	13	80		27	5	26		10		52	0	0	1	0	0	0	220	642	0	0	0	0	0	0	0
18°50'E Basement Ridge	H-D41-5	H-D41	P16		Macro	17.837		6628	1.01175	4	4	0	1	1	1	0	3	1	10	2	4	3	1	6	12	163			11	810	15	416	114	2680	1	0	1	0	0	0	0	1530	0	0	0	0	0	0	0
18°50'E Basement Ridge	H-D41-5	H-D41	P17		Macro	17.837		4525	1.67841	1	3	0	0	1	1	0	2	1	17	2	3	3	1	4	3	9			3	811	37	126	16	985	1	0	0	0	0	0	0	0	0	0	0	0	0	0	0
18°50'E Basement Ridge	H-D41-5	H-D41	P18		Macro	17.837		4031	1.32555	1	2	0	0	1	1	0	2	1	21	1	1	2		1	6	27			9	217	9	15		298	1	0	1	0	0	0	122	223	0	0	0	0	0	0	0
18°50'E Basement Ridge	H-D41-5	H-D41	P19		Macro	17.837		3925	1.21819	1	2	0	0	1	0	0	1	0		1	1	2		1	10	36			66	236					1	0	1	0	0	0	580	659	0	0	0	0	0	0	0
18°50'E Basement Ridge	H-D41-5	H-D41	P20		Macro	17.837		1205	1.07206	1	3	0	1	0	0	0	1	1	11	1	2	2		1	10	13			19	119					1	0	0	0	0	0	0	0	0	0	0	0	0	0	0
18°50'E Basement Ridge	H-D41-5	H-D41	P21		Macro	17.837		2091	1.89918	1	1	0	0	0	0	0	0	0		0	0	0		1	5	24			7	28					0	0	1	1	0	0	0	1092	0	55	0	0	0	0	0
18°50'E Basement Ridge	H-D41-5	H-D41	P22		Macro	17.837		4210	1.11582	4	3	0	0	0	1	0	1	1	18	2	4	3		1	3	133			14	152			20	264	1	0	1	0	0	0	0	383	0	0	0	0	0	0	0
18°50'E Basement Ridge	H-D41-5	H-D41	P24		Macro	17.837		2770	1.07032	4	3	0	3	0	0	0	3	1	20	1	4	2		7	6	35			5	295	6	337	13	870	1	0	0	0	0	0	0	0	0	0	0	0	0	0	0
18°50'E Basement Ridge	H-D41-5	H-D41	P25		Macro	17.837		2473	1.17037	1	3	0	0	1	1	0	2	1	18	2	3	3	1	1	15	16			15	24				81	0	0	0	0	0	0	0	0	0	0	0	0	0	0	0
18°50'E Basement Ridge	H-D41-5	H-D41	P25b		Macro	17.837		4111	1.7122	1	2	0	1	0	0	0	1	1	18	1	1	2		5	7	88			9	312	3	202	139	486	1	0	0	0	0	0	0	0	0	0	0	0	0	0	0
18°50'E Basement Ridge	H-D41-5	H-D41	P26		Micro	17.837		789	1.14348	1	2	0	0	0	1	0	1	1		1	2	1	1	1					6	8	3	25	8	18	1	0	1	0	0	0	0	396	0	0	0	0	0	0	0
18°50'E Basement Ridge	H-D41-5	H-D41	P27		Macro	17.837		3820	2.31235	4	5	0	3	0	1	0	4	1	11	2	5	1	2	7					14	250	8	262	17	723	0	0	0	0	0	0	0	0	0	0	0	0	0	0	0
18°50'E Basement Ridge	H-D41-5	H-D41	P29		Macro	17.837		3931	3.74738	1	2	0	2	0	1	0	3	1	16	1	1	1	2	2	4	89			8	76	9	93	99	257	0	0	1	0	0	0	0	911	0	0	0	0	0	0	0
18°50'E Basement Ridge	H-D41-5	H-D41	P30		Macro	17.837		5478	1.47139	4	3	0	0	0	0	0	0	0		1	3	2		2	7	35			11	83		82		63	0	0	1	0	0	0	0	597	0	0	0	0	0	0	0
18°50'E Basement Ridge	H-D41-5	H-D41	P31		Macro	17.837		6701	5.06884	4	5	0	0	0	0	0	0	1	14	1	5	2		1	4	31			10	57	6	148			0	0	0	0	0	0	0	0	0	0	0	0	0	0	0
18°50'E Basement Ridge	H-D41-4	H-D41	P1		Macro	17.837		2070	1.37542	1	3	0	0	1	1	0	2	1	4	2	3	1	1	2	4	7			5	27	5	317		312	0	0	1	0	0	0	0	362	0	0	0	0	0	0	0
18°50'E Basement Ridge	H-D41-4	H-D41	P2		Macro	17.837		2157	2.58323	4	4	0	0	1	0	0	1	1		1	4	1	1	3	2	49			6	82			39	151	0	0	1	0	0	0	0	932	0	0	0	0	0	0	0
18°50'E Basement Ridge	H-D41-4	H-D41	P3		Macro	17.837		4799	1.92114	4	3	0	1	1	1	0	3	1	16	1	3	1	1	1					31	256			30	542	0	0	0	0	0	0	0	0	0	0	0	0	0	0	0
18°50'E Basement Ridge	H-D41-4	H-D41	P4		Macro	17.837		1212	1.40603	4	3	0	0	1	1	0	2	1	7	1	3	1	1	1							8	53		34	0	0	0	0	0	0	0	0	0	0	0	0	0	0	0
18°50'E Basement Ridge	H-D41-4	H-D41	P5		Macro	17.837		7676	1.23986	1	3	1	0	0	0	0	1	1	22	1	2	2		1	12	41			6	52	6	49			0	0	1	0	0	0	0	484	1432	0	0	0	0	0	0
18°50'E Basement Ridge	H-D41-4	H-D41	P6		Macro	17.837		10536	1.47151	1	2	0	0	1	1	0	2	1	6	1	2	2		2	10	129			9	440			70	747	1	0	0	0	0	0	0	0	0	0	0	0	0	0	0
18°50'E Basement Ridge	H-D41-4	H-D41	P7		Macro	17.837		10271	1.61266	1	3	0	3	1	0	0	4	0		1	3	1	1	10	4	85			13	327	9	329	28	3447	1	0	0	1	0	0	0	0	0	893	0	0	0	0	0
18°50'E Basement Ridge	H-D41-4	H-D41	P8b	a	Macro	17.837		2723	1.34802	1	3	0	0	0	0	0	0	1	22	1	2	2		1					9	22					0	0	0	0	0	0	0	0	0	0	0	0	0	0	0
18°50'E Basement Ridge	H-D41-4	H-D41	P8b	b	Macro	17.837		2989	1.34277	1	3	0	0	0	1	0	1	1	14	1	2	2		2	8	30			8	49	9	48	9	418	0	0	0	0	0	0	0	0	0	0	0	0	0	0	0
18°50'E Basement Ridge	H-D41-4	H-D41	P9		Macro	17.837		2958	2.31637	4	3	0	2	0	0	0	2	1	19	1	4	2		3					19	117	49	60	49	506	0	0	0	0	0	0	0	0	0	0	0	0	0	0	0
18°50'E Basement Ridge	H-D41-4	H-D41	P11		Macro	17.837		2509	1.18126	1	2	0	0	0	1	0	1	1	14	2	2	3	2	1	10	25			54	203					1	0	1	0	0	0	362	1004	0	0	0	0	0	0	0
18°50'E Basement Ridge	H-D41-4	H-D41	P12	a	Macro	17.837		2000	3.71747	4	3	0	1	1	0	0	2	1		1	3	1	1	2		8					3	37		348	0	0	1	0	0	0	0	880	0	0	0	0	0	0	0
18°50'E Basement Ridge	H-D41-4	H-D41	P12	b	Macro	17.837		1351	2.69661	1	1	0	0	0	0	0	0	0		0	0	0		2									11	122	0	0	1	0	0	0	0	253	0	0	0	0	0	0	0
18°50'E Basement Ridge	H-D41-4	H-D41	P13		Macro	17.837		2914	2.914	1	2	0	1	0	1	0	2	1	10	2	2	3	2	2	7	62			24	119	36	103		452	1	0	1	1	0	0	0	866	52	64	0	0	0	0	0
18°50'E Basement Ridge	H-D41-4	H-D41	P16		Macro	17.837		1027	1.10787	1	3	0	1	0	0	0	1	1	4	1	3	2		1					4	18			5	37	0	0	1	0	0	0	0	739	0	0	0	0	0	0	0
18°50'E Basement Ridge	H-D41-4	H-D41	P17		Macro	17.837		1198	1.41107	4	3	0	2	0	1	0	3	1		1	3	1	2	1						41				64	0	0	1	0	0	0	623	688	0	0	0	0	0	0	0
18°50'E Basement Ridge	H-D41-4	H-D41	P18	a	Micro	17.837		401	1.81448	1	2	0	0	1	1	0	2	1	2	1	3	1	1	0											0	0	0	1	0	0	0	0	0	17	0	0	0	0	0
18°50'E Basement Ridge	H-D41-4	H-D41	P18	b	Micro	17.837		425	1.62214	4	3	0	0	1	1	0	2	1	4	1	3	1	1	1					3	9					0	0	0	1	0	0	0	0	0	22	0	0	0	0	0
18°50'E Basement Ridge	H-D41-4	H-D41	P18	C	Micro	17.837		237	4.08621	1	2	0	1	0	0	0	1	1		0	0	0		10					7	47			19	26	0	0	0	1	0	0	0	0	0	76	0	0	0	0	0
18°50'E Basement Ridge	H-D41-4	H-D41	P20		Micro	17.837		712	3.50739	2	2	0	1	0	1	0	2	1	4	0	0	0		6					4	30	50	105	14	39	0	0	0	0	0	0	0	0	0	0	0	0	0	0	0
18°50'E Basement Ridge	H-D41-4	H-D41	P21	a	Macro	17.837		6360	14.1648	3	3	0	1	1	1	0	3	0		1	2	1	1	1	8	11			7	206	9	121			0	0	1	0	0	0	289	1994	0	0	0	0	0	0	0
18°50'E Basement Ridge	H-D41-4	H-D41	P21	b	Macro	17.837		1492	2.9428	1	2	0	3	0	0	0	3	0		1	3	1	1	4							19	240	8	200	0	0	1	0	0	0	0	542	0	0	0	0	0	0	0
18°50'E Basement Ridge	H-D41-4	H-D41	P24		Macro	17.837		1809	1.51002	4	3	0	2	0	0	0	2	0		1	3	2		1		12			28	102	16	99			0	0	1	0	0	0	0	741	0	0	0	0	0	0	0
18°50'E Basement Ridge	H-D41-4	H-D41	P25		Macro	17.837		6355	2.32019	1	3	0	0	0	0	0	0	1	18	1	3	2		8	6	310			4	616	9	353	157	713	1	0	1	0	0	0	631	1765	0	0	0	0	0	0	0
18°50'E Basement Ridge	H-D41-4	H-D41	P26		Macro	17.837		1944	1.26152	4	3	0	0	0	1	0	1	0		1	3	2		1	7	13			6	122					0	0	1	0	0	0	0	346	0	0	0	0	0	0	0
18°50'E Basement Ridge	H-D41-4	H-D41	P27		Macro	17.837		2127	2.60024	1	2	0	1	0	0	0	1	1	11	1	1	2		2		6			12	51	7	219			1	0	1	0	0	0	169	236	0	0	0	0	0	0	0
18°50'E Basement Ridge	H-D41-4	H-D41	Clot3		Micro	17.837		274	2.66019	2	2	0	3	0	0	0	3	1	2	1	1	2		5					2	20			3	83	0	0	0	1	0	0	0	0	0	92	0	0	0	0	0
18°50'E Basement Ridge	H-D41-1	H-D41	P1		Micro	17.837		880	1.7357	1	1	0	1	1	1	0	3	0		2	2	1	3	0											0	0	1	0	0	0	0	175	0	0	0	0	0	0	0
18°50'E Basement Ridge	H-D41-1	H-D41	P2		Macro	17.837		3095	1.05848	4	3	0	2	1	1	0	4	1	17	3	3	3	1	1	6	19			6	186					1	0	1	0	0	0	0	460	0	0	0	0	0	0	0
18°50'E Basement Ridge	H-D41-1	H-D41	P4		Macro	17.837		3426	1.68106	4	4	0	2	0	0	0	2	1	10	1	4	2		1	4	22			7	52	6	112			0	0	0	0	0	0	0	0	0	0	0	0	0	0	0
18°50'E Basement Ridge	H-D41-1	H-D41	P6		Macro	17.837		1106	1.50068	1	3	0	0	1	1	0	2	1	15	1	3	2		6	1	21			4	198			23	61	1	0	1	1	0	0	0	120	0	58	0	0	0	0	0
18°50'E Basement Ridge	H-D41-1	H-D41	P7		Macro	17.837		5059	3.28934	1	3	0	1	1	1	0	3	1	15	1	4	1	1	2	2	11			9	154	45	154	59	310	1	0	1	1	0	0	98	1153	65	89	0	0	0	0	0
18°50'E Basement Ridge	H-D41-1	H-D41	P8		Macro	17.837		5934	1.3923	1	2	0	0	1	1	0	2	1		1	1	2		1	6	13			8	109	7	226		246	0	0	1	0	0	0	285	2417	0	0	0	0	0	0	0
18°50'E Basement Ridge	H-D41-1	H-D41	P9	a	Macro	17.837		2671	3.79403	1	3	0	2	0	0	0	2	0		1	2	1	1	4					24	177					1	0	1	0	0	0	307	1164	0	0	0	0	0	0	0
18°50'E Basement Ridge	H-D41-1	H-D41	P9	b	Macro	17.837		5096	1.52849	1	2	0	0	1	1	0	2	1	17	2	2	3	1	6	4	223			7	281	11	67	42	929	1	0	0	0	0	0	0	0	0	0	0	0	0	0	0
18°50'E Basement Ridge	H-D41-1	H-D41	P10		Macro	17.837		2347	1.12945	4	4	0	1	1	1	0	3	1	5	2	4	1	3	2	5	17			7	235	15	151	12	249	1	0	0	0	0	0	0	0	0	0	0	0	0	0	0
18°50'E Basement Ridge	H-D41-1	H-D41	P11		Macro	17.837		2223	3.37329	1	2	0	1	0	0	0	1	1	2	0	0	0		2	5	8			3	186			18	32	1	0	0	1	0	0	0	0	23	132	0	0	0	0	0
18°50'E Basement Ridge	H-D41-1	H-D41	P12		Macro	17.837		10363	2.77754	4	5	0	3	0	0	0	3	1	23	2	5	1	3	5	7	33			6	324			62	1597	1	0	0	0	0	0	0	0	0	0	0	0	0	0	0
18°50'E Basement Ridge	H-D41-1	H-D41	P14		Macro	17.837		13061	2.76833	1	2	0	1	1	0	0	2	1	23	1	2	1	1	3	10	88			22	617	14	257	41	2097	1	0	1	0	0	0	539	2971	0	0	0	0	0	0	0
18°50'E Basement Ridge	H-D41-1	H-D41	P15		Macro	17.837		2159	3.24174	1	3	0	1	0	0	0	1	0		1	2	2		0											0	0	1	0	0	0	626	752	0	0	0	0	0	0	0
18°50'E Basement Ridge	H-D41-1	H-D41	P16	b	Macro	17.837		1994	3.86434	1	2	0	1	0	1	0	2	1	12	1	2	1	2	5		149			8	70		11		426	1	0	1	0	0	0	0	268	0	0	0	0	0	0	0
18°50'E Basement Ridge	H-D41-1	H-D41	P17		Macro	17.837		8588	2.04184	4	3	0	5	1	0	0	6	1	12	2	3	3	1	10	13	196			13	574	14	196	282	1527	1	0	0	0	0	0	0	0	0	0	0	0	0	0	0
18°50'E Basement Ridge	H-D41-1	H-D41	P18		Macro	17.837		4937	1.32111	1	2	0	3	1	1	0	5	1	21	1	1	2		6	5	36			7	304	3	24	20	1169	1	0	1	0	0	0	413	815	0	0	0	0	0	0	0
18°50'E Basement Ridge	H-D41-1	H-D41	P19	a	Micro	17.837		777	1.0852	1	1	0	1	0	0	0	1	0		1	1	2		1					6	97	4	12	7	25	0	0	0	1	0	0	0	0	42	50	0	0	0	0	0
18°50'E Basement Ridge	H-D41-1	H-D41	P19	b	Macro	17.837		2201	1.81003	4	3	1	1	0	0	0	2	0		1	3	2		5					4	63	23	54	5	652	0	0	1	1	0	0	0	518	30	70	0	0	0	0	0
18°50'E Basement Ridge	H-D41-1	H-D41	P20		Macro	17.837		3074	1.65983	1	2	0	2	1	0	0	3	1		1	3	1	1	2	6	20			18	204		196		646	1	0	1	0	0	0	164	1462	0	0	0	0	0	0	0
18°50'E Basement Ridge	H-D41-1	H-D41	P21		Macro	17.837		1501	1.09243	4	3	0	2	1	1	0	4	1		2	3	3	1	1	7	22			7	31	3	28			0	0	1	0	0	0	0	792	0	0	0	0	0	0	0
18°50'E Basement Ridge	H-D41-1	H-D41	P22		Macro	17.837		2436	2.06441	4	3	0	1	1	1	0	3	1	8	2	3	1	3	1	9	12			9	35	19	56		40	0	0	0	0	0	0	0	0	0	0	0	0	0	0	0
18°50'E Basement Ridge	H-D41-1	H-D41	P23		Macro	17.837		1973	1.55722	1	2	0	0	0	1	0	1	1		2	3	3	2	0											0	0	1	0	0	0	261	1164	0	0	0	0	0	0	0
18°50'E Basement Ridge	H-D41-1	H-D41	P24		Macro	17.837		9092	4.44597	1	2	1	0	1	0	0	2	1	20	3	2	3	3	2	11	16			8	120	16	155	154	836	0	0	1	0	0	0	411	4234	0	0	0	0	0	0	0
18°50'E Basement Ridge	H-D41-1	H-D41	P24b		Macro	17.837		4895	1.53931	1	3	0	2	1	1	0	4	1	23	3	2	3	3	1	4	38			12	45	3	50			1	0	1	0	0	0	0	325	0	0	0	0	0	0	0
18°50'E Basement Ridge	H-D41-1	H-D41	P25	a	Macro	17.837		1143	1.57438	4	3	0	2	1	1	0	4	0		1	4	1	1	0											0	0	0	1	0	0	0	0	19	52	0	0	0	0	0
18°50'E Basement Ridge	H-D41-1	H-D41	P25	b	Macro	17.837		1396	2.32667	1	2	0	1	1	0	0	2	0		1	2	1	1	3		15			167	199					1	0	1	0	0	0	526	583	0	0	0	0	0	0	0
18°50'E Basement Ridge	H-D41-1	H-D41	P26		Macro	17.837		2106	1.73476	1	1	0	0	1	1	0	2	1	21	2	2	1	3	1	4	11			7	54		48			0	0	1	0	0	0	0	589	0	0	0	0	0	0	0
18°50'E Basement Ridge	H-D41-1	H-D41	P27		Macro	17.837		5372	2.54115	1	2	0	0	1	1	0	2	1		1	3	2		1	4	58		91	8	191	21	307			1	0	1	0	0	0	1503	2243	0	0	0	0	0	0	0
18°50'E Basement Ridge	H-D41-1	H-D41	P28		Macro	17.837		7887	1.20837	4	3	0	2	1	0	0	3	0		1	4	1	1	5	5	60			11	235	11	953	12	1225	1	0	0	0	0	0	0	0	0	0	0	0	0	0	0
18°50'E Basement Ridge	H-D41-1	H-D41	P29		Macro	17.837		1139	1.0625	4	4	0	2	0	0	0	2	0		1	4	2		3		76			6	173	6	61	10	209	1	0	0	1	0	0	0	0	0	140	0	0	0	0	0
18°50'E Basement Ridge	H-D41-1	H-D41	P30		Macro	17.837		1679	1.07147	4	3	0	1	0	1	0	2	1	23	2	2	3	1	1	6	7				14					0	0	0	0	0	0	0	0	0	0	0	0	0	0	0
18°50'E Basement Ridge	H-D41-1	H-D41	P31		Macro	17.837		6604	1.32557	4	5	0	4	0	1	0	5	0		1	5	1	2	15	3	143			3	264	12	464	12	901	1	0	0	0	0	0	0	0	0	0	0	0	0	0	0
18°50'E Basement Ridge	H-D41-1	H-D41	P32		Macro	17.837		1537	1.00196	4	5	0	3	0	1	0	4	0		1	5	1	2	5	3	6			6	61	6	404	10	105	1	0	0	1	0	0	0	0	15	44	0	0	0	0	0
18°50'E Basement Ridge	H-D41-1	H-D41	P33		Macro	17.837		1122	1.16753	4	5	0	1	0	1	0	2	0		2	4	1	2	5					8	56		96	27	151	1	0	1	0	0	0	100	266	0	0	0	0	0	0	0
18°50'E Basement Ridge	H-D41-1	H-D41	P34		Macro	17.837		3412	3.21583	1	3	0	0	0	1	0	1	0		2	3	3	2	3					19	111			21	491	1	0	0	0	0	0	0	0	0	0	0	0	0	0	0
18°50'E Basement Ridge	H-D41-1	H-D41	P36		Macro	17.837		4280	1.41722	4	3	0	4	0	0	0	4	1	20	1	3	2		7	3	128		30	6	167	5	160	55	737	1	0	0	0	0	0	0	0	0	0	0	0	0	0	0
18°50'E Basement Ridge	H-D41-1	H-D41	P37	a	Micro	17.837		904	1.19261	4	3	0	2	0	0	0	2	0		1	3	1	1	1		9			10	44	9	41	15	58	1	0	0	0	0	0	0	0	0	0	0	0	0	0	0
18°50'E Basement Ridge	H-D41-1	H-D41	P38		Macro	17.837		4049	1.67452	1	3	0	0	1	1	0	2	1	17	3	3	3	1	1	5	23			10	269	94	156	106	554	1	0	1	0	0	0	151	1429	0	0	0	0	0	0	0
18°50'E Basement Ridge	H-D41-1	H-D41	P39		Macro	17.837		10086	1.34678	4	3	0	2	0	0	0	2	1	49	1	4	2			6	220			7	385	17	168	58	1028	1	0	1	0	0	0	765	3171	0	0	0	0	0	0	0
18°50'E Basement Ridge	H-D41-1	H-D41	P41		Macro	17.837		1517	1.05641	4	5	0	0	0	1	0	1	0		1	5	1	2	15					10	68	15	579	12	256	0	0	0	0	0	0	0	0	0	0	0	0	0	0	0
18°50'E Basement Ridge	H-D41-1	H-D41	P42		Macro	17.837		3033	1.49409	4	5	0	2	0	1	0	3	0		1	5	1	2	10	4	7			4	33	8	240	10	1146	1	0	0	0	0	0	0	0	0	0	0	0	0	0	0
18°50'E Basement Ridge	H-D41-1	H-D41	P43		Micro	17.837		315	1.19318	1	2	0	0	1	1	0	2	0		1	4	1	1	0											0	0	1	0	0	0	0	84	0	0	0	0	0	0	0
18°50'E Basement Ridge	H-D41-1	H-D41	P44		Macro	17.837		2650	3.94933	2	3	0	1	0	1	0	2	0		0	0	0		20					6	165	16	452	10	339	0	0	1	0	0	0	92	183	0	0	0	0	0	0	0
18°50'E Basement Ridge	H-D41-1	H-D41	P45		Macro	17.837		2036	4.03168	1	3	0	1	0	1	0	2	0		0	0	0		2					8	153	11	168	8	95	0	0	0	0	1	0	0	0	0	0	0	41	0	0	0
18°50'E Basement Ridge	H-D41-1	H-D41	P46		Macro	17.837		2256	1.41442	1	3	0	2	0	0	0	2	1	8	1	3	2		1	4	11			4	162				118	0	0	1	0	0	0	138	325	0	0	0	0	0	0	0
18°50'E Basement Ridge	H-D41-1	H-D41	P47		Macro	17.837		5092	1.0428	1	1	0	1	1	1	0	3	1	17	2	2	1	3	5	6	57			7	643	21	311	440	616	1	0	1	0	0	0	338	1940	0	0	0	0	0	0	0
[truncated: 101 more columns]

## Sheet: Mono-mineralic glomerocryst
Mono-mineralic glomerocryst				Component															Comp.																			Melt inclusion size (μm)
See classification tab for classification tables				habit					Eu-An range					Eu-An	Component habit				habit	Component Zoning					Zoning	Zoning	Resorption	Resorption		Component contact			Contact	Component size range		Quench rim			1		2		3		4		5
Site	Sample	Crystal	Component	code	Water depth (m)	Size (μm)	Aspect ratio	♯ Components	Anhedral	Sub-anhedral	Subhedral	Sub-euhedral	Euhedral	Code	Tabular	Skeletal	Acicular	Resorbed	code	Oscillatory	Patchy	Normal	Reverse	Sector	code	complexity	location	Stages	Extent	1	2	3	code	Min	Max	width (μm)	Present/absent	Mi (%)	Min	Max	Min	Max	Min	Max	Min	Max	Min	Max	fresh
5°W AVR	HLY0102-D13-3	P2		1000	3292	5120	2.25551	3	0	0	1	1	0	110	1	0	0	0	1000	1	0	1	1	0	10110	3	1	1	1	0	1	1	11	1070	3310		1	<1	0	30	0	0	0	0	0	40	0	0
5°W AVR	HLY0102-D13-3	P3		1000	3292	3640	1.24658	4	0	0	1	1	0	110	1	0	0	0	1000	1	0	1	0	0	10100	2	1	1	3	1	1	0	110	647	2553	10	1	5	10	70	0	0	20	70	0	90	0	0
5°W AVR	HLY0102-D15-6	P3		1000	3206	789	1.08082	2	0	0	1	0	0	100	1	0	0	0	1000	0	3	0	0	0	3000	3	3	1	3	0	0	1	1	752	776	16	1	1	0	0	0	0	0	0	17	64	0	0	0
5°W AVR	HLY0102-D15-6	P4		100	3206	1141	1.40344	2	0	1	0	0	0	1000	0	0	0	1	100	0	1	0	0	0	1000	1	2	1	4	0	0	1	1	760	892	11	1	1	3	23	0	0	0	46	25	36	0	0	0
5°W AVR	HLY0102-D15-6	P10		100	3206	4570	1.26944	4	0	1	0	0	0	1000	0	0	0	1	100	0	1	1	0	0	1100	2	3	1	2	0	1	1	11	750	3663	16	1	3	20	70	0	0	10	110	0	0	140	1250
5°W AVR	HLY0102-D15-7	P11		1000		3497	1.63717	2	0	0	1	0	0	100	1	0	0	0	1000	0	0	0	1	0	10	1	1	1	3	0	0	1	1	2130	2140		1	4	11	47	0	0	9	87	13	176	0	601	0
5°W AVR	PS59-222-1	P25		1100		5281	2.38743	3	0	1	1	0	0	1100	1	0	0	1	1100	0	0	1	1	0	110	2	3	1	3	0	0	1	1	1911	4671		1	3	10	40	0	0	30	170	20	290	90	130	0
5°W AVR	PS59-222-12	P6		1100		4440	1.40063	11	0	0	1	0	0	100	1	0	0	1	1100	0	2	0	1	0	2010	3	3			1	0	1	101	124	2378	12	1	5	20	200	0	0	30	240	20	200	60	220
5°W AVR	PS59-222-12	P8		0		3010	1.07117	4						0					0	1	1	0	0	0	11000			1	1				0			16		1	0	0	0	0	0	0	60	240	0	0
5°W AVR	PS59-222-13	P3		1100		3550	1.70673	2	0	0	1	0	0	100	1	0	0	1	1100	1	0	1	1	0	10110	3	1	1	3	0	0	1	1	2146	2393	18	1	0	0	0	0	0	0	0	0	0	0	0
5°W AVR	PS59-222-13	P19		1000		886	1.06876	2	0	0	0	1	0	10	1	0	0	0	1000	0	1	1	1	0	1110	3	1	1	1	0	1	0	10	568	833	15	1	0	0	0	0	0	0	0	0	0	0	0
5°W AVR	PS59-222-14	P2		1000		1298	1.49367	2	0	0	1	0	0	100	1	0	0	0	1000	0	3	1	1	0	3110	5	3	1	2	0	0	1	1	927	933	17	1	<1	0	29	0	0	0	0	0	0	0	0
5°W AVR	PS59-222-14	P6	b	1000		1014	1.59685	2	0	0	0	1	0	10	1	0	0	0	1000	0	0	1	1	0	110	2	1	1	2	0	1	0	10	575	905	21	1	0	0	0	0	0	0	0	0	0	0	0
5°W AVR	PS59-222-14	P15		1000		2420	1.48466	2	0	0	1	0	0	100	1	0	0	0	1000	0	4	1	1	0	4110	6	3	1	3	0	1	0	10	1869	2047	18	1	2	10	70	0	0	20	70	0	190	0	210
5°W AVR	PS59-222-4a	P2		100		2640	1.70323	5	0	1	0	0	0	1000	0	0	0	1	100	0	2	0	0	0	2000	2	2	1	4	0	1	1	11	415	1420	10	1	3	10	30	0	0	30	100	30	130	0	0
5°W AVR	PS59-223-25	P16		1000		2350	5	4	0	0	1	0	0	100	1	0	0	0	1000	1	0	0	0	0	10000	1	2	1	1	0	1	1	11	309	1481			0	0	0	0	0	0	0	0	0	0	0
5°W AVR	PS59-223-25	P24		1100		4296	1.98521	2	0	0	1	0	0	100	1		0	1	1100	1	0	0	1	0	10010	2	1	1	2	0	0	1	1	2210	3025	104	1	5	8	28	0	0	15	113	12	183	24	265	0
5°W AVR	PS59-223-25	P33		100		1791	1.3016	3	0	1	0	0	0	1000	0	0	0	1	100	0	0	0	1	0	10	1	2	1	2	0	0	1	1	1060	1731	20	1	3	8	35	0	0	14	103	0	0	0	0
3°E Seamounts	HLY0102-D27-31-a	Pl3		1100	4331	1650	1.53631	4	0	1	1	0	0	1100	1	0	0	1	1100	0	0	0	1	0	10	1	0	0	0	0	1	1	11	342	1150	9	1	1	0	0	0	0	0	0	0	0	21	208	0
3°E Seamounts	HLY0102-D27-31-a	Pl4		1000	4331	1830	1.30714	3	0	0	1	0	1	101	1	0	0	0	1000	0	0	1	1	0	110	2	2	1	2	0	1	1	11	681	1097	8	1	10	7	25	0	0	16	70	21	36	188	280	0
3°E Seamounts	HLY0102-D27-31-a	Pl9		1100	4331	3060	2.26667	2	1	0	0	1	0	10010	1	0	0	1	1100	0	2	0	1	0	2010	3	2	1	1	0	0	1	1	1944	2106	16	1	3	10	50	0	0	10	50	10	80	0	0
3°E Seamounts	HLY0102-D27-31-a	Pl11		1100	4331	2046	1.18061	3	0	1	0	1	0	1010	1	0	0	1	1100	0	4	1	0	0	4100	5	2	1	3	0	0	1	1	788	2046	10	1	15	20	50	0	0	30	290	10	110	70	400
3°E Seamounts	HLY0102-D27-31-a	Pl14		100	4331	1972	1.04283	2	0	1	0	0	0	1000	0	0	0	1	100	0	3	1	1	0	3110	5	1	1	4	0	1	0	10	1663	1922	14	1	3	10	31	0	0	13	100	25	32	156	292
3°E Seamounts	HLY0102-D27-15	Pl1		1100	4331	1166	1.24573	3	0	0	1	0	0	100	1	0	0	1	1100	0	0	1	1	0	110	2	1	1	1	0	1	1	11	569	907	5	1	<1	0	0	0	0	0	62	0	0	0	0
3°E Seamounts	HLY0102-D27-15	Pl13		1100	4331	12430	2.28787	8	0	1	1	0	0	1100	1	0	0	1	1100	0	0	1	1	0	110	2	2	1	4	0	1	1	11	595	12444		0	140	0	0	33	176	14	77	31	688		0	0
3°E Seamounts	HLY0102-D27-15	Pl28		1	4331	6687	1.56604	4	1	0	1	0	0	10100	1	0	0	1	1100	1	0	1	1	0	10110	3	2	1	4	1	0	1	101	3087	4561	5	1	2	5	50	0	0	48	114	0	0	84	687
3°E Seamounts	HLY0102-D27-8	P10		1000	4331	765	1.24796	2	0	0	0	1	1	11	1	0	0	0	1000	0	1	1	1	0	1110	3	1	2	3	0	0	1	1	462	485		1	1	10	14	0	0	0	0	6	11	3	47	1
3°E Seamounts	HLY0102-D27-8	P21		100	4331	3100	3.56322	2	0	1	0	0	0	1000	0	0	0	1	100	0	0	0	0	0	0	0	2	1	4	0	1	0	10	1561	1544	7	1	5	10	150	0	0	0	0	20	40	20	110	1
3°E Seamounts	HLY0102-D27-8	P39		1000	4331	720	1.08434	2	0	0	1	0	0	100	1	0	0	0	1000	0	1	0	0	0	1000	1	2	1	1	0	0	1	1	586	666	2	1	2	2	32	0	0	15	43	5	6	0	0	1
3°E Seamounts	HLY0102-D27-13	P18		1000	4331	3166	2.26466	4	0	0	1	1	0	110	1	0	0	0	1000	0	0	0	1	0	10	1	1	1	2	0	1	1	11	861	1407	5	1	2	7	75	0	0	10	43	0	0	0	0
3°E Seamounts	HLY0102-D27-13	P27	c	1000	4331	657	1.2659	3	0	1	1	0	0	1100	1	0	0	0	1000	0	1	0	0	0	1000	1	2	1	2	0	0	1	1	189	536		1	0	0	0	0	0	0	0	0	0	0	0	0
3°E Seamounts	HLY0102-D27-13	P36		1100	4331	3192	1.5128	4	0	1	1	1	0	1110	1	0	0	1	1100	0	0	1	1	0	110	2	1	1	1	0	1	1	11	1086	1694	6	1	5	8	51	0	0	9	244	6	131	24	374
3°E Seamounts	HLY0102-D27-13	P38	a	1100	4331	2458	1.26375	5	0	1	1	1	0	1110	1	0	0	1	1100	0	0	1	0	0	100	1	2	1	2	1	1	1	111	678	1217	6	1	2	3	21	0	0	10	64	7	142	23	133
3°E Seamounts	HLY0102-D27-13	P41		1000	4331	1180	1.06306	2	0	0	1	0	0	100	1	0	0	0	1000	0	1	0	0	0	1000	1	0	0	0	0	0	1	1	693	977	4	1	0	0	0	0	0	0	0	0	0	0	0
3°E Seamounts	HLY0102-D27-13	P45		100	4331	2477	1.18573	2	0	1	0	0	0	1000	0	0	0	1	100	1	1	1	1	0	11110	4	3	1	3	0	1	1	11	1679	2477	4	1	5	4	12	0	0	17	257	5	230	37	242
3°E Seamounts	HLY0102-D27-13	P52	b	1100	4331	1321	1.58965	2	0	1	0	1	0	1010	1	0	0	1	1100	0	0	1	0	0	100	1	1	1	3	1	0	0	100	602	1145		1	1	0	0	0	0	18	43	0	0	29	31	0
3°E Seamounts	HLY0102-D27-13	P59		1100	4331	3114	1.13443	3	0	1	1	1	0	1110	1	0	0	1	1100	0	0	1	1	0	110	2	1	0	0	1	1	1	111	1153	2177	4	1	4	8	49	0	0	23	135	11	27	134	372
3°E Seamounts	HLY0102-D27-13	P62		1000	4331	7906	2.50666	2	0	1	1	0	0	1100	1	0	0	0	1000	0	0	1	1	0	110	2	1	1	3	0	0	1	1	4203	6060	5	1	2	13	141	0	0	20	176	5	138	37	379
12°40'E AVR	HLY0102-D38-24	P17		101	4764	1915	8.36245	4	0	1	0	1	0	1010	0	0	1	1	101	0	0	1	1	0	110	2	2	1	2	1	0	1	101	369	1107	7	1	1	0	0	0	0	3	75	0	0	0	0	0
12°40'E AVR	HLY0102-D38-24	P14		1100	4764	2796	2.50987	2	0	0	1	0	0	100	1	0	0	1	1100	0	4	0	0	0	4000	4	2	1	3	0	0	1	1	1758	1865	6	1	10	32	64	0	0	20	60	21	252	0	0
84°40'E Seamounts	HLY0102-D64-28	P4		1100	4089	592	1.18876	2	0	0	1	1	0	110	1	0	0	1	1100	1	0	1	0	0	10100	2	1	1	3	0	0	1	1	302	474		1	1	0	0	0	0	7	23	0	0	0	0
84°40'E Seamounts	HLY0102-D66-32	P4		1000	3423	1335	1.06544	4	0	0	1	1	0	110	1	0	0	0	1000	0	1	1	1	0	1110	3	3	1	3	0	1	1	11	290	970		1	3	5	7	0	0	3	56	3	25	14	133
84°40'E Seamounts	HLY0102-D66-32	P6	a	1100	3423	799	1.66112	3	0	0	1	1	0	110	1	0	0	1	1100	0	1	0	0	0	1000	1	2	1	3	0	1	0	10	614	799		1	10	0	19	0	0	4	21	24	193	18	147
84°40'E Seamounts	HLY0102-D66-32	P6	b	1000	3423	2136	1.63678	5	0	0	1	0	1	101	1	0	0	0	1000	1	2	0	0	0	12000	3	2	1	1	1	1	0	110	430	1298		1	5	4	19	0	0	15	30	258	755	13	50
84°40'E Seamounts	HLY0102-D66-32	P35	a	1100	3423	5142	3.10695	7	0	0	1	1	0	110	1	0	0	1	1100	0	2	1	1	0	2110	4	1	2	3	1	1	1	111	834	4688		1	5	4	40	0	0	4	77	11	38	18	442
84°40'E Seamounts	HLY0102-D66-32	P16		1000	3423	771	1.21609	4	0	0	0	1	1	11	1	0	0	0	1000	1	1	1	1	0	11110	4	1	1	1	0	1	1	11	281	790		1	3	2	16	0	0	5	32	3	53	0	0
84°40'E Seamounts	HLY0102-D66-32	P17		1100	3423	1595	1.67016	3	0	0	1	1	0	110	1	0	0	1	1100	1	3	1	1	0	13110	6	1	1	3	0	1	1	11	574	1312		1	2	12	13	0	0	22	36	28	123	0	50
84°40'E Seamounts	HLY0102-D66-32	P18	a	1000	3423	2348	2.81198	4	0	1	0	1	0	1010	1	0	0	0	1000	0	1	0	1	0	1010	2	1	1	3	1	1	0	110	291	2009		1	1	0	0	0	0	13	18	0	112	0	0
84°40'E Seamounts	HLY0102-D66-32	P18	b	1100	3423	595	1.36156	3	0	1	0	1	0	1010	1	0	0	1	1100	0	2	1	1	0	2110	4	1	1	2	0	1	1	11	167	417		1	0	0	0	0	0	0	0	0	0	0	0
84°40'E Seamounts	HLY0102-D66-32	P25b	a	1100	3423	1699	1.66569	5	1	0	0	1	0	10010	1	0	0	1	1100	0	3	1	1	0	3110	5	1	1	4	1	1	1	111	274	1065		1	2	0	0	0	0	8	96	143	232	0	0
84°40'E Seamounts	HLY0102-D66-32	P26	b	1000	3423	1432	2.04864	4	0	0	0	0	1	1	1	0	0	0	1000	1	2	1	0	0	12100	4	1	1	1	0	1	0	10	360	1236		1	1	0	5	0	0	4	12	0	0	10	34
84°40'E Seamounts	HLY0102-D66-32	P27		1000	3423	1481	1.1754	2	0	0	0	1	0	10	1	0	0	0	1000	1	0	0	1	0	10010	2	1	1	2	0	1	0	10	824	923			2	0	7	0	0	0	0	18	141	0	0
84°40'E Seamounts	HLY0102-D66-32	P29		1100	3423	1484	1.17871	5	0	0	1	0	1	101	1	0	0	1	1100	0	2	1	0	0	2100	3	1	1	2	0	1	0	10	119	919		1	1	5	9	0	0	10	33	0	0	19	78
31°E Basement Ridge	HLY0102-D48-SGB	P26		1000	4098	5872	0.0978455	5	0	0	1	0	1	101	1	0	0	0	1000	0	4	1	1	0	4110	6	2	1	1	1	1	1	111	1956	3086		1	5	5	28	0	0	14	321	16	187	0	0
31°E Basement Ridge	HLY0102-D48-SGA	P6		100		1641	1.71473	2	1	0	0	0	0	10000	0	0	0	1	100	0	1	0	0	0	1000	1	2	1	4	0	0	1	1	1133	1689		1	5	0	0	0	0	7	253	5	306	10	40	1
31°E Basement Ridge	PS59-310-1-2	P4	a	1000		1901	2.08901	2	0	0	0	1	0	10	1	0	0	0	1000	0	1	0	1	0	1010	2	3	2	2	0	1	0	10	1100	1175		1	2	9	16	0	0	10	45	29	83	0	0
31°E Basement Ridge	PS59-310-1-2	P29		1000		1822	2.48229	2	0	0	0	1	0	10	1	0	0	0	1000	0	0	1	1	0	110	2	3	2	2	1	1	0	110	975	979		1	2	3	9	0	0	7	8	12	101	0	0
31°E Basement Ridge	PS59-310-1-2	P34		1000		1612	1.2343	3	0	1	0	1	0	1010	1	0	0	0	1000	0	0	1	1	0	110	2	1	1	3	0	1	0	10	942	1070		1	5	0	0	0	0	0	12	0	40	22	268
31°E Basement Ridge	PS59-310-1-2	P40	a	1100		1743	1.57595	2	0	1	0	1	0	1010	1	0	0	1	1100	0	0	1	0	0	100	1	1	1	3	0	1	0	10	1169	1327	8	1	1	0	0	0	0	7	14	0	0	12	57	0
31°E Basement Ridge	PS59-310-1-2	P46		1000		2022	1.29782	2	0	0	1	0	0	100	1	0	0	0	1000	0	1	1	1	0	1110	3	0	0	0	0	1	1	11	1149	1572		1	3	0	126	0	0	0	0	13	112	0	179	0
31°E Basement Ridge	PS59-310-1-2	P15		100		1760	1.14733	2	0	1	1	0	0	1100	0	0	0	1	100	0	0	1	1	0	110	2	1	2	3	0	0	1	1	1010	1649		1	1	0	0	0	0	71	97	0	0	0	0
31°E Basement Ridge	PS59-310-1-2	P24		100		2261	1.1583	2	0	1	0	0	0	1000	0	0	0	1	100	0	0	0	1	0	10	1	2	1	3	0	1	0	10	1690	1952		1	0	0	0	0	0	0	0	0	0	0	0
31°E Basement Ridge	PS59-310-1-2	P57		1000		5186	2.82616	3	0	0	1	1	0	110	1	0		0	1000	0	0	0	1	0	10	1	3	2	3	1	1	0	110	2455	2825		1	5	7	22	0	0	9	336	0	0	0	0	0
31°E Basement Ridge	HLY0102-D95-11	P15		1000	4533	2298	1.00657	2	0	0	1	0	0	100	1	0	0	0	1000	0	0	1	1	0	110	2	1	1	2	0	1	0	10	1413	2283		1	2	24	155	0	0	18	117	0	0	0	0
31°E Basement Ridge	HLY0102-D95-11	P17		1000	4533	1106	1.05736	4	0	0	1	1	0	110	1	0	0	0	1000	0	0	1	1	0	110	2	1	1	3	0	0	1	1	601	689		1	1	0	0	0	0	0	0	42	77	0	0
31°E Basement Ridge	HLY0102-D95-11	P32		1000	4533	2581	1.5757	2	0	0	0	0	1	1	1	0	0	0	1000	0	0	0	1	0	10	1	3	2	3	0	1	0	10	1638	2056	32	1	1	13	31	0	0	6	61	11	181	0	0	1
31°E Basement Ridge	HLY0102-D95-11	P31	b	100	4533	6708	1.95227	3	0	1	0	0	0	1000	0	0	0	1	100	0	1	1	1	0	1110	3	2	1	3	0	0	1	1	1645	4621			3	24	176	0	0	29	310	10	204	27	720
31°E Basement Ridge	HLY0102-D95-10	P7		1000		8133	1.59627	2	0	0	1	0	0	100	1	0	0	0	1000	0	1	1	1	0	1110	3	1	1	3	0	0	1	1	3714	5095	21	1	2	9	22	0	0	9	293	9	320	13	1648	0
31°E Basement Ridge	HLY0102-D95-10	P10		100		4085	2.2594	2	0	1	0	0	0	1000	0	0	0	1	100	0	3	1	1	0	3110	5	3	2	4	0	0	1	1	1864	2889	41	1	2	8	21	0	0	10	318	28	109	8	60	0
31°E Basement Ridge	HLY0102-D95-10	P14		1100		7197	1.92588	9	1	0	0	1	0	10010	1	0	0	1	1100	0	2	1	1	0	2110	4	1	1	4	1	1	1	111	960	4111	17	1	5	10	19	0	0	13	376	7	845	27	1461	1
31°E Basement Ridge	HLY0102-D95-7	P2+Ol2		1100		1847	1.68062	2	0	1	0	1	0	1010	1	0	0	1	1100	0	0	0	1	0	10	1	2	1	3	0	1	1	11	1027	1243		1	1	0	0	0	0	0	0	32	35	26	50	0
31°E Basement Ridge	HLY0102-D95-7	Ol31b		1000		7652	2.05038	4	0	0	1	1	0	110	1	0	0	0	1000	0	0	1	1	0	110	2	2	1	2	0	1	1	11	2713	4409		1	1	10	38	0	0	8	180	15	309	55	428	0
31°E Basement Ridge	HLY0102-D95-7	P33		1000		6236	1.30025	2	0	0	1	0	0	100	1	0	0	0	1000	1	0	1	0	0	10100	2	2	1	2	0	0	1	1	3970	4796		1	1	6	96	0	0	11	150	15	309	22	457	0
31°E Basement Ridge	HLY0102-D95-7	P35		1000		8385	1.34785	3	0	0	1	0	0	100	1	0	0	0	1000	0	2	0	0	0	2000	2	2	1	3	0	1	1	11	3645	5058	40	1	6	5	331	0	0	9	337	13	640	109	1755	0
31°E Basement Ridge	HLY0102-D95-7	P37		1100		6252	3.76173	4	0	1	1	0	0	1100	1	0	0	1	1100	0	0	0	1	0	10	1	2	1	2	0	0	1	1	1023	3449		1	1	0	14	0	0	12	85	9	48	19	62	0
31°E Basement Ridge	HLY0102-D95-7	P40		1000		3340	1.71988	3	0	0	1	1	0	110	1	0	0	0	1000	0	0	1	1	0	110	2	2	1	2	0	1	1	11	1465	1947	17	1	0	0	0	0	0	0	0	0	0	0	0	0
31°E Basement Ridge	HLY0102-D95-7	P47		1000		4465	1.39097	2	0	0	1	1	0	110	1	0	0	0	1000	0	0	0	0	0	0	0	2	1	2	0	0	1	1	2784	3210	22	1	5	3	57	0	0	12	135	13	134	22	350	0
31°E Basement Ridge	HLY0102-D49-3	P3		1000		1358	1.97384	2	0	0	1	0	0	100	1	0	0	0	1000	1	0	0	1	0	10010	2	1	1	2	0	0	1	1	736	821	3	1	2	0	0	0	0	0	15	0	0	7	410	0
31°E Basement Ridge	HLY0102-D49-3	P6		100		1379	1.24458	2	0	1	0	0	0	1000	1	0	0	0	1000	1	0	0	1	0	10010	2	1	2	3	0	0	1	1	824	1025	9	1	0	0	0	0	0	0	0	0	0	0	0	0
31°E Basement Ridge	HLY0102-D49-3	P8		10		2136	1.68854	2	0	0	1	0	0	100	0	1	0	0	10	1	0	0	0	0	10000	1	0	0	0	1	0	0	100	1196	1574	5	1	10	0	0	0	0	0	106	53	614	11	185	0
31°E Basement Ridge	HLY0102-D49-3	P12		100		1150	1.71131	2	0	1	0	1	0	1010	0	0	0	1	100	1	0	0	1	0	10010	2	1	1	3	1	0	1	101	601	1412	3	1	1	0	0	0	0	8	16	0	0	8	238	9
31°E Basement Ridge	HLY0102-D49-3	P13+ol6		1010		1860	1.18698	3	0	0	1	1	0	110	1	1	0	0	1010	1	0	0	1	0	10010	2	0	0	0	1	0	0	100	627	1291	3	1	5	0	0	0	0	26	308	89	109	73	185	0
31°E Basement Ridge	HLY0102-D49-3	P14		1000		1659	2.90543	3	0	0	0	1	1	11	1	0	0	0	1000	1	0	0	1	0	10010	2	1	1	1	0	1	0	10	780	1125	4	1	1	0	0	0	0	28	33	0	0	7	88	0
31°E Basement Ridge	HLY0102-D50-14	P2		1000		1616	2.04816	6	0	0	0	1	0	10	1	0	0	0	1000	1	0	0	0	0	10000	1	0	0	0	1	0	1	101	80	742	6	1	1	0	6	0	0	26	29	0	0	29	37	0
31°E Basement Ridge	HLY0102-D50-14	P3		1001		2523	1.7269	3	0	0	0	1	1	11	1	0	1	0	1001	1	0	0	0	0	10000	1	0	0	0	0	0	1	1	468	1911		1	1	0	0	0	0	0	0	0	80	0	0	0
31°E Basement Ridge	HLY0102-D50-14	P5		1000		2507	1.20587	5	0	0	0	1	0	10	1	0	0	0	1000	1	0	0	0	0	10000	1	0	0	0	0	1	1	11	589	1669		1	1	0	0	0	0	0	19	9	59	12	80	0
31°E Basement Ridge	HLY0102-D50-14	P7		1001		1277	1.1271	4	0	0	0	1	1	11	1	0	1	0	1001	1	0	0	0	0	10000	1	0	0	0	1	0	1	101	582	943	3	1	1	0	0	0	0	4	35	0	0	0	76	0
31°E Basement Ridge	HLY0102-D50-14	P9		1000		1376	1.47481	7	0	0	0	1	1	11	1	0	0	0	1000	1	0	0	0	0	10000	1	0	0	0	0	0	1	1	145	1219	5	1	1	3	7	0	0	0	0	10	17	92	146	0
31°E Basement Ridge	HLY0102-D50-14	P10		1000		1066	2.39013	5	0	0	1	0	1	101	1	0	0	0	1000	1	0	1	1	0	10110	3	1	1	3	1	0	1	101	126	638	4	1	1	0	0	0	0	6	15	0	62	0	0	0
31°E Basement Ridge	HLY0102-D50-14	Clot10		1000		3386	2.06842	23	0	0	0	1	1	11	1	0	0	0	1000	1	0	0	0	0	10000	1	0	0	1	1	1	1	111	118	2120	4	1	1	0	0	0	0	16	63	0	0	33	329	0
31°E Basement Ridge	HLY0102-D50-14	Clot17		1000		2793	1.78466	13	0	0	0	1	1	11	1	0	0	0	1000	1	0	0	0	0	10000	1	0	0	0	1	0	1	101	173	2207	8	1	1	0	0	0	0	8	25	0	0	244	36	0
31°E Basement Ridge	HLY0102-D50-14	Clot21		1000		1191	1.76444	3	0	0	0	1	0	10	1	0	0	0	1000	1	0	0	1	0	10010	2	2	1	2	0	0	1	1	433	877	7	1	1	0	0	0	0	14	116	0	0	16	37	0
31°E Basement Ridge	HLY0102-D50-14	P13		1000		846	1.54098	2	0	0	0	1	0	10	1	0	0	0	1000	1	0	1	0	0	10100	2	0	0	0	0	1	1	11	413	661		1	1	0	0	0	0	6	15	0	0	0	0	0
31°E Basement Ridge	HLY0102-D50-14	P15A		1000		829	1.40986	5	0	0	0	1	0	10	1	0	0	0	1000	1	0	0	1	0	10010	2	0	0	0	0	0	1	1	291	747	4	1	0	0	0	0	0	0	0	0	0	0	0	0
9°E Valley wall	PS59-242-11	P4a	a	1010		2332	4.02763	3	0	0	1	1	0	110	1	1	0	0	1010	1	0	1	1	0	10110	3	2	1	3	1	1	0	110	870	1492		1	5	0	0	0	0	9	99	17	283	6	161
9°E Valley wall	PS59-242-11	P5	b	1000		936	1.48808	2	0	0	1	1	0	110	1	0	0	0	1000	1	0	0	0	0	10000	1	2	1	2	1	1	1	111	270	639		1	2	0	8	0	0	6	49	0	0	8	197
9°E Valley wall	PS59-242-12	Clot24	a	1000		3056	1.60927	3	0	0	1	1	0	110	1	1	0	0	1010	1	0	0	1	0	10010	2	1	1	2	1	0	1	101	652	1883	8	1	1	0	0	0	0	7	49	59	265	11	342	0
9°E Valley wall	PS59-242-15	Clo23		100		4382	1.65358	4	0	1	0	1	0	1010	0	0	0	1	100	1	0	0	1	0	10010	2	3	4	4	0	1	1	11	1290	3410	18	1	5	0	0	0	0	14	60	9	80	18	1515	0
9°E Valley wall	PS59-242-15	Clot16		1000		1354	1.3513	2	0	0	1	0	0	100	1	0	0	0	1000	1	0	1	1	0	10110	3	3	2	2	1	0	0	100	888	1022	15	1	2	0	0	0	0	5	44	0	0	13	117	0
9°E Valley wall	PS59-242-15	P7		110		2257	3.1655	3	0	1	1	0	0	1100	0	1	0	1	110	0	0	1	1	0	110	2	3	1	3	1	0	0	100	446	1824		1	3	7	13	0	0	7	51	5	143	10	278
9°E Valley wall	PS59-242-3	P2		1100		2233	3.7656	2	0	1	1	0	0	1100	1	0	0	1	1100	1	0	0	1	0	10010	2	1	1	3	1	1	0	110	123	1161		1	2	3	6	0	0	10	14	0	17	15	138
9°E Valley wall	PS59-242-3	P3		100		2379	5.0296	2	0	1	0	0	0	1000	0	0	0	1	100	0	0	0	1	0	10	1	3	2	4	0	0	1	1	1584	1633		1	2	3	7	0	0	8	29	4	133	11	204
2°W AVR	HLY0102-D18-1-B	P1		100		5048	1.21492	3	1	1	0	0	0	11000	0	0	0	1	100	1	3	1	1	0	13110	6	3	2	4	0	0	1	1	1993	3701	13	1	15	6	22	0	0	16	232	29	212	41	1552
2°W AVR	HLY0102-D18-1-B	P2		11		989	7.66667	2	0	0	0	1	0	10	0	1	1	0	11	0	0	0	0	1	1	1	0	0	0	1	0	0	100	468	741		1	2	0	0	0	0	9	62	0	0	0	67
2°W AVR	HLY0102-D18-1-B	P4		1001		1101	2.58451	6	0	0	1	1	0	110	1	1	1	0	1011	0	0	0	1	0	10	1	0	0	0	1	1	0	110	152	564		1	2	0	0	0	0	10	101	0	0	0	0
2°W AVR	HLY0102-D21-4D	P1		1000		1450	1.88312	2	0	0	0	1	0	10	1	0	0	0	1000	1	0	0	0	0	10000	1	0	0	0	0	0	1	1	1035	1050		1	1	0	0	0	0	7	37	26	403	42	99	0
2°W AVR	HLY0102-D21-4D	P4		1100		1997	1.35206	4	0	1	1	1	0	1110	1	0	0	1	1100	1	0	0	0	0	10000	1	3	2	3	0	1	1	11	797	1521		1	1	0	0	0	0	5	41	0	0	13	43	0
2°W AVR	HLY0102-D21-4D	P8		1000		1250	3.22165	4	0	0	1	0	0	100	1	0	0	0	1000	1	0	0	0	0	10000	1	2	1	1	1	0	1	101	355	905		1	2	0	0	0	0	5	28	0	11	18	92	0
2°W AVR	HLY0102-D21-4B	P5		1100		2671	2.27513	3	0	0	1	1	0	110	1	0	0	1	1100	1	0	0	0	0	10000	1	2	1	3	0	1	1	11	601	2206		1	1	0	0	0	0	9	223	0	0	0	0	0
2°W AVR	HLY0102-D21-4B	P10		1000		1534	5.25342	2	0	0	0	1	0	10	1	0	0	0	1000	1	0	0	1	0	10010	2	0	0	0	0	1	0	10	1098	1238		1	1	0	0	0	0	0	13	0	25	0	0	0
2°W AVR	HLY0102-D21-1B	P1		1000		3383	4.48079	4	0	0	1	0	0	100	1	0	0	0	1000	1	0	0	1	0	10010	2	2	1	2	1	0	1	101	517	1771		1	0	0	0	0	0	0	0	0	0	0	0	0
2°W AVR	HLY0102-D21-1B	P2		1000		1583	1.20106	5	0	0	0	1	1	11	1	0	0	0	1000	1	0	0	0	0	10000	1	0	0	0	0	1	1	11	219	1318		1	0	0	0	0	0	0	0	0	0	0	0	0
2°W AVR	HLY0102-D21-1B	P3		1001		3962	3.55655	3	0	0	0	1	1	11	1	0	1	0	1001	1	1	1	1	0	11110	4	1	1	1	0	1	1	11	1241	3962		1	1	0	0	0	0	30	197	28	69	0	80	349
2°W AVR	HLY0102-D21-1B	C5
2°W AVR	HLY0102-D21-1B	P12		1000		1806	1.20561	2	0	0	1	1	0	110	1	0	0	0	1000	1	0	1	0	0	10100	2	0	0	0	0	0	1	1	1134	1806		1	1	0	0	0	0	0	69	0	0	35	253	0
2°W AVR	HLY0102-D21-1B	P13		1100		4685	1.60445	3	1	0	0	1	0	10010	1	0	0	1	1100	1	3	0	0	0	13000	4	2	1	4	1	1	1	111	1251	4203		1	2	0	0	0	0	0	20	272	281	21	530	0
2°W AVR	HLY0102-D21-1-A	P7		1000		2303	2.26006	6	0	0	1	1	0	110	1	0	0	0	1000	1	0	0	1	0	10010	2	2	1	1	1	1	1	111	189	1306	7	1	1	0	0	0	0	52	253	0	11	0	23	0
2°W AVR	HLY0102-D21-1-A	P9		1000		1683	1.22045	2	0	0	1	1	0	110	1	0	0	0	1000	1	0	0	1	0	10010	2	3	2	1	1	1	1	111	1233	1683	10		1	0	0	0	0	20	30	0	0	10	42	0
2°W AVR	HLY0102-D21-1-A	P13		1100		2597	1.65519	2	0	1	1	0	0	1100	1	0	0	1	1100	1	0	0	1	0	10010	2	1	1	4	0	0	1	1	1549	2038	10	1	1	0	0	0	0	0	0	0	0	0	0	58
2°W AVR	HLY0102-D21-3	P4		1000		2133	3.29167	3	0	0	0	1	0	10	1	0	0	0	1000	1	0	1	1	0	10110	3	1	1	2	0	0	1	1	581	946	4	1	0	0	0	0	0	0	0	0	0	0	0	0
2°W AVR	HLY0102-D21-3	P17		1000		1581	2.02433	3	0	0	1	1	0	110	1	0	0	0	1000	1	0	0	0	0	10000	1	0	0	0	0	0	1	1	764	907	2		1	0	0	0	0	0	0	14	98	4	24	0
2°W AVR	HLY0102-D21-3	P18		1000		2438	1.1163	3	0	0	0	1	0	10	1	0	0	0	1000	1	0	1	1	0	10110	3	1	2	3	0	1	0	10	738	2279	6	1	1	0	0	0	0	11	66	21	41	49	199	0
2°W AVR	HLY0102-D21-3	P21		1000		3851	2.63948	4	0	0	1	0	1	101	1	0	0	0	1000	1	0	1	1	0	10110	3	3	2	3	0	1	1	11	283	1850	3	1	5	0	0	0	0	42	46	209	458	26	346	0
2°W AVR	PS59-229-33	P2		100		1993	1.11217	6	1	0	1	0	0	10100	0	0	0	1	100	0	0	1	1	0	110	2	3	2	4	0	1	1	11	499	1543	13	1	2	0	0	0	0	19	97	29	146	23	313	0
2°W AVR	PS59-229-33	P3		1100		2264	1.25291	4	0	0	1	1	0	110	1	0	0	1	1100	1	0	1	1	0	10110	3	3	2	3	0	1	1	11	487	1335	22	1	1	0	0	0	0	0	0	4	61	31	235	0
2°W AVR	PS59-229-33	P12		1000		3809	1.81036	4	0	1	0	1	0	1010	1	0	0	0	1000	1	0	1	1	0	10110	3	3	2	2	0	1	1	11	1571	1704	15	1	1	0	6	0	0	3	18	0	0	27	91	0
2°W AVR	PS59-229-33	P21		1000		2621	1.09163	2	0	0	0	1	0	10	1	0	0	0	1000	1	3	0	1	0	13010	5	1	2	0	0	1	0	10	1835	1953	20	1	6	4	112	0	0	8	48	5	192	45	564	0
2°W AVR	PS59-229-33	P26		1000		2890	2.23684	2	0	0	0	1	0	10	1	0	0	0	1000	0	0	0	1	0	10	1	1	1	1	0	1	1	11	1309	2100	19	1	1	0	0	0	0	12	65	0	43	12	87	0
2°W AVR	HLYO102-D23-5	P2	b	100		1716	1.34062	2	1	0	0	0	0	10000	0	0	0	1	100	1	0	0	0	0	10000	1	2	1	4	0	0	1	1	1072	1320	12	1	1	0	0	0	0	0	0	5	63	24	181	0
2°W AVR	HLY0102-D22-1	P12		1000		593	1.23285	2	0	0	1	1	0	110	1	0	0	0	1000	1	0	0	1	0	10010	2	0	0	0	0	0	1	1	481	593	6	1	1	0	0	0	0	0	0	0	0	34	0	0
48°E Deep seafloor	PS59-299-11	P2		1000		2106	1.42394	89	0	0	1	0	0	100	1	0	0	0	1000	0	2	0	1	0	2010	3	0	0	0	1	1	1	111	50	530		1	5	0	4	0	0	6	62	5	26	5	285	0
48°E Deep seafloor	PS59-299-11	P1		1001		1110	1.00726	14	0	0	1	1	0	110	1	0	1	0	1001	1	0	0	0	0	10000	1	0	0	0	1	1	1	111	42	1110		1	0	0	0	0	0	0	0	0	0	0	0	0
48°E Deep seafloor	PS59-299-11	P3		1101		1211	2.10609	13	0	1	1	1	0	1110	1	0	1	1	1101	0	0	1	1	0	110	2	0	0	0	1	1	1	111	39	1107		1	1	0	0	0	0	2	31	0	26	0	0	0
48°E Deep seafloor	PS59-299-11	P4		1001		1108	1.75594	6	0	0	1	1	0	110	1	0	1	0	1001	1	0	1	1	0	10110	3	0	0	0	1	1	1	111	94	835		1	1	0	0	0	0	8	24	0	0	12	31	0
48°E Deep seafloor	PS59-299-11	P9		1000		1290	2.45714	13	0	0	1	1	0	110	1	0	0	0	1000	0	0	1	1	0	110	2	0	0	0	1	0	1	101	73	935		1	1	0	0	0	0	0	0	3	24	0	0	0
48°E Deep seafloor	PS59-299-11	P10		1000		938	2.31034	5	0	1	1	0	0	1100	1	0	0	0	1000	0	0	1	1	0	110	2	0	0	0	1	0	1	101	190	873		1	0	0	0	0	0	0	0	0	0	0	0	0
48°E Deep seafloor	PS59-297-1	P1	c	1010		560	1.11776	4	0	0	1	1	0	110	1	1	0	0	1010	0	0	0	0	0	0	0	2	1	1	1	1	0	110	110	479		1	1	0	0	0	0	10	87	0	60	0	0	0
18°50'E Basement Ridge	PS59-255-7	P11		100		705	1.72794	4	1	1	0	0	0	11000	0	0	0	1	100	1	1	0	0	0	11000	2	1	2	2	1	0	1	101	118	625	12	1	0	0	0	0	0	0	0	0	0	0	0	0
18°50'E Basement Ridge	PS59-255-7	P22		1100		2705	2.55913	3	0	0	1	1	0	110	1	0	0	1	1100	0	0	0	0	0	0	0	2	1	1	0	0	1	1	838	2705	5	1	1	0	0	0	0	10	38	0	0	11	40	0
18°50'E Basement Ridge	PS59-255-7	P26		1000		997	1.30327	2	0	0	1	0	0	100	1	0	0	0	1000	1	2	1	0	0	12100	4	2	1	2	0	1	0	10	564	680	7	1	6	0	0	0	0	0	0	36	334	9	39	0
18°50'E Basement Ridge	PS59-255-5	P3		1000		1068	1.07229	4	0	0	1	1	0	110	1	0	0	0	1000	0	0	0	0	0	0	0	0	0	0	0	0	1	1	301	675	10	1	0	0	0	0	0	0	0	0	0	0	0	0
18°50'E Basement Ridge	PS59-255-5	P25		100		2539	2.10356	2	0	1	1	0	0	1100	0	0	0	1	100	0	2	1	1	0	2110	4	3	2	3	0	0	1	1	1752	1601	16		2	4	8	0	0	0	18	4	107	26	491	0
18°50'E Basement Ridge	PS59-255-5	P29		1000		4174	1.29748	3	0	0	1	1	0	110	1	0	0	0	1000	0	4	1	1	0	4110	6	1	1	3	0	1	0	10	1892	3687	12	1	5	10	33	0	0	19	238	10	776	38	479	9
18°50'E Basement Ridge	PS59-254-1	P7		1000		2016	0.782913	2	0	0	1	0	0	100	1	0	0	0	1000	0	3	0	0	0	3000	3	2	1	1	0	0	1	1	1390	2016	6	1	1	4	11	0	0	10	15	48	92	0	0	0
18°50'E Basement Ridge	PS59-254-1	P8		1000		2395	1.04631	3	0	1	1	0	0	1100	1	0	0	0	1000	0	1	1	1	0	1110	3	2	1	2	0	0	1	1	385	2114	5	1	1	7	33	0	0	14	99	9	87	40	159	0
18°50'E Basement Ridge	PS59-254-1	P28		100		1019	1.05925	2	0	1	0	0	0	1000	0	0	0	1	100	0	2	0	0	0	2000	2	2	1	3	0	0	1	1	653	1019	5	1	1	4	15	0	0	0	0	0	0	0	0	0
18°50'E Basement Ridge	PS59-254-1	P36	b	1000		1648	2.15707	2	0	0	1	1	0	110	1	0	0	0	1000	0	1	0	0	0	1000	1	2	1	2	0	0	1	1	201	1648	7	1	1	4	17	0	0	0	26	0	0	601	121	0
18°50'E Basement Ridge	PS59-254-1	P38		1000		3594	2.13547	5	0	0	1	0	0	100	1	0	0	0	1000	0	1	1	1	0	1110	3	1	1	3	0	1	0	10	790	2372	5	1	1	3	45	0	0	8	32	11	150	59	224	0
18°50'E Basement Ridge	PS59-254-1	P39		110		3769	5.64222	2	0	0	1	0	0	100	0	1	0	1	110	0	5	0	0	0	5000	5	1	1	3	0	0	1	1	1493	3035	5	1	50	3	11	0	0	6	143	10	626	7	364	0
18°50'E Basement Ridge	PS59-254-1	P44		1000		5241	2.48389	3	0	0	1	0	0	100	1	0	0	0	1000	0	0	1	1	0	110	2	1	1	3	0	0	1	1	569	3399	6	1	1	21	127	0	0	9	48	22	62	0	0	0
18°50'E Basement Ridge	PS59-254-1	P52		1000		5331	2.8863	3	0	0	1	0	0	100	1	0	0	0	1000	0	0	1	1	0	110	2	3	3	3	0	0	1	1	563	4342	15	1	1	0	7	0	0	11	114	0	0	23	304	0
18°50'E Basement Ridge	PS59-251-1	P2		1000		3441	0.965759	2	0	0	1	0	0	100	1	0	0	0	1000	0	2	1	1	0	2110	4	3	2	2	0	0	1	1	2558	3441	15	1	1	6	20	0	0	19	48	12	30	75	207	0
18°50'E Basement Ridge	PS59-251-1	P7		100		4643	1.27555	4	1	0	0	0	0	10000	0	0	0	1	100	0	2	0	0	0	2000	2	2	1	5	0	0	1	1	3552	3845	10	1	1	0	0	0	0	45	77	6	58	32	442	0
18°50'E Basement Ridge	PS59-251-1	P10+Ol17		100		2520	2.14834	4	1	0	0	0	0	10000	0	0	0	1	100	0	1	0	0	0	1000	1	2	1	5	0	0	1	1	1318	1583	12	1	4	16	20	0	0	0	10	7	90	20	294	0
18°50'E Basement Ridge	PS59-251-26	P4		1100		3026	1.27303	6	0	0	1	1	0	110	0	0	0	1	100	1	0	1	0	0	10100	2	3	2	3	1	0	1	101	241	1617	16	1	4	9	38	0	0	7	251	8	37	9	520	0
18°50'E Basement Ridge	PS59-315-2B	P2		1100		2734	1.2878	5	0	0	1	1	0	110	1	0	0	1	1100	0	1	1	1	0	1110	3	1	1	3	0	1	1	11	828	2734	16	1	4	8	45	0	0	7	247	9	115	44	464	1
18°50'E Basement Ridge	PS59-315-2B	P4		100		2359	1.71689	2	0	1	0	0	0	1000	0	0	0	1	100	0	0	0	0	0	0	0	2	1	4	0	0	1	1	1270	1505	24	1	3	6	18	0	121	10	222	11	104	0	0	0
18°50'E Basement Ridge	PS59-315-2B	P7		1100		4854	1.36425	6	0	1	0	1	0	1010	1	0	0	1	1100	0	0	1	1	0	110	2	1	1	2	0	1	1	11	660	4854	4	1	2	9	128	0	0	9	357	12	187	48	136	1
18°50'E Basement Ridge	HLY0102-D41-5	P14		1100		5438	1.45323	3	1	0	1	0	0	10100	1	0	0	1	1100	0	2	0	0	0	2000	2	2	1	3	0	0	1	1	400	4249		1	2	8	41	0	0	11	284	17	263	144	622	0
18°50'E Basement Ridge	HLY0102-D41-5	P23		1000		9552	1.7891	4	0	1	1	0	0	1100	1	0	0	0	1000	0	2	0	0	0	2000	2	2	1	1	0	1	1	11	1792	6608	24	1	1	11	218	0	0	13	421	10	193	51	1546	0
18°50'E Basement Ridge	HLY0102-D41-4	P8		1000		3757	1.06854	2	0	0	0	0	1	1	1	0	0	0	1000	0	4	0	1	0	4010	5	0	0	0	0	1	0	10	1900	2379	10		5	0	21	0	0	9	200	7	502	15	761	0
18°50'E Basement Ridge	HLY0102-D41-4	P19		1000		1260	1.23167	3	0	0	0	1	1	11	1	0	0	0	1000	0	0	1	0	0	100	1	1	1	2	0	1	1	11	267	1023	3	1	1	7	27	0	0	0	81	0	0	0	52	0
18°50'E Basement Ridge	HLY0102-D41-1	P3		100		2633	1.45309	3	0	1	1	0	0	1100	0	0	0	1	100	0	2	1	0	0	2100	3	1	1	3	0	0	1	1	1086	1656			2	3	53	0	0	5	153	20	111	9	271	0
18°50'E Basement Ridge	HLY0102-D41-1	P5		100		3833	2.25073	5	0	0	1	0	0	100	0	0	0	1	100	0	2	1	1	0	2110	4	1	1	3	0	0	1	1	50	2288	19	1	1	0	14	0	0	4	148	5	101	7	33	0
18°50'E Basement Ridge	HLY0102-D41-1	P16	a	100		1704	2.26897	2	0	1	1	0	0	1100	0	0	0	1	100	0	0	1	1	0	110	2	1	1	3	0	0	1	1	1128	1175		1	1	5	22	0	0	0	4	28	105	0	0	0
18°50'E Basement Ridge	HLY0102-D41-1	P35		1000		1880	0.844564	4	0	0	1	1	0	110	1	0	0	0	1000	0	1	1	0	0	1100	2	1	1	2	0	1	0	10	896	1803			1	0	0	0	0	0	0	0	11	9	114	0
18°50'E Basement Ridge	HLY0102-D41-1	P37	b	1000		1756	1.42532	3	0	0	0	1	0	10	1	0	0	0	1000	0	1	1	1	0	1110	3	1	1	1	0	1	0	10	988	1232	16	1	3	6	49	0	0	5	228	11	244	71	203	0
[truncated: 54 more columns]

## Sheet: Poly-mineralic glomerocryst
Polyminealic glomerocryst
										Component size range													Habit																					Component Zoning
						Comp. contact			Contact	Plg		Olv		CPx				Mineral components				Component	Plagioclase						Olivine				Habit	Clinopyroxene				Habit	Spinel					Plagioclase					Zoning
Site	Sample	Water depth	Crystal	Component	# Comp.	1	2	3	code	Min	Max	Min	Mx	Min	Mx	Size	Aspect ratio	Plg	Olv	CPX	Sp	Code	1	2	3	4	Habit code	Resorption	1	2	3	4	code	1	2	3	4	code	1	2	3	4	5	osci	patchy	normal	reverse	sector	complexity
12°40'E AVR	HLY0102-D36-13		Clot1		8	0	0	1	1	143	464	63	197	0	0	559	1.25336	1	1	0	0	1100	1	0	0	0	1000	0	0	0	1	1	11	0	0	0	0	0	0	0	0	0	0	0	0	1	0	0	1
12°40'E AVR	HLY0102-D36-13		Clot2		16	1	0	1	101	148	246	22	272	0	0	441	1.35692	1	1	0	0	1100	1	1	0	0	1100	1	0	1	1	0	110	0	0	0	0	0	0	0	0	0	0	0	0	1	1	0	2
12°40'E AVR	HLY0102-D36-13		CLot3		25	1	0	1	101	52	195	19	204	0	0	697	1.63615	1	1	0	0	1100	1	0	0	1	1001	1	0	0	1	1	11	0	0	0	0	0	0	0	0	0	0	0	0	1	0	0	1
12°40'E AVR	HLY0102-D36-16		Clot1		4	0	0	1	1	0	340	35	69	0	0	391	6.20635	1	1	0	0	1100	0	1	0	0	100	1	0	1	0	0	100	0	0	0	0	0	0	0	0	0	0	0	1	0	0	0	1
12°40'E AVR	HLY0102-D36-16		Clot2	b	3	0	0	1	1	215	574	0	172	0	0	574	0.219	1	1	0	0	1100	1	1	0	0	1100	1	0	1	0	0	100	0	0	0	0	0	0	0	0	0	0	1	0	0	1	0	2
12°40'E AVR	HLY0102-D36-16		Clot2	a	7	1	0	1	101	147	372	65	152	0	0	605	1.81138	1	1	0	0	1100	0	1	0	1	101	1	0	1	1	0	110	0	0	0	0	0	0	0	0	0	0	1	0	1	0	0	2
12°40'E AVR	HLY0102-D38-10		Clot1-Mi		14	1	0	1	101	68	545	163	278	0	0	663	1.43818	1	1	0	0	1100	1	0	0	0	1000	1	1	1	0	0	1100	0	0	0	0	0	0	0	0	0	0	1	0	0	0	0	1
12°40'E AVR	HLY0102-D38-16		Clot1						0													0					0						0					0											0
12°40'E AVR	HLY0102-D38-24		CLot1		20	1	0	1	101	68	516	79	735	0	0	1750	2.24072	1	1	0	0	1100	1	20	0	0	3000	0	0	1	1	0	110	0	0	0	0	0	0	0	0	0	0	1	0	0	1	0	2
12°40'E AVR	HLY0102-D38-24		Clot10		7	1	0	1	101	275	1214	142	397	0	0	1214	2.17953	1	1	0	0	1100	0	1	0	0	100	1	0	1	0	0	100	0	0	0	0	0	0	0	0	0	0	1	0	0	0	0	1
12°40'E AVR	HLY0102-D38-24		Clot12		4	0	0	1	1	174	490	133	297	0	0	786	2.68259	1	1	0	0	1100	1	0	0	0	1000	0	0	1	0	0	100	0	0	0	0	0	0	0	0	0	0	1	0	0	0	0	1
12°40'E AVR	HLY0102-D38-24		Clot13		8	0	1	1	11	0	988	52	307	0	0	1075	1.80672	1	1	0	0	1100	0	1	0	0	100	1	0	1	0	0	100	0	0	0	0	0	0	0	0	0	0	0	1	0	0	0	1
12°40'E AVR	HLY0102-D38-24		Clot14		3	0	0	1	1	0	641	500	669	0	0	1081	1.36835	1	1	0	0	1100	0	0	0	1	1	1	0	1	0	0	100	0	0	0	0	0	0	0	0	0	0	1	1	0	0	0	2
12°40'E AVR	HLY0102-D38-24		Clot18		8	1	0	1	101	267	418	50	196	0	0	558	1.32227	1	1	0	0	1100	1	1	0	0	1100	0	0	1	1	0	110	0	0	0	0	0	0	0	0	0	0	0	0	1	0	0	1
12°40'E AVR	HLY0102-D38-24		Clot2		32	1	0	1	101	61	1054	43	444	50	319	2434	1.41759	1	1	1	0	1110	1	1	0	0	1100	1	0	1	1	0	110	0	0	1	1	11	0	0	0	0	0	0	1	0	0	0	1
12°40'E AVR	HLY0102-D38-24		CLot3		7	0	0	1	1	115	482	158	275	0	0	870	1.54804	1	1	0	0	1100	1	1	0	0	1100	0	0	1	0	0	100	0	0	0	0	0	0	0	0	0	0	1	0	0	0	0	1
12°40'E AVR	HLY0102-D38-24		Clot5		10	0	0	1	1	12	366	23	333	0	0	823	1.13049	1	1	0	0	1100	1	0	0	0	1000	0	1	1	0	0	1100	0	0	0	0	0	0	0	0	0	0	1	0	0	0	0	1
12°40'E AVR	HLY0102-D38-24		Clot8		2	0	0	1	1	0	417	0	410	0	0	559	1.36341	1	1	0	0	1100	0	1	0	0	100	1	0	1	0	0	100	0	0	0	0	0	0	0	0	0	0	0	0	0	1	0	1
18°50'E Basement Ridge	HLY0102-D41-1		Clot1		38	1	0	1	101	40	344	25	412	88	694	1474	2.18694	1	1	1	0	1110	1	0	1	0	1010	0	0	0	1	0	10	0	0	1	0	10	0	0	0	0	0	0	0	0	0	0	0
18°50'E Basement Ridge	HLY0102-D41-4		Clot1		25	0	0	1	1	67	244	11	47	0	0	357	1.46311	1	1	0	0	1100	1	0	0	1	1001	1	0	0	1	1	11	0	0	0	0	0	0	0	0	0	0	1	1	0	1	0	3
18°50'E Basement Ridge	HLY0102-D41-4		Clot2		13	0	0	1	1	38	269	54	84	82	154	487	1.41983	1	1	1	0	1110	1	0	0	0	1000	0	0	0	1	0	10	0	0	1	1	11	0	0	0	0	0	0	0	0	1	0	1
18°50'E Basement Ridge	HLY0102-D41-5		Clot2		3	1	0	1	101	0	131	31	162	0	282	282	1.25333	1	1	1	0	1110	1	0	0	0	1000	1	1	0	1	0	1010	0	0	1	0	10	0	0	0	0	0	0	0	0	1	0	1
18°50'E Basement Ridge	HLY0102-D41-5		Clot3		7	1	0	1	101	0	0	25	75	0	73	186	1.43077	0	1	1	0	110	0	0	0	0	0	0	1	0	1	0	1010	0	0	1	0	10	0	0	0	0	0	0	0	0	0	0	0
18°50'E Basement Ridge	HLY0102-D41-5		Ol1		6	0	0	1	1	0	40	67	81	13	63	141	1.21552	1	1	1	0	1110	1	0	0	0	1000	0	0	0	1	1	11	0	0	1	0	10	0	0	0	0	0	0	0	1	0	0	1
18°50'E Basement Ridge	PS59-251-1		Clot3		9	0	0	1	1	922	1980	0	0	0	5473	5855	1.0698	1	0	1	0	1010	1	0	0	1	1001	1	0	0	0	0	0	0	0	0	1	1	0	0	0	0	0	1	1	0	0	0	2
18°50'E Basement Ridge	PS59-253-1		Clot2		13	0	0	1	1	90	331	0	54	51	278	743	3.17521	1	1	1	0	1110	0	1	0	0	100	0	0	0	1	0	10	0	0	1	1	11	0	0	0	0	0	0	0	1	0	0	1
18°50'E Basement Ridge	PS59-253-1		Clot3		5	0	0	1	1	180	312	236	351	0	0	648	1.84091	1	1	0	0	1100	0	0	0	1	1	0	0	1	0	0	100	0	0	0	0	0	0	0	0	0	0	1	0	0	1	0	2
18°50'E Basement Ridge	PS59-253-1		Clot4		6	1	0	1	101	86	338	0	240	0	0	571	1.01964	1	1	0	0	1100	1	1	0	1	1101	1	0	1	0	0	100	0	0	0	0	0	0	0	0	0	0	1	1	0	1	0	3
18°50'E Basement Ridge	PS59-255-5A		CLot1		4	1	0	0	100	414	855	76	514	0	0	855	1.04908	1	1	0	0	1100	1	0	0	0	1000	0	0	1	0	0	100	0	0	0	0	0	0	0	0	0	0	1	0	0	0	0	1
18°50'E Basement Ridge	PS59-255-5A		CLot2		9	1	0	1	101	109	953	93	355	0	0	1066	1.09784	1	1	0	0	1100	1	0	0	1	1001	0	0	0	1	0	10	0	0	0	0	0	0	0	0	0	0	1	1	0	0	0	2
18°50'E Basement Ridge	PS59-255-7		CLot1		3	0	0	1	1	0	396	124	196	0	0	465	2.37245	1	1	0	0	1100	0	1	0	0	100	0	0	1	0	0	100	0	0	0	0	0	0	0	0	0	0	1	0	0	0	0	1
18°50'E Basement Ridge	PS59-255-7		Clot10		5	0	0	1	1	233	883	231	246	0	0	994	2.10148	1	1	0	0	1100	1	0	1	0	1010	0	0	0	1	0	10	0	0	0	0	0	0	0	0	0	0	1	1	0	0	0	2
18°50'E Basement Ridge	PS59-255-7		CLot11		10	0	0	1	1	103	519	30	189	0	0	777	1.5509	1	1	0	0	1100	1	0	0	1	1001	1	0	1	1	0	110	0	0	0	0	0	0	0	0	0	0	1	0	0	0	0	1
18°50'E Basement Ridge	PS59-255-7		CLot2		6	0	0	1	1	79	343	0	473	0	0	495	1.04651	1	1	0	0	1100	1	1	0	0	1100	0	0	0	1	0	10	0	0	0	0	0	0	0	0	0	0	1	0	0	0	0	1
18°50'E Basement Ridge	PS59-255-7		Clot3		8	0	0	1	1	147	410	245	258	0	0	766	1.38517	1	1	0	0	1100	1	0	0	0	1000	1	0	0	1	1	11	0	0	0	0	0	0	0	0	0	0	1	1	0	1	0	3
18°50'E Basement Ridge	PS59-255-7		Clot4		8	0	0	1	1	363	434	83	103	0	0	687	1.84182	1	1	0	0	1100	0	1	0	0	100	1	0	0	1	0	10	0	0	0	0	0	0	0	0	0	0	1	0	0	1	0	2
18°50'E Basement Ridge	PS59-255-7		Clot5		4	1	0	1	101	119	593	0	357	0	0	652	1.5023	1	1	0	0	1100	1	1	0	0	1100	1	0	0	0	1	1	0	0	0	0	0	0	0	0	0	0	1	0	0	0	0	1
18°50'E Basement Ridge	PS59-255-7		Clot8		6	0	0	1	1	44	180	128	250	0	0	474	1.40237	1	1	0	0	1100	0	1	0	0	100	1	0	1	1	0	110	0	0	0	0	0	0	0	0	0	0	1	1	0	0	0	2
18°50'E Basement Ridge	PS59-255-7		CLot9		5	1	0	0	100	350	429	122	224	0	0	555	1.35697	1	1	0	0	1100	1	0	0	0	1000	0	0	0	1	0	10	0	0	0	0	0	0	0	0	0	0	1	0	0	0	0	1
2°W AVR	HLY0102-D18-1A		Clot1		5	0	0	1	1	270	643	351	844	0	0	1078	1.01411	1	1	0	0	1100	1	0	1	0	1010	0	1	1	0	0	1100	0	0	0	0	0	0	0	0	0	0	0	0	1	0	0	1
2°W AVR	HLY0102-D18-1A		Clot2		4	0	0	1	1	457	836	164	290	0	0	873	1.04426	1	1	0	0	1100	1	1	0	0	1100	1	0	1	1	0	110	0	0	0	0	0	0	0	0	0	0	1	0	0	1	0	2
2°W AVR	HLY0102-D18-1A		Clot3		12	1	0	1	101	104	549	67	701	0	0	1205	1.49318	1	1	0	0	1100	1	0	0	1	1001	0	0	1	1	0	110	0	0	0	0	0	0	0	0	0	0	0	1	0	1	0	2
2°W AVR	HLY0102-D18-1A		Clot4		16	1	0	1	101	72	1020	239	1072	0	0	1212	1.79025	1	1	0	0	1100	0	1	1	0	110	0	0	1	0	0	100	0	0	0	0	0	0	0	0	0	0	1	0	1	0	0	2
2°W AVR	HLY0102-D18-1B		Clot1		5	0	0	1	1	246	1002	0	621	0	0	1230	1.36819	1	1	0	0	1100	0	1	0	0	100	1	0	1	0	0	100	0	0	0	0	0	0	0	0	0	0	0	1	0	1	0	2
2°W AVR	HLY0102-D18-6		Clot1		5	0	0	1	1	518	664	533	544	0	0	1014	1.11551	1	1	0	0	1100	0	1	0	0	100	0	0	1	0	0	100	0	0	0	0	0	0	0	0	0	0	1	0	0	0	0	1
2°W AVR	HLY0102-D18-6		Clot2		13	0	0	1	1	189	670	214	1952	0	0	2961	1.38171	1	1	0	0	1100	0	1	0	0	100	1	0	1	0	0	100	0	0	0	0	0	0	0	0	0	0	1	1	0	0	0	2
2°W AVR	HLY0102-D18-6		CLot4		5	1	0	1	101	242	513	287	440	0	0	1254	2.24329	1	1	0	0	1100	1	0	0	0	1000	0	0	1	1	0	110	0	0	0	0	0	0	0	0	0	0	1	0	0	0	0	1
2°W AVR	HLY0102-D18-7		Clot1		10	0	0	1	1	60	445	0	953	0	0	953	1.04267	1	1	0	0	1100	1	0	0	1	1001	0	0	1	0	0	100	0	0	0	0	0	0	0	0	0	0	1	1	0	1	0	3
2°W AVR	HLY0102-D18-7		Clot2		6	1	1	1	111	222	1317	158	220	0	0	1317	1.93109	1	1	0	0	1100	0	1	1	0	110	0	0	0	1	0	10	0	0	0	0	0	0	0	0	0	0	0	1	0	0	0	1
2°W AVR	HLY0102-D18-7		Clot3		25	1	0	1	101	90	532	35	496	0	0	1583	1.63533	1	1	0	0	1100	1	1	0	0	1100	0	0	1	0	0	100	0	0	0	0	0	0	0	0	0	0	0	1	1	0	0	2
2°W AVR	HLY0102-D18-7		Clot4		12	1	0	1	101	103	824	212	707	0	0	1730	1.56137	1	1	0	0	1100	1	1	0	0	1100	0	0	1	0	0	100	0	0	0	0	0	0	0	0	0	0	1	0	1	0	0	2
2°W AVR	HLY0102-D21-1-A		Clot1		5	0	0	1	1	436	561	0	470	787	846	1647	1.49727	1	1	1	0	1110	1	0	0	0	1000	1	0	1	0	0	100	0	0	1	0	10	0	0	0	0	0	1	0	0	0	0	1
2°W AVR	HLY0102-D21-1-A		CLot10		4	0	1	1	11	271	1425	0	0	0	675	2067	1.46181	1	0	1	0	1010	1	0	0	0	1000	1	0	0	0	0	0	0	0	0	1	1	0	0	0	0	0	1	1	0	1	0	3
2°W AVR	HLY0102-D21-1-A		CLot11		7	1	0	1	101	430	2644	430	806	0	591	2644	1.59469	1	1	1	0	1110	1	0	0	0	1000	1	0	1	0	0	100	0	0	0	1	1	0	0	0	0	0	1	1	0	0	0	2
2°W AVR	HLY0102-D21-1-A		CLot12		10	0	1	1	11	494	1764	365	1057	0	0	4394	2.767	1	1	0	0	1100	1	0	0	0	1000	1	0	1	0	1	101	0	0	0	0	0	0	0	0	0	0	1	0	0	0	0	1
2°W AVR	HLY0102-D21-1-A		CLot13		16	1	0	1	101	628	3819	331	1094	0	0	5852	1.55061	1	1	0	0	1100	1	0	0	1	1001	1	0	1	1	0	110	0	0	0	0	0	0	0	0	0	0	1	0	0	0	0	1
2°W AVR	HLY0102-D21-1-A		CLot14		11	1	1	1	111	482	3791	225	668	689	1540	6004	1.3553	1	1	1	0	1110	1	1	0	0	1100	1	0	1	1	0	110	0	0	1	1	11	0	0	0	0	0	1	0	0	1	0	2
2°W AVR	HLY0102-D21-1-A		CLot15		8	1	0	1	101	277	1590	0	904	373	602	2910	2.08006	1	1	1	0	1110	1	1	0	0	1100	1	0	1	0	0	100	0	0	1	1	11	0	0	0	0	0	1	0	0	0	0	1
2°W AVR	HLY0102-D21-1-A		CLot16		5	0	0	1	1	2110	2144	302	389	0	0	2144	1.59287	1	1	0	0	1100	1	0	0	0	1000	1	0	1	1	0	110	0	0	0	0	0	0	0	0	0	0	1	0	0	1	0	2
2°W AVR	HLY0102-D21-1-A		CLot17						0													0	1	0	0	0	1000						0					0											0
2°W AVR	HLY0102-D21-1-A		CLot18		14	1	0	1	101	173	1806	537	1629	0	595	3074	1.29	1	1	1	0	1110	1	1	0	0	1100	0	0	1	1	0	110	0	0	1	0	10	0	0	0	0	0	1	0	0	0	0	1
2°W AVR	HLY0102-D21-1-A		CLot2		10	1	0	1	101	419	3035	0	710	654	996	4992	1.64427	1	1	1	0	1110	1	0	0	1	1001	1	0	1	0	0	100	0	0	1	1	11	0	0	0	0	0	1	0	0	0	0	1
2°W AVR	HLY0102-D21-1-A		CLot3		13	1	0	1	101	374	1570	284	1037	0	0	3469	1.85906	1	1	0	0	1100	1	0	0	0	1000	0	0	0	1	0	10	0	0	0	0	0	0	0	0	0	0	1	0	0	0	0	1
2°W AVR	HLY0102-D21-1-A		CLot4		36	0	1	1	11	405	2619	524	1400	717	2215	7821	1.39486	1	1	1	0	1110	1	0	0	1	1001	1	0	1	1	0	110	0	0	1	1	11	0	0	0	0	0	1	0	0	1	0	2
2°W AVR	HLY0102-D21-1-A		CLot5		8	1	0	1	101	317	1142	0	314	175	958	1868	1.44359	1	1	1	0	1110	1	0	0	0	1000	1	0	0	0	1	1	0	0	0	1	1	0	0	0	0	0	1	0	0	1	0	2
2°W AVR	HLY0102-D21-1-A		CLot6		2	0	0	1	1	0	0	0	1049	0	549	1121	1.22514	0	1	1	0	110	0	0	0	0	0	0	0	1	0	0	100	0	0	0	1	1	0	0	0	0	0	0	0	0	0	0	0
2°W AVR	HLY0102-D21-1-A		CLot7		9	1	1	1	111	214	1360	571	1218	0	0	3479	1.91892	1	1	0	0	1100	1	0	0	0	1000	1	0	1	0	0	100	0	0	0	0	0	0	0	0	0	0	1	0	0	1	0	2
2°W AVR	HLY0102-D21-1-A		CLot8		15	0	0	1	1	229	1776	303	1239	0	0	2770	1.03358	1	1	0	0	1100	1	1	0	0	1100	1	0	1	1	0	110	0	0	0	0	0	0	0	0	0	0	1	1	0	1	0	3
2°W AVR	HLY0102-D21-1-A		CLot9		7	0	0	1	1	401	2882	572	1279	0	362	3337	2.13091	1	1	1	0	1110	1	1	0	0	1100	1	0	1	0	0	100	0	0	0	1	1	0	0	0	0	0	1	0	0	1	0	2
2°W AVR	HLY0102-D21-1B		C5aa	M1		0	1	1	13	299	3708	210	505	0	439	4766	2.04813	1	1	1	0	1110	1	1	0	0	1100	0	0	0	1	0	10	0	0	1	0	10						1	0	0	0	0	1
2°W AVR	HLY0102-D21-1B		C5aa	M2	9	0	0	1	1	301	1691	796	1149	0	3021	3560	1.31608	1	1	1	0	1110	0	1	0	0	100	1	1	0	0	0	1000	1	0	0	0	1000	0	0	0	0		1	0	0	0	0	1
2°W AVR	HLY0102-D21-1B		Clot1		3	0	0	1	1	418	647	0	0	0	699	1181	1.46526	1	0	1	0	1010	1	0	0	0	1000	0	0	0	0	0	0	0	0	1	0	10	0	0	0	0	0	1	0	0	0	0	1
2°W AVR	HLY0102-D21-1B		Clot10		13	1	1	1	111	265	1978	0	488	0	955	4068	1.82749	1	1	1	0	1110	1	0	0	0	1000	1	0	0	1	0	10	0	0	1	0	10	0	0	0	0	0	1	0	0	1	0	2
2°W AVR	HLY0102-D21-1B		Clot11		8	1	1	1	111	454	2832	0	0	0	1182	3208	3.26016	1	0	1	0	1010	1	0	0	1	1001	0	0	0	0	0	0	0	0	1	0	10	0	0	0	0	0	1	0	0	0	0	1
2°W AVR	HLY0102-D21-1B		Clot12	b	7	0	0	1	1	304	1027	548	802	0	1119	2455	1	1	1	1	0	1110	1	0	0	0	1000	0	0	0	1	1	11	0	0	1	0	10	0	0	0	0	0	1	0	0	0	0	1
2°W AVR	HLY0102-D21-1B		Clot12	a	12	0	0	1	1	552	2796	135	517	326	1275	3288	2.04605	1	1	1	0	1110	1	0	0	1	1001	0	0	1	1	0	110	0	0	1	0	10	0	0	0	0	0	1	0	0	0	0	1
2°W AVR	HLY0102-D21-1B		Clot2		8	0	0	1	1	236	2293	0	923	716	1250	2293	1.12956	1	1	1	0	1110	1	0	0	1	1001	0	0	1	0	0	100	0	0	1	0	10	0	0	0	0	0	0	1	0	1	0	2
2°W AVR	HLY0102-D21-1B		CLot3		11	1	0	1	101	144	1174	424	1160	0	0	2695	1.96715	1	1	0	0	1100	1	0	0	0	1000	1	0	1	1	0	110	0	0	0	0	0	0	0	0	0	0	0	0	0	1	0	1
2°W AVR	HLY0102-D21-1B		Clot4		11	0	0	1	1	664	3180	423	692	539	767	3592	1.23819	1	1	1	0	1110	1	0	0	1	1001	1	0	1	1	0	110	0	0	1	0	10	0	0	0	0	0	1	1	0	1	0	3
2°W AVR	HLY0102-D21-1B		CLot5	b	15	1	1	1	111	296	3717	292	2033	0	724	6199	3.06426	1	1	1	0	1110	1	1	0	0	1100	0	0	0	1	0	10	0	0	1	0	10	0	0	0	0	0	1	0	0	0	0	1
2°W AVR	HLY0102-D21-1B		CLot5	a	13	0	1	1	11	281	1678	387	10994	460	2204	3675	1.30597	1	1	1	0	1110	1	0	1	0	1010	0	0	0	1	1	11	0	0	1	0	10	0	0	0	0	0	1	0	0	0	0	1
2°W AVR	HLY0102-D21-1B		CLot8		5	0	0	1	1	462	1289	0	0	674	1099	2138	1.6003	1	0	1	0	1010	1	0	0	0	1000	1	0	0	0	0	0	0	0	1	0	10	0	0	0	0	0	1	1	0	1	0	3
2°W AVR	HLY0102-D21-1B		Clot9		7	0	0	1	1	356	1377	253	803	0	0	1368	1.38462	1	1	0	0	1100	1	0	0	0	1000	0	0	1	1	0	110	0	0	0	0	0	0	0	0	0	0	1	1	0	1	0	3
2°W AVR	HLY0102-D21-3		CLot1		2	0	0	1	1	0	719	0	996	0	0	1261	1.11692	1	1	0	0	1100	1	0	0	0	1000	1	0	1	0	0	100	0	0	0	0	0	0	0	0	0	0	1	0	0	0	0	1
2°W AVR	HLY0102-D21-3		Clot10		10	1	1	1	111	336	1477	0	219	189	1162	2428	1.37564	1	1	1	0	1110	1	0	0	1	1001	1	0	0	0	1	1	0	0	0	1	1	0	0	0	0	0	1	1	0	1	0	3
2°W AVR	HLY0102-D21-3		Clot11		5	0	0	1	1	410	1302	0	891	938	1013	2752	1.65783	1	1	1	0	1110	1	0	0	1	1001	0	0	1	0	0	100	0	0	1	0	10	0	0	0	0	0	1	0	0	0	0	1
2°W AVR	HLY0102-D21-3		Clot12		3	1	0	1	101	0	1217	549	1421	0	0	1421	1.13589	1	1	0	0	1100	1	0	0	0	1000	1	0	1	0	0	100	0	0	0	0	0	0	0	0	0	0	1	0	1	1	0	3
2°W AVR	HLY0102-D21-3		CLot13		7	0	0	1	1	215	1707	194	474	0	834	1923	1.89086	1	1	1	0	1110	1	0	0	1	1001	1	0	1	0	1	101	0	0	0	1	1	0	0	0	0	0	1	0	0	1	0	2
2°W AVR	HLY0102-D21-3		Clot14		2	0	0	1	1	0	0	0	423	0	423	581	1.37352	0	1	1	0	110	0	0	0	0	0	0	0	1	0	0	100	0	0	0	1	1	0	0	0	0	0	0	0	0	0	0	0
2°W AVR	HLY0102-D21-3		Clot15		0	0	1	1	11	193	1543	0	0	0	1384	3094	2.81017	1	0	1	0	1010	1	0	0	0	1000	1	0	0	0	0	0	0	0	0	1	1	0	0	0	0	0	1	0	0	0	0	1
2°W AVR	HLY0102-D21-3		CLot16		6	0	0	1	1	260	783	0	2583	0	0	2583	2.16877	1	1	0	0	1100	1	0	0	0	1000	0	0	1	0	0	100	0	0	0	0	0	0	0	0	0	0	1	0	0	0	0	1
2°W AVR	HLY0102-D21-3		Clot17		10	1	1	1	111	218	3856	0	1086	769	816	4691	2.48201	1	1	1	0	1110	1	0	0	1	1001	1	0	1	0	0	100	0	0	1	0	10	0	0	0	0	0	1	0	0	1	0	2
2°W AVR	HLY0102-D21-3		Clot18		17	1	1	1	111	582	2343	254	1360	0	0	6637	3.73075	1	1	0	0	1100	1	1	0	0	1100	1	0	0	1	0	10	0	0	0	0	0	0	0	0	0	0	1	0	0	0	0	1
2°W AVR	HLY0102-D21-3		Clot2		3	0	0	1	1	0	3611	0	491	0	1699	3611	1.0792	1	1	1	0	1110	0	0	0	1	1	1	0	0	0	1	1	0	0	1	0	10	0	0	0	0	0	1	0	0	1	0	2
2°W AVR	HLY0102-D21-3		CLot3		19	1	0	1	101	207	3683	233	511	0	456	6216	2.01165	1	1	1	0	1110	1	0	0	0	1000	1	0	1	1	0	110	0	0	1	0	10	0	0	0	0	0	1	0	0	0	0	1
2°W AVR	HLY0102-D21-3		Clot4		10	0	0	1	1	235	1720	391	901	0	0	2617	1.55589	1	1	0	0	1100	1	0	0	1	1001	1	0	1	1	0	110	0	0	0	0	0	0	0	0	0	0	1	0	0	1	0	2
2°W AVR	HLY0102-D21-3		Clot5		12	0	0	1	1	203	1815	95	680	0	0	2151	1.16207	1	1	0	0	1100	1	1	0	0	1100	1	0	0	1	0	10	0	0	0	0	0	0	0	0	0	0	1	0	0	1	0	2
2°W AVR	HLY0102-D21-3		Clot6		8	1	0	1	101	306	1849	0	0	153	1754	4142	2.69486	1	0	1	0	1010	1	1	0	0	1100	1	0	0	0	0	0	0	0	1	1	11	0	0	0	0	0	1	0	0	0	0	1
2°W AVR	HLY0102-D21-3		Clot7		8	0	1	1	11	251	1589	0	350	0	1723	2774	1.42695	1	1	1	0	1110	1	1	0	0	1100	1	1	0	0	0	1000	0	0	1	0	10	0	0	0	0	0	1	0	0	0	0	1
2°W AVR	HLY0102-D21-3		Clot8		15	1	1	1	111	975	3139	264	1802	425	1188	6504	1.88086	1	1	1	0	1110	1	1	0	0	1100	1	0	1	0	0	100	0	0	1	0	10	0	0	0	0	0	1	0	0	0	0	1
2°W AVR	HLY0102-D21-3		Clot9		5	0	0	1	1	208	1777	80	1143	0	0	1777	1.01081	1	1	0	0	1100	1	0	0	0	1000	1	0	1	1	0	110	0	0	0	0	0	0	0	0	0	0	1	0	0	0	0	1
2°W AVR	HLY0102-D21-4B		Clot1		14	0	0	1	1	98	443	116	391	141	205	1171	2.89136	1	1	1	0	1110	1	1	0	0	1100	0	1	1	0	0	1100	0	0	1	0	10	0	0	0	0	0	0	0	1	0	0	1
2°W AVR	HLY0102-D21-4B		Clot2		6	1	0	1	101	368	2909	301	1103	480	1337	2909	1.61791	1	1	1	0	1110	1	0	0	1	1001	1	0	1	0	0	100	0	0	1	0	10	0	0	0	0	0	1	0	0	0	0	1
2°W AVR	HLY0102-D21-4B		Clot3		23	0	0	1	1	664	2901	426	2110	598	1922	6732	1.8126	1	1	1	0	1110	1	0	0	1	1001	1	1	1	0	0	1100	0	0	1	0	10	0	0	0	0	0	1	1	0	0	0	2
2°W AVR	HLY0102-D21-4D		Clot1		2	1	0	1	101	357	676	0	1399	0	0	1399	1.55617	1	1	0	0	1100	1	0	0	0	1000	1	0	1	0	0	100	0	0	0	0	0	0	0	0	0	0	1	0	0	0	0	1
2°W AVR	HLY0102-D21-4D		Clot2		5	0	0	1	1	164	1185	776	1274	0	0	2422	1.37927	1	1	0	0	1100	1	1	0	0	1100	0	0	1	1	0	110	0	0	0	0	0	0	0	0	0	0	1	1	0	0	0	2
2°W AVR	HLY0102-D21-4D		Clot3		3	0	0	1	1	0	667	0	0	645	653	1079	1.45418	1	0	1	0	1010	1	0	0	0	1000		0	0	0	0	0	0	0	1	0	10	0	0	0	0	0	1	1	0	0	0	2
2°W AVR	HLY0102-D21-4D		Clot4		4	0	0	1	1	691	1383	748	1075	0	0	2029	1.77051	1	1	0	0	1100	1	0	0	1	1001	1	0	1	0	0	100	0	0	0	0	0	0	0	0	0	0	0	0	0	1	0	1
2°W AVR	HLY0102-D21-4D		CLot4b		18	1	0	1	101	264	1839	87	158	443	1444	2847	1.54393	1	1	1	0	1110	1	0	0	0	1000	1	1	0	0	0	1000	0	0	1	0	10	0	0	0	0	0	1	0	0	0	0	1
2°W AVR	HLY0102-D22-1		CLot1		6	0	0	1	1	273	986	105	1162	0	0	1301	1.32215	1	1	0	0	1100	1	1	1	0	1110	0	0	1	1	0	110	0	0	0	0	0	0	0	0	0	0	1	1	0	0	0	2
2°W AVR	HLY0102-D22-1		CLot10		56	0	1	1	11	169	2000	228	567	0	0	5026	1.40942	1	1	0	0	1100	1	1	1	0	1110	1	0	1	1	1	111	0	0	0	0	0	0	0	0	0	0	1	0	0	1	0	2
2°W AVR	HLY0102-D22-1		CLot11		12	1	0	1	101	172	546	80	321	0	0	1072	1.70973	1	1	0	0	1100	1	1	0	0	1100	0	0	0	1	0	10	0	0	0	0	0	0	0	0	0	0	1	0	0	0	0	1
2°W AVR	HLY0102-D22-1		CLot12		10	0	0	1	1	182	1369	228	805	0	0	1566	1.02554	1	1	0	0	1100	0	1	1	0	110	1	0	1	0	0	100	0	0	0	0	0	0	0	0	0	0	1	0	0	1	0	2
2°W AVR	HLY0102-D22-1		CLot13		22	0	0	1	1	178	895	123	337	0	0	1088	1.09677	1	1	0	0	1100	1	1	0	0	1100	1	0	1	1	0	110	0	0	0	0	0	0	0	0	0	0	1	0	0	0	0	1
2°W AVR	HLY0102-D22-1		CLot16		9	1	0	1	101	89	1101	265	626	0	0	1135	0.882582	1	1	0	0	1100	1	1	0	1	1101	1	0	1	1	0	110	0	0	0	0	0	0	0	0	0	0	1	0	0	0	0	1
2°W AVR	HLY0102-D22-1		CLot17		14	1	0	1	101	102	711	679	883	0	0	2126	1.29872	1	1	0	0	1100	0	1	1	0	110	0	0	1	0	0	100	0	0	0	0	0	0	0	0	0	0	1	0	0	0	0	1
2°W AVR	HLY0102-D22-1		CLot18		28	1	0	1	101	221	1260	197	958	0	0	3433	1.28625	1	1	0	0	1100	1	1	0	0	1100	1	0	1	1	0	110	0	0	0	0	0	0	0	0	0	0	1	1	0	0	0	2
2°W AVR	HLY0102-D22-1		CLot19		14	0	0	1	1	135	653	76	182	0	0	1025	2.18085	1	1	0	0	1100	0	1	0	0	100	1	1	0	1	0	1010	0	0	0	0	0	0	0	0	0	0	1	0	0	0	0	1
2°W AVR	HLY0102-D22-1		CLot2		6	0	0	1	1	88	925	0	426	0	0	925	1.21871	1	1	0	0	1100	1	1	0	0	1100	0	0	1	0	0	100	0	0	0	0	0	0	0	0	0	0	1	0	0	0	0	1
2°W AVR	HLY0102-D22-1		CLot3		5	0	0	1	1	158	680	207	252	0	0	680	1.53153	1	1	0	0	1100	1	1	0	1	1101	1	0	0	1	0	10	0	0	0	0	0	0	0	0	0	0	1	0	0	0	0	1
2°W AVR	HLY0102-D22-1		CLot4		3	0	0	1	1	0	357	131	339	0	0	474	1.896	1	1	0	0	1100	0	1	0	0	100	0	0	1	1	0	110	0	0	0	0	0	0	0	0	0	0	1	0	0	1	0	2
2°W AVR	HLY0102-D22-1		CLot5		6	0	1	1	11	366	913	112	322	0	0	1119	1.53709	1	1	0	0	1100	0	1	1	0	110	1	0	0	1	1	11	0	0	0	0	0	0	0	0	0	0	0	0	0	1	0	1
2°W AVR	HLY0102-D22-1		CLot6		30	1	0	1	101	89	1119	34	224	o	o	1901	1.52814	1	1	0	0	1100	1	1	0	1	1101	1	0	0	1	1	11	0	0	0	0	0	0	0	0	0	0	1	0	1	0	0	2
2°W AVR	HLY0102-D22-1		CLot7		4	0	0	1	1	236	1541	0	422	0	0	1541	2.80692	1	1	0	0	1100	0	1	0	0	100	1	0	1	0	0	100	0	0	0	0	0	0	0	0	0	0	1	0	0	0	0	1
2°W AVR	HLY0102-D22-1		CLot8		19	0	0	1	1	62	1623	119	311	0	0	2425	3.30381	1	1	0	0	1100	1	1	0	0	1100	1	0	1	1	0	110	0	0	0	0	0	0	0	0	0	0	1	0	0	1	0	2
2°W AVR	HLY0102-D22-1		CLot9	b	44	1	1	1	111	140	1318	309	560	0	0	4355	2.24832	1	1	0	0	1100	1	1	1	0	1110	1	0	0	1	1	11	0	0	0	0	0	0	0	0	0	0	1	1	0	0	0	2
2°W AVR	HLY0102-D22-1		CLot9	a	24	1	0	1	101	188	1074	270	769	0	0	2649	1.27478	1	1	0	0	1100	1	1	1	0	1110	1	0	1	1	0	110	0	0	0	0	0	0	0	0	0	0	1	0	0	0	0	1
2°W AVR	HLY0102-D23-5		Clot3		6	1	0	1	101	180	618	300	330	0	0	1306	2.37455	1	1	0	0	1100	0	1	0	0	100	0	0	1	0	0	100	0	0	0	0	0	0	0	0	0	0	0	0	1	0	0	1
2°W AVR	PS59-229-33		Clot1		30	1	1	1	111	118	1206	82	436	0	0	2270	2.22331	1	1	0	0	1100	1	1	0	0	1100	1	0	1	1	0	110	0	0	0	0	0	0	0	0	0	0	0	1	0	1	0	2
2°W AVR	PS59-229-33		Clot2		18	0	0	1	1	156	0.0806202	88	557	0	0	2375	1.52635	1	1	0	0	1100	0	1	0	0	100	0	0	1	1	0	110	0	0	0	0	0	0	0	0	0	0	0	0	0	1	0	1
3°E Seamounts	HLY0102-D26-6		Clot2		12	0	0	1	1	68	270	413	457	0	0	840	1.38614	1	1	0	0	1100	1	1	1	0	1110	0	0	1	0	0	100	0	0	0	0	0	0	0	0	0	0	0	0	1	1	0	2
3°E Seamounts	HLY0102-D26-6		Clot2b		12	0	0	1	1	121	227	457	546	0	0	661	1.21062	1	1	0	0	1100	1	0	0	1	1001	0	0	1	0	1	101	0	0	0	0	0	0	0	0	0	0	0	0	1	0	0	1
3°E Seamounts	HLY0102-D26-6		Clot4		22	1	0	1	101	123	450	22	135	0	0	843	2.1671	1	1	0	0	1100	1	1	0	0	1100	0	1	0	1	1	1011	0	0	0	0	0	0	0	0	0	0	0	0	1	0	0	1
3°E Seamounts	HLY0102-D27-13		Clot1	a	4	1	0	1	101	205	2544	0	1262	0	0	2731	1.07351	1	1	0	0	1100	1	0	0	1	1001	1	0	0	1	0	10	0	0	0	0	0	0	0	0	0	0	0	1	0	1	0	2
3°E Seamounts	HLY0102-D27-13		Clot2		8	0	0	1	1	83	242	0	345	0	0	464	1.22427	1	1	0	1	1101	1	0	0	1	1001	1	0	1	0	0	100	0	0	0	0	0	0	0	1	0	0	0	1	0	0	1	2
3°E Seamounts	HLY0102-D27-13		Clot3		11	1	1	1	111	48	762	108	133	0	0	1479	6.97642	1	1	0	0	1100	0	1	1	0	110	0	0	0	1	0	10	0	0	0	0	0	0	0	0	0	0	1	0	0	0	0	1
3°E Seamounts	HLY0102-D27-15		Clot1		18	1	0	1	101	411	1361	88	622	0	0	2474	1.78242	1	1	0	0	1100	1	1	0	0	1100	1	0	0	1	0	10	0	0	0	0	0	0	0	0	0	0	1	1	0	1	0	3
3°E Seamounts	HLY0102-D27-31-a		Clot1		5	0	1	1	11	1130	1697	480	1001	0	0	2433	1.01333	1	1	0	0	1100	0	0	0	1	1	1	0	1	1	0	110	0	0	0	0	0	0	0	0	0	0	0	1	0	1	0	2
3°E Seamounts	HLY0102-D27-32-b		Clot1		10	1	0	1	101	194	795	106	175	0	0	795	3.32636	1	1	0	0	1100	1	0	0	0	1000	0	0	0	1	0	10	0	0	0	0	0	0	0	0	0	0	1	0	0	0	0	1
3°E Seamounts	HLY0102-D27-32-b		Ol6-Sp2-Clot		5	0	0	1	1	103	583	130	355	0	0	583	1.1126	1	1	0	0	1100	1	0	0	0	1000	0	0	0	1	0	10	0	0	0	0	0	0	0	0	0	0	1	0	0	0	0	1
3°E Seamounts	HLY0102-D27-8		Clot1		8	1	0	1	101	53	214	0	253	0	0	441	2.07042	1	1	0	0	1100	0	1	1	0	110	0	0	1	0	0	100	0	0	0	0	0	0	0	0	0	0	0	0	1	0	0	1
3°E Seamounts	HLY0102-D27-8		Clot4		42	1	0	1	101	42	387	31	199	0	0	808	1.40278	1	1	0	0	1100	0	1	1	0	110	0	0	1	1	0	110	0	0	0	0	0	0	0	0	0	0	0	0	1	0	0	1
3°E Seamounts	HLY0102-D27-8		Clot5		15	1	0	1	101	38	271	56	101	0	0	455	1.2069	1	1	0	0	1100	0	0	1	0	10	0	0	1	0	0	100	0	0	0	0	0	0	0	0	0	0	0	0	1	0	0	1
3°E Seamounts	HLY0102-D27-8		Clot7		11	0	0	1	1	155	1251	209	1012	0	0	2442	1.80755	1	1	0		1100	1	0	0	0	1000	1	0	0	1	0	10	0	0	0	0	0	0	0	0	0	0	1	1	0	1	0	3
3°E Seamounts	HLY0102-D27-8		Clot8		10	0	0	1	1	74	568	21	124	0	0	824	3.32258	1	1	0	0	1100	0	1	1	0	110	1	0	0	1	0	10	0	0	0	0	0	0	0	0	0	0	0	0	0	1	0	1
31°E Basement Ridge	HLY0102-D48-SG-B		CLot1		14	1	0	1	101	24	205	64	212	0	0	415	1.58397	1	1	0	0	1100	0	1	1	0	110	0	0	1	0	0	100	0	0	0	0	0	0	0	0	0	0	0	0	1	0	0	1
31°E Basement Ridge	HLY0102-D48-SG-B		Clot12		9	1	0	1	101	40	441	26	77	0	0	506	1.56656	1	1	0	0	1100	1	1	1	0	1110	0	0	0	1	0	10	0	0	0	0	0	0	0	0	0	0	1	0	0	0	0	1
31°E Basement Ridge	HLY0102-D48-SG-B		Clot2		3	1	0	1	101	141	257	0	128	0	0	257	1.13216	1	1	0	0	1100	0	1	0	1	101	1	0	0	1	0	10	0	0	0	0	0	0	0	0	0	0	0	0	0	1	0	1
31°E Basement Ridge	HLY0102-D48-SG-B		Clot3		19	1	0	1	101	30	190	22	163	0	0	261	1.33846	1	1	0	0	1100	0	1	1	0	110	0	1	1	0	0	1100	0	0	0	0	0	0	0	0	0	0	0	0	1	0	0	1
31°E Basement Ridge	HLY0102-D48-SG-B		CLot5		9	0	0	1	1	121	1010	76	386	0	0	1488	3.83505	1	1	0	0	1100	0	1	0	0	100	1	1	1	1	0	1110	0	0	0	0	0	0	0	0	0	0	0	0	1	0	0	1
31°E Basement Ridge	HLY0102-D48-SG-B		CLot6		7	0	0	1	1	17	319	32	103	0	0	378	1.75	1	1	0	0	1100	0	1	0	1	101	1	1	0	1	0	1010	0	0	0	0	0	0	0	0	0	0	1	0	0	1	0	2
31°E Basement Ridge	HLY0102-D48-SG-B		CLot7		15	0	1	1	11	78	1367	53	396	0	0	1560	2.4375	1	1	0	0	1100	1	1	1	0	1110	0	1	0	1	0	1010	0	0	0	0	0	0	0	0	0	0	1	0	0	0	0	1
31°E Basement Ridge	HLY0102-D48-SG-B		CLot8		6	1	0	1	101	91	505	32	93	0	0	505	1.33598	1	1	0	0	1100	0	1	1	0	110	1	0	0	1	0	10	0	0	0	0	0	0	0	0	0	0	1	0	0	0	0	1
31°E Basement Ridge	HLY0102-D48-SG-B		CLot9		13	1	0	1	101	46	1538	254	418	0	0	1506	3.64649	1	1	0	0	1100	1	1	1	0	1110	0	0	1	0	0	100	0	0	0	0	0	0	0	0	0	0	0	0	0	1	0	1
31°E Basement Ridge	HLY0102-D49-3		CLot1		5	0	0	1	1	703	921	0	0	432	499	1521	1.591	1	0	1	0	1010	1	0	0	0	1000	1	0	0	0	0	0	0	0	0	1	1	0	0	0	0	0	1	0	0	1	0	2
31°E Basement Ridge	HLY0102-D49-3		CLot10		12	0	0	1	1	277	1952	0	714	241	890	2339	1.20816	1	1	1	0	1110	1	0	0	1	1001	1	0	0	1	0	10	0	0	1	0	10	0	0	0	0	0	1	0	0	0	0	1
31°E Basement Ridge	HLY0102-D49-3		Clot11		7	0	0	1	1	456	857	0	444	191	603	1601	1.29531	1	1	1	0	1110	1	0	0	0	1000	1	0	0	1	0	10	0	0	0	1	1	0	0	0	0	0	1	0	0	1	0	2
31°E Basement Ridge	HLY0102-D49-3		Clot14		22	0	1	1	11	208	3683	245	510	140	991	4931	2.53131	1	1	1	0	1110	1	1	0	0	1100	1	0	1	1	0	110	0	0	1	1	11	0	0	0	0	0	1	0	0	1	0	2
31°E Basement Ridge	HLY0102-D49-3		Clot16		2	0	0	1	1	0	706	0	1429	0	0	2007	2.9087	1	1	0	0	1100	1	0	0	0	1000	0	0	1	0	0	100	0	0	0	0	0	0	0	0	0	0	1	0	0	0	0	1
31°E Basement Ridge	HLY0102-D49-3		CLot17		17	0	0	1	1	458	1176	193	487	658	1033	3059	2.11842	1	1	1	0	1110	1	1	0	0	1100	0	0	1	1	0	110	0	0	0	1	1	0	0	0	0	0	0	0	0	0	0	0
31°E Basement Ridge	HLY0102-D49-3		Clot18		7	0	0	1	1	359	1661	49	399	0	224	1661	2.37625	1	1	1	0	1110	1	0	0	0	1000	0	0	0	1	0	10	0	0	1	0	10	0	0	0	0	0	1	0	0	0	0	1
31°E Basement Ridge	HLY0102-D49-3		Clot18b		35	0	0	1	1	217	1409	93	695	161	597	3382	0.905004	1	1	1	0	1110	1	1	0	0	1100	0	0	1	1	0	110	0	0	1	1	11	0	0	0	0	0	0	0	0	1	0	1
31°E Basement Ridge	HLY0102-D49-3		Clot19		5	0	0	1	1	0	597	151	455	0	637	1295	2.03937	1	1	1	0	1110	1	0	0	0	1000	0	0	1	1	0	110	0	0	1	0	10	0	0	0	0	0	1	0	0	0	0	1
31°E Basement Ridge	HLY0102-D49-3		Clot2		25	1	0	1	101	311	1904	112	1126	505	829	4523	1.26624	1	1	1	0	1110	0	1	0	0	100	1	0	1	1	0	110	0	0	1	0	10	0	0	0	0	0	1	0	0	1	0	2
31°E Basement Ridge	HLY0102-D49-3		Clot21		9	0	0	1	1	276	2036	275	436	442	924	2808	2.05263	1	1	1	0	1110	0	1	0	0	100	1	0	0	1	1	11	0	0	1	0	10	0	0	0	0	0	1	0	0	0	0	1
31°E Basement Ridge	HLY0102-D49-3		CLot22		9	0	0	1	1	414	1166	192	577	257	675	2164	1.02559	1	1	1	0	1110	0	0	0	1	1	1	0	1	1	0	110	0	0	1	0	10	0	0	0	0	0	1	0	0	0	0	1
31°E Basement Ridge	HLY0102-D49-3		CLot23		12	1	0	1	101	184	1048	122	582	403	1102	2452	1.20373	1	1	1	0	1110	1	0	0	1	1001	1	0	1	0	0	100	0	0	1	0	10	0	0	0	0	0	1	0	0	1	0	2
31°E Basement Ridge	HLY0102-D49-3		Clot24		15	0	0	1	1	137	2131	179	633	0	665	2542	1.3295	1	1	1	0	1110	1	0	0	0	1000	0	0	1	1	0	110	0	0	1	0	10	0	0	0	0	0	1	0	0	1	0	2
31°E Basement Ridge	HLY0102-D49-3		Clot27		11	1	0	1	101	238	1181	0	208	135	1287	2841	1.32448	1	1	1	0	1110	1	0	0	0	1000	1	0	0	1	0	10	0	1	1	0	110	0	0	0	0	0	1	0	0	0	0	1
31°E Basement Ridge	HLY0102-D49-3		Clot29		3	0	0	1	1	0	0	275	500	0	578	685	1.01481	0	1	1	0	110	0	0	0	0	0	0	0	1	1	0	110	0	0	1	0	10	0	0	0	0	0	0	0	0	0	0	0
31°E Basement Ridge	HLY0102-D49-3		Clot3		8	0	0	1	1	0	1292	231	560	0	345	1743	1.86218	1	1	1	0	1110	1	0	0	9	1009	0	0	1	1	0	110	0	0	1	0	10	0	0	0	0	0	1	0	0	0	0	1
31°E Basement Ridge	HLY0102-D49-3		Clot30		24	0	0	1	1	195	2441	37	684	143	900	3431	1.26512	1	1	1	0	1110	1	1	0	0	1100	1	0	1	1	0	110	0	0	1	1	11	0	0	0	0	0	1	0	0	0	0	1
31°E Basement Ridge	HLY0102-D49-3		CLot4		25	0	0	1	1	282	2399	188	557	599	1048	4135	1.15924	1	1	1	0	1110	1	1	0	1	1101	0	0	1	1	0	110	0	0	1	1	11	0	0	0	0	0	1	0	0	0	0	1
31°E Basement Ridge	HLY0102-D49-3		CLot7		15	1	0	1	101	1048	1167	101	447	266	910	2076	1.10957	1	1	1	0	1110	1	0	0	0	1000	1	0	1	1	0	110	0	0	1	1	11	0	0	0	0	0	1	0	0	0	0	1
31°E Basement Ridge	HLY0102-D49-3		Clot8		22	0	0	1	1	376	1334	212	729	267	1124	3677	1.41914	1	1	1	0	1110	1	1	0	0	1100	1	0	1	1	0	110	0	0	1	1	11	0	0	0	0	0	1	0	0	0	0	1
31°E Basement Ridge	HLY0102-D49-3		CLot9		9	0	0	1	1	132	674	0	0	518	801	1801	2.16988	1	0	1	0	1010	1	0	0	0	1000		0	0	0	0	0	0	0	1	1	11	0	0	0	0	0	0	0	0	1	0	1
31°E Basement Ridge	HLY0102-D95-7		Clo1		7	0	0	1	1	384	499	466	838	0	0	1677	1.34916	1	1	0	1	1101	1	0	0	0	1000	1	0	0	1	0	10	0	0	0	0	0	0	0	0	0	5	0	0	1	1	0	2
31°E Basement Ridge	HLY0102-D95-7		P48b		9	0	1	1	11	787	5113	498	2377	0	0	5809	1.49601	1	1	0	1	1101	0	0	0	1	1	1	0	0	1	0	10	0	0	0	0	0	0	0	0	0	0	1	1	0	1	0	3
31°E Basement Ridge	PS59-310-1-2		P10-Clot4		5	0	0	1	1	162	760	40	125	0	0	760	1.04396	1	1	0	0	1100	0	1	0	0	100	0	0	0	1	0	10	0	0	0	0	0	0	0	0	0	0	0	0	1	0	0	1
37°E Random Basalt	HLY0102-D50-14		Clot1		7	0	1	1	11	233	762	147	649	0	0	1024	15.0588	1	1	0	0	1100	1	0	0	0	1000	0	0	0	1	0	10	0	0	0	0	0	0	0	0	0	0	1	0	0	0	0	1
37°E Random Basalt	HLY0102-D50-14		Clot11		35	1	1	1	111	42	939	150	725	0	0	3530	1.33107	1	1	0	0	1100	1	0	0	0	1000	1	0	0	1	0	10	0	0	0	0	0	0	0	0	0	0	1	1	0	1	0	3
37°E Random Basalt	HLY0102-D50-14		Clot12		42	1	0	1	101	89	1571	215	1513	0	0	3678	1.08336	1	1	0	0	1100	1	0	0	1	1001	0	0	0	1	0	10	0	0	0	0	0	0	0	0	0	0	1	0	1	1	0	3
37°E Random Basalt	HLY0102-D50-14		CLot14	a	24	0	0	1	1	174	1571	169	500	0	0	2001	1.11105	1	1	0	0	1100	1	0	0	0	1000	0	0	0	1	0	10	0	0	0	0	0	0	0	0	0	0	1	1	0	0	0	2
37°E Random Basalt	HLY0102-D50-14		Clot14	b	39	0	0	1	1	96	1522	104	623	0	0	3524	1.4544	1	1	0	0	1100	1	0	0	0	1000	0	0	0	1	1	11	0	0	0	0	0	0	0	0	0	0	1	0	0	0	0	1
37°E Random Basalt	HLY0102-D50-14		CLot15		14	0	0	1	1	77	699	105	636	0	0	1514	1.68409	1	1	0	0	1100	1	0	0	1	1001	1	0	0	1	0	10	0	0	0	0	0	0	0	0	0	0	1	1	0	0	0	2
37°E Random Basalt	HLY0102-D50-14		CLot16		7	0	0	1	1	262	1585	494	623	0	0	2533	1.85026	1	1	0	0	1100	1	0	0	0	1000	0	0	0	1	0	10	0	0	0	0	0	0	0	0	0	0	1	0	0	1	0	2
37°E Random Basalt	HLY0102-D50-14		Clot18	a	23	1	0	1	101	66	1043	275	601	0	0	2774	1.67209	1	1	0	0	1100	1	0	0	0	1000	1	0	0	1	1	11	0	0	0	0	0	0	0	0	0	0	1	0	0	0	0	1
37°E Random Basalt	HLY0102-D50-14		Clot18	b	38	1	1	1	111	131	1839	392	1027	0	0	5374	2.58241	1	1	0	0	1100	1	0	0	0	1000	0	1	0	1	0	1010	0	0	0	0	0	0	0	0	0	0	1	0	0	1	0	2
37°E Random Basalt	HLY0102-D50-14		Clot2		14	0	0	1	1	100	1501	198	411	0	0	1983	2.66174	1	1	0	0	1100	1	0	0	0	1000	0	0	0	1	0	10	0	0	0	0	0	0	0	0	0	0	1	0	0	0	0	1
37°E Random Basalt	HLY0102-D50-14		Clot20		16	0	0	1	1	183	711	210	603	0	0	2199	2.39542	1	1	0	0	1100	1	0	0	1	1001	1	0	0	1	0	10	0	0	0	0	0	0	0	0	0	0	1	1	0	0	0	2
37°E Random Basalt	HLY0102-D50-14		Clot22		14	0	0	1	1	169	1171	228	1520	0	0	2865	1.18486	1	1	0	0	1100	1	0	0	1	1001	0	0	1	1	0	110	0	0	0	0	0	0	0	0	0	0	1	0	1	0	0	2
37°E Random Basalt	HLY0102-D50-14		Clot23		19	0	1	1	11	104	795	387	528	0	0	1989	1.35398	1	1	0	0	1100	1	0	0	0	1000	1	0	0	1	0	10	0	0	0	0	0	0	0	0	0	0	1	0	0	1	0	2
37°E Random Basalt	HLY0102-D50-14		Clot24		38	1	1	1	111	90	979	257	609	0	0	3023	1.9341	1	1	0	0	1100	1	0	0	1	1001	1	0	0	1	1	11	0	0	0	0	0	0	0	0	0	0	1	0	0	1	0	2
37°E Random Basalt	HLY0102-D50-14		Clot25		20	1	0	1	101	57	529	111	231	0	0	1323	1.01457	1	1	0	0	1100	1	0	0	0	1000	1	1	0	1	0	1010	0	0	0	0	0	0	0	0	0	0	1	0	1	1	0	3
37°E Random Basalt	HLY0102-D50-14		Clot26		29	0	1	1	11	149	1502	262	978	0	0	3067	1.31237	1	1	0	0	1100	1	0	0	0	1000	0	1	0	1	1	1011	0	0	0	0	0	0	0	0	0	0	1	0	1	1	0	3
37°E Random Basalt	HLY0102-D50-14		Clot27		38	1	0	1	101	91	1676	344	1438	0	0	3647	1.22178	1	1	0	0	1100	1	0	1	0	1010	0	1	0	1	0	1010	0	0	0	0	0	0	0	0	0	0	1	0	0	0	0	1
37°E Random Basalt	HLY0102-D50-14		Clot27b		121	1	1	1	111	150	2093	136	836	0	0	7861	1.66617	1	1	0	0	1100	1	0	0	1	1001	1	0	0	1	1	11	0	0	0	0	0	0	0	0	0	0	1	0	0	0	0	1
37°E Random Basalt	HLY0102-D50-14		Clot4	b	10	1	0	1	101	446	982	0	0	0	1065	2017	1.11436	1	0	1	0	1010	1	0	0	1	1001	1	0	0	0	0	0	0	0	1	0	10	0	0	0	0	0	1	0	0	1	0	2
37°E Random Basalt	HLY0102-D50-14		Clot4	a	62	1	1	1	111	190	2109	312	1439	0	0	5851	1.35346	1	1	0	0	1100	1	0	0	0	1000	0	0	1	1	0	110	0	0	0	0	0	0	0	0	0	0	1	0	0	0	0	1
37°E Random Basalt	HLY0102-D50-14		Clot5		7	0	0	1	1	151	552	0	227	35	47	895	1.62138	1	1	1	0	1110	1	0	0	0	1000	1	1	0	0	0	1000	0	0	1	0	10	0	0	0	0	0	1	0	1	0	0	2
37°E Random Basalt	HLY0102-D50-14		CLot8		14	1	1	1	111	73	1078	200	667	0	0	2208	2.28571	1	1	0	0	1100	1	0	0	0	1000	0	0	0	1	0	10	0	0	0	0	0	0	0	0	0	0	1	1	0	1	0	3
37°E Random Basalt	HLY0102-D50-14		CLot9		12	0	0	1	1	176	829	222	388	0	0	1544	1.42435	1	1	0	0	1100	1	0	0	0	1000	1	0	0	1	0	10	0	0	0	0	0	0	0	0	0	0	1	0	0	1	0	2
48°E Deep seafloor	PS59-297-45		Clo21		24	0	0	1	1	111	248	64	481	0	0	1177	1.79148	1	1	0	0	1100	0	1	1	1	111	0	0	1	1	0	110	0	0	0	0	0	0	0	0	0	0	1	0	0	0	0	1
48°E Deep seafloor	PS59-297-45		Clot10		18	1	0	1	101	35	243	49	277	0	0	657	1.08595	1	1	0	0	1100	1	1	1	0	1110	0	0	1	1	0	110	0	0	0	0	0	0	0	0	0	0	0	0	1	0	0	1
48°E Deep seafloor	PS59-297-45		Clot12		9	1	0	1	101	0	253	76	196	0	0	596	1.71758	1	1	0	0	1100	0	1	1	0	110	1	0	0	1	0	10	0	0	0	0	0	0	0	0	0	0	1	0	0	0	0	1
48°E Deep seafloor	PS59-297-45		Clot14		14	1	0	1	101	74	397	33	160	0	0	654	2.19463	1	1	0	0	1100	1	0	1	0	1010	0	0	1	1	0	110	0	0	0	0	0	0	0	0	0	0	1	0	0	0	0	1
48°E Deep seafloor	PS59-297-45		Clot16		7	1	0	1	101	47	634	76	151	0	0	634	2.35688	1	1	0	0	1100	1	0	0	1	1001	0	0	1	0	0	100	0	0	0	0	0	0	0	0	0	0	0	0	1	1	0	2
48°E Deep seafloor	PS59-297-45		Clot18	centre	12	0	0	1	1	190	351	95	297	0	0	970	2.01245	1	1	0	0	1100	1	0	0	1	1001	0	0	1	1	0	110	0	0	0	0	0	0	0	0	0	0	0	1	0	0	0	1
48°E Deep seafloor	PS59-297-45		CLot18b		25	0	0	1	1	81	372	97	329	0	0	900	1.51007	1	1	0	0	1100	1	0	1	0	1010	0	0	1	1	0	110	0	0	0	0	0	0	0	0	0	0	1	0	0	0	0	1
48°E Deep seafloor	PS59-297-45		Clot2		6	0	0	1	1	112	573	0	195	0	0	649	1.74933	1	1	0	0	1100	1	0	0	1	1001	1	0	1	0	0	100	0	0	0	0	0	0	0	0	0	0	1	0	1	1	0	3
48°E Deep seafloor	PS59-297-45		Clot20		15	1	0	1	101	139	626	35	395	0	0	940	2.33251	1	1	0	0	1100	1	0	1	1	1011	0	0	1	1	0	110	0	0	0	0	0	0	0	0	0	0	0	1	0	0	0	1
48°E Deep seafloor	PS59-297-45		Clot4		37	1	0	1	101	91	492	87	767	0	0	1547	1.37389	1	1	0	0	1100	0	1	1	0	110	0	1	1	0	0	1100	0	0	0	0	0	0	0	0	0	0	1	0	1	0	0	2
48°E Deep seafloor	PS59-297-45		Clot8		11	1	0	1	101	144	384	103	457	0	0	1006	1.46434	1	1	0	0	1100	1	0	0	0	1000	1	0	0	1	0	10	0	0	0	0	0	0	0	0	0	0	0	0	1	0	0	1
48°E Deep seafloor	PS59-297-45		Clot9		29	1	0	1	101	79	232	149	272	0	0	683	1.18783	1	1	0	0	1100	1	1	0	0	1100	0	0	1	0	0	100	0	0	0	0	0	0	0	0	0	0	0	0	1	0	0	1
48°E Deep seafloor	PS59-297-46		CLot1		22	1	0	1	101	42	133	40	290	0	0	566	1.17917	1	1	0	1	1101	1	0	0	0	1000	0	0	1	1	0	110	0	0	0	0	0	0	0	0	0	1	0	0	1	0	0	1
48°E Deep seafloor	PS59-297-46		CLot11		16	1	0	1	101	245	1096	80	338	0	0	1750	3.27103	1	1	0	0	1100	0	1	1	0	110	0	0	1	0	0	100	0	0	0	0	0	0	0	0	0	0	0	0	1	0	0	1
48°E Deep seafloor	PS59-297-46		Clot13		9	1	0	1	101	117	834	63	109	0	0	836	3.06227	1	1	0	0	1100	0	1	1	0	110	0	0	1	1	0	110	0	0	0	0	0	0	0	0	0	0	0	0	1	0	0	1
48°E Deep seafloor	PS59-297-46		CLot15		12	1	0	1	101	156	465	57	237	0	0	576	1.02491	1	1	0	0	1100	0	1	1	0	110	0	0	1	1	0	110	0	0	0	0	0	0	0	0	0	0	1	0	0	0	0	1
48°E Deep seafloor	PS59-297-46		Clot16		13	0	1	1	11	74	758	69	183	0	0	960	2.90909	1	1	0	0	1100	1	0	1	0	1010	0	0	1	0	0	100	0	0	0	0	0	0	0	0	0	0	1	0	0	0	0	1
48°E Deep seafloor	PS59-297-46		Clot17		16	1	1	0	110	46	840	36	109	0	0	884	1.81893	1	1	0	0	1100	1	1	0	0	1100	0	0	0	1	0	10	0	0	0	0	0	0	0	0	0	0	1	1	0	0	0	2
48°E Deep seafloor	PS59-297-46		CLot19		7	0	0	1	1	204	399	50	127	0	0	673	1.71247	1	1	0	0	1100	1	0	0	1	1001	0	1	1	1	0	1110	0	0	0	0	0	0	0	0	0	0	0	0	1	0	0	1
48°E Deep seafloor	PS59-297-46		CLot2		17	1	0	1	101	45	1282	57	170	0	0	1282	2.24912	1	1	0	0	1100	0	1	0	0	100	0	0	1	1	0	110	0	0	0	0	0	0	0	0	0	0	1	0	0	0	0	1
48°E Deep seafloor	PS59-297-46		Clot4		12	1	0	1	101	28	462	38	353	0	0	612	1.275	1	1	0	0	1100	0	1	0	0	100	0	0	0	0	1	1	0	0	0	0	0	0	0	0	0	0	0	0	1	0	0	1
48°E Deep seafloor	PS59-297-46		CLot6		7	1	0	1	101	259	352	90	352	0	0	560	1.36585	1	1	0	0	1100	1	1	0	0	1100	0	0	1	1	0	110	0	0	0	0	0	0	0	0	0	0	1	0	0	0	0	1
48°E Deep seafloor	PS59-297-46		Clot7		13	0	0	1	1	169	394	45	273	0	0	840	1.53285	1	1	0	0	1100	1	0	0	0	1000	0	0	1	0	0	100	0	0	0	0	0	0	0	0	0	0	0	0	0	0	0	0
48°E Deep seafloor	PS59-297-46		Clot8+P4		4	0	0	1	1	357	575	224	252	0	0	715	1.03924	1	1	0	0	1100	1	0	0	0	1000	0	1	0	1	0	1010	0	0	0	0	0	0	0	0	0	0	0	0	1	0	0	1
48°E Deep seafloor	PS59-297-46		CLot9		22	1	0	1	101	132	604	187	797	0	0	1826	1.67216	1	1	0	1	1101	1	1	0	0	1100	0	0	1	1	0	110	0	0	0	0	0	0	0	0	0	0	0	0	1	0	0	1
48°E Deep seafloor	PS59-299-11		CLot1		12	1	0	1	101	225	1544	100	358	0	0	2213	3.16143	1	1	0	0	1100	1	1	1	0	1110	0	0	0	1	0	10	0	0	0	0	0	0	0	0	0	0	1	1	0	0	0	2
48°E Deep seafloor	PS59-299-11		Clot10		22	1	0	1	101	116	600	56	368	0	0	1163	1.17475	1	1	0	0	1100	1	0	0	1	1001	1	0	0	1	0	10	0	0	0	0	0	0	0	0	0	0	1	0	0	0	0	1
48°E Deep seafloor	PS59-299-11		CLot11		27	1	0	1	101	107	534	293	632	0	0	1617	1.4917	1	1	0	0	1100	1	0	1	0	1010	0	1	0	1	0	1010	0	0	0	0	0	0	0	0	0	0	1	0	0	1	0	2
48°E Deep seafloor	PS59-299-11		Clot12		55	1	1	1	111	81	687	97	671	0	0	2658	1.72822	1	1	0	0	1100	1	0	1	0	1010	0	0	1	1	0	110	0	0	0	0	0	0	0	0	0	0	1	0	0	1	0	2
48°E Deep seafloor	PS59-299-11		Clot13		42	1	0	1	101	84	929	34	560	0	0	2141	1.92709	1	1	0	0	1100	1	1	1	1	1111	1	0	0	1	0	10	0	0	0	0	0	0	0	0	0	0	1	0	0	1	0	2
48°E Deep seafloor	PS59-299-11		Clot2		24	1	0	1	101	116	810	0	838	0	0	1747	1.39984	1	1	0	0	1100	1	0	1	0	1010	0	0	0	1	0	10	0	0	0	0	0	0	0	0	0	0	1	0	0	1	0	2
48°E Deep seafloor	PS59-299-11		Clot3		37	1	0	1	101	86	793	153	804	0	0	2493	1.81971	1	1	0	0	1100	1	0	1	0	1010	0	0	1	1	0	110	0	0	0	0	0	0	0	0	0	0	1	0	0	1	0	2
48°E Deep seafloor	PS59-299-11		CLot6		41	1	1	1	111	172	688	55	425	0	0	2294	2.53761	1	1	0	0	1100	1	0	1	0	1010	0	0	0	1	0	10	0	0	0	0	0	0	0	0	0	0	1	0	0	0	0	1
48°E Deep seafloor	PS59-299-11		Clot7		20	1	1	1	111	76	770	62	715	0	0	1504	1.73672	1	1	0	0	1100	1	0	1	0	1010	0	0	1	1	0	110	0	0	0	0	0	0	0	0	0	0	1	0	0	0	0	1
48°E Deep seafloor	PS59-299-11		Clot8		38	1	1	1	111	94	484	178	386	0	0	1885	1.27537	1	1	0	0	1100	1	0	1	0	1010	0	1	1	0	0	1100	0	0	0	0	0	0	0	0	0	0	1	0	0	1	0	2
48°E Deep seafloor	PS59-299-11		CLot9		30	1	1	1	111	190	1251	176	608	0	0	2748	1.59582	1	1	0	0	1100	1	0	1	0	1010	1	0	1	1	0	110	0	0	0	0	0	0	0	0	0	0	1	1	0	1	0	3
48°E Deep seafloor	PS59-299-9		Clot1		30	1	0	1	101	74	544	61	324	0	0	1285	2.55976	1	1	0	0	1100	1	0	1	0	1010	0	0	0	1	0	10	0	0	0	0	0	0	0	0	0	0	1	0	0	0	0	1
5°W AVR	H-D12-4		Clot1		8	0	0	1	1	191	414	412	514	0	0	1117	1.65237	1	1	0	0	1100	1	0	0	0	1000	1	0	1	1	0	110	0	0	0	0	0	0	0	0	0	0	0	0	1	0	0	1
5°W AVR	HLY0102-D12-2		Clot1		11	0	0	1	1	215	1531	130	175	0	0	1930	2.61872	1	1	0	0	1100	0	0	1	1	11		0	1	1	0	110	0	0	0	0	0	0	0	0	0	0	0	0	1	0	0	1
5°W AVR	HLY0102-D14-4		Clot1		12	1	0	1	101	21	176	0	0	8	95	347	1.4766	1	0	1	0	1010	1	0	1	0	1010	0	0	0	0	0	0	0	0	1	1	11	0	0	0	0	0	0	0	1	0	0	1
5°W AVR	HLY0102-D14-4		Clot2		11	0	0	1	1	128	748	213	334	134	325	1240	1.61458	1	1	1	0	1110	1	1	0	0	1100	0	0	0	1	0	10	0	0	1	0	10	0	0	0	0	0	1	0	0	0	0	1
5°W AVR	HLY0102-D14-4		Clot3	a	4	0	0	1	1	465	467	0	0	0	461	1138	1.81499	1	0	1	0	1010	0	1	1	0	110	0	0	0	0	0	0	0	0	0	1	1	0	0	0	0	0	1	0	0	0	0	1
5°W AVR	HLY0102-D14-4		Clot3	b	4	0	0	1	1	325	822	235	303	0	0	997	2.62368	1	1	0	0	1100	1	0	0	0	1000	0	0	0	1	1	11	0	0	0	0	0	0	0	0	0	0	1	0	0	0	0	1
5°W AVR	HLY0102-D14-4		Clot4		6	0	0	1	1	145	323	0	788	0	188	788	1.0194	1	1	1	0	1110	1	0	0	0	1000	0	0	1	0	0	100	0	0	1	0	10	0	0	0	0	0	0	0	1	0	0	1
5°W AVR	HLY0102-D14-4		Clot7		8	0	0	1	1	234	315	179	341	0	0	833	1.46655	1	1	0	0	1100	0	1	0	0	100	0	0	1	0	0	100	0	0	0	0	0	0	0	0	0	0	0	0	1	0	0	1
5°W AVR	PS59-222-1		Clot1		19	1	1	1	111	125	537	64	343	0	0	1047	1.62326	1	1	0	0	1100	1	1	1	0	1110	0	0	0	1	1	11	0	0	0	0	0	0	0	0	0	0	1	0	1	0	0	2
5°W AVR	PS59-222-13		Clot1		23	1	0	1	101	119	1001	97	360	0	0	2040	1.60251	1	1	0	0	1100	1	1	0	0	1100	0	0	0	1	1	11	0	0	0	0	0	0	0	0	0	0	0	0	1	0	0	1
5°W AVR	PS59-222-13		CLot2		16	1	0	1	101	126	379	175	402	0	0	1048	1.86477	1	1	0	0	1100	0	1	0	1	101	0	0	0	0	1	1	0	0	0	0	0	0	0	0	0	0	0	0	1	0	0	1
5°W AVR	PS59-222-13		Clot3		4	0	0	1	1	167	697	0	599	0	0	697	1.05927	1	1	0	0	1100	1	0	0	1	1001	1	0	0	0	1	1	0	0	0	0	0	0	0	0	0	0	0	0	0	1	0	1
5°W AVR	PS59-222-13		Clot4		6	0	0	1	1	283	601	100	649	0	0	1023	1.52915	1	1	0	0	1100	1	0	0	1	1001	1	0	0	0	1	1	0	0	0	0	0	0	0	0	0	0	1	0	1	0	0	2
5°W AVR	PS59-222-13		Clot5		12	1	0	1	101	146	724	51	203	0	0	1887	2.6172	1	1	9	9	1199	1	0	0	1	1001	0	0	0	0	1	1	0	0	0	0	0	0	0	0	0	0	0	0	1	0	0	1
5°W AVR	PS59-222-14		Clot1		13	1	0	1	101	150	449	98	336	0	0	784	1.43853	1	1	0	0	1100	1	0	1	0	1010	1	0	1	0	1	101	0	0	0	0	0	0	0	0	0	0	1	0	1	0	0	2
5°W AVR	PS59-222-4a		Clot1		19	1	0	1	101	132	891	115	517	0	0	1438	1.17484	1	1	0	1	1101	0	1	1	0	110	0	0	0	1	1	11	0	0	0	0	0	0	0	0	0	1	1	0	0	0	0	1
5°W AVR	PS59-222-4a		Clot2		8	0	0	1	1	171	367	100	326	0	0	666	1.36756	1	1	0	0	1100	0	1	0	0	100	1	0	0	1	1	11	0	0	0	0	0	0	0	0	0	0	0	1	1	0	0	2
5°W AVR	PS59-223-25		C18		5	1	0	1	101	1066	1680	297	305	0	683	1655	1.32083	1	1	1	0	1110	0	1	0	0			1	0	0	0	1000	0	0	1	0	10	0	0	0	0	0	0	0	0	1	0	1
5°W AVR	PS59-223-25		C5		13	1	0	1	101	210	1531	500	650	0	0	2723	1.34669	1	1	0	0	1100	1	0	0	0	1000	0	1	1	0	0	1100	0	0	0	0	0	0	0	0	0	0	1	0	0	1	0	2
5°W AVR	PS59-223-25		Clot11		10	1	0	1	101	430	1569	162	1117	0	0	2410	1.26443	1	1	0	0	1100	1	0	0	0	1000	1	0	1	0	0	100	0	0	0	0	0	0	0	0	0	0	1	0	0	0	0	1
5°W AVR	PS59-223-25		Clot15		12	1	0	1	101	339	1216	324	1215	0	0	2528	1.90218	1	1	0	0	1100	1	0	1	0	1010	0	0	1	1	0	110	0	0	0	0	0	0	0	0	0	0	0	1	1	0	0	2
5°W AVR	PS59-223-25		Clot16		4	0	0	1	1	264	1499	0	1153	0	0	2421	1.89734	1	1	0	0	1100	1	1	0	0	1100	1	0	0	0	1	1	0	0	0	0	0	0	0	0	0	0	1	0	0	0	0	1
5°W AVR	PS59-223-25		Clot17		8	1	0	1	101	190	1457	351	516	0	0	1807	2.16927	1	1	0	0	1100	1	0	1	0	1010	1	0	0	1	0	10	0	0	0	0	0	0	0	0	0	0	0	1	1	0	0	2
5°W AVR	PS59-223-25		Clot19		7	0	1	1	11	348	1569	192	924	0	0	2351	1.26534	1	1	0	0	1100	1	0	0	0	1000	0	0	1	1	0	110	0	0	0	0	0	0	0	0	0	0	1	0	0	0	0	1
5°W AVR	PS59-223-25		Clot21		2	0	0	1	1	0	1022	0	617	0	0	1227	1.41034	1	1	0	0	1100	1	0	0	0	1000	1	0	1	0	0	100	0	0	0	0	0	0	0	0	0	0	1	0	0	0	0	1
5°W AVR	PS59-223-25		Clot23		15	0	1	1	11	156	1357	273	3263	0	0	3879	1.63052	1	1	0	0	1100	1	0	1	0	1010	0	0	1	1	0	110	0	0	0	0	0	0	0	0	0	0	1	1	0	1	0	3
5°W AVR	PS59-223-25		Clot4		10	1	1	1	111	275	3026	0	591	0	0	3026	1.8633	1	1	0	0	1100	1	0	0	0	1000	0	0	1	0	0	100	0	0	0	0	0	0	0	0	0	0	1	0	0	0	0	1
5°W AVR	PS59-223-25		Clot6		4	0	0	1	1	516	550	0	1013	0	0	1178	1.30744	1	1	0	0	1100	1	0	0	0	1000	1	0	0	1	0	10	0	0	0	0	0	0	0	0	0	0	1	0	0	1	0	2
5°W AVR	PS59-223-25		Clot7MEGA		59	1	1	1	111	261	2043	280	954	0	0	5363	2.54412	1	1	0	0	1100	1	0	0	0	1000	0	0	1	0	1	101	0	0	0	0	0	0	0	0	0	0	1	0	0	0	0	1
5°W AVR	PS59-223-25		Clot8-Pl-Py		7	0	1	1	11	203	1371	0	0	279	961	1520	1.46013	1	0	1	0	1010	1	0	0	1	1001	0	0	0	0	0	0	0	0	1	0	10	0	0	0	0	0	1	1	0	0	0	2
84°40'E Seamounts	HLY0102-D64-28		Clot1		4	1	0	1	101	0	69	140	350	0	182	585	2.47881	1	1	1	0	1110	0	0	0	1	1	0	0	0	0	1	1	0	0	1	0	10	0	0	0	0	0	0	0	0	0	0	0
84°40'E Seamounts	HLY0102-D64-28		Clot2		12	0	1	1	11	71	491	0	493	358	518	1042	1.02761	1	1	1	0	1110	1	0	1	0	1010	0	0	0	1	0	10	0	0	1	0	10	0	0	0	0	0	1	0	0	0	0	1
84°40'E Seamounts	HLY0102-D64-28		Clot3		18	1	0	1	101	102	1260	188	416	0	0	2409	2.24093	1	1	1	0	1110	1	1	1	0	1110	0	0	0	1	0	10	0	0	1	0	10	0	0	0	0	0	1	0	0	0	0	1
84°40'E Seamounts	HLY0102-D64-28		Clot4		19	0	0	1	1	13	364	89	654	0	0	1050	1.63043	1	1	0	0	1100	1	1	0	0	1100	0	0	0	1	0	10	0	0	0	0	0	0	0	0	0	0	1	1	0	0	0	2
84°40'E Seamounts	HLY0102-D64-28		Clot7		26	1	1	1	111	98	1949	120	784	470	519	2693	1.76474	1	1	1	1	1111	1	0	1	0	1010	0	0	0	1	0	10	0	0	1	0	10	0	0	0	0	1	1	0	0	0	0	1
84°40'E Seamounts	HLY0102-D64-28		Clot8		18	0	1	1	11	231	4421	212	755	0	0	4785	1.58706	1	1	0	1	1101	1	0	1	0	1010	0	0	0	1	0	10	0	0	0	0	0	0	0	0	0	1	1	0	0	1	0	2
84°40'E Seamounts	HLY0102-D64-31		Clot1		22	1	1	1	111	63	1185	399	1294	0	644	4297	2.86658	1	1	1	0	1110	1	0	1	0	1010	0	0	0	1	0	10	0	0	1	0	10	0	0	0	0	0	1	0	0	0	0	1
84°40'E Seamounts	HLY0102-D64-31		Clot2		12	1	1	1	111	107	2137	0	953	0	0	2583	1.6751	1	1	0	0	1100	1	0	1	0	1010	0	0	0	1	0	10	0	0	0	0	0	0	0	0	0	0	1	0	0	0	0	1
84°40'E Seamounts	HLY0102-D66-32		Clot1		3	0	0	1	1	0	505	270	502	0	0	762	1.25743	1	1	0	0	1100	1	0	0	0	1000	1	0	1	1	0	110	0	0	0	0	0	0	0	0	0	0	1	1	0	0	0	2
84°40'E Seamounts	HLY0102-D66-32		Clot2		6	1	1	0	110	217	1328	418	872	0	0	2669	3.25488	1	1	0	0	1100	1	0	0	0	1000	1	0	1	1	0	110	0	0	0	0	0	0	0	0	0	0	1	1	0	1	0	3
84°40'E Seamounts	HLY0102-D66-32		Clot3		5	0	0	1	1	102	473	0	0	0	116	736	2.59155	1	0	0	0	1000	1	1	0	0	1100	0	0	0	0	0	0	0	0	0	1	1	0	0	0	0	0	0	1	1	1	0	3
9°E Valley wall	PS59-242-11		Clot11		4	1	0	1	101	1211	1277	490	563	0	0	2362	3.03209	1	1	0	0	1100	1	0	0	1	1001	0	0	0	1	0	10	0	0	0	0	0	0	0	0	0	0	1	0	0	1	0	2
9°E Valley wall	PS59-242-11		CLot12		5	1	0	1	101	269	1235	508	797	0	0	2226	1.41065	1	1	0	0	1100	1	0	0	0	1000		0	1	0	0	100	0	0	0	0	0	0	0	0	0	0	1	0	0	0	0	1
9°E Valley wall	PS59-242-11		CLot13		2	0	0	1	1	0	100	0	809	0	0	1669	3.24708	1	1	0	0	1100	1	0	0	0	1000	1	0	1	0	0	100	0	0	0	0	0	0	0	0	0	0	1	0	0	1	0	2
9°E Valley wall	PS59-242-11		Clot14	a	4	1	0	1	101	208	919	0	506	0	0	969	1.06718	1	1	0	0	1100	0	1	0	0	100	0	0	1	0	0	100	0	0	0	0	0	0	0	0	0	0	0	1	0	1	0	2
9°E Valley wall	PS59-242-11		CLot15		3	0	0	1	1	0	1777	1035	1197	0	0	1870	1.05234	1	1	0	0	1100	0	1	0	0	100		0	1	0	0	100	0	0	0	0	0	0	0	0	0	0	0	1	0	1	0	2
9°E Valley wall	PS59-242-11		Clot16		10	1	0	1	101	316	834	292	748	0	0	1699	1.17659	1	1	0	0	1100	1	1	0	0	1100	1	1	1	1	0	1110	0	0	0	0	0	0	0	0	0	0	1	0	0	1	0	2
9°E Valley wall	PS59-242-11		Clot17		3	0	0	1	1	390	1097	0	513	0	0	1097	1.41184	1	1	0	0	1100	1	0	0	0	1000	1	0	0	1	0	10	0	0	0	0	0	0	0	0	0	0	1	1	0	1	0	3
9°E Valley wall	PS59-242-11		Clot18		7	0	0	1	1	642	1776	566	814	0	0	3442	2.82827	1	1	0	0	1100	1	0	0	1	1001	0	0	0	1	0	10	0	0	0	0	0	0	0	0	0	0	1	1	0	1	0	3
9°E Valley wall	PS59-242-11		Clot19		3	1	0	1	101	511	784	0	425	0	0	951	1.21301	1	1	0	0	1100	1	0	0	0	1000	1	0	1	0	0	100	0	0	0	0	0	0	0	0	0	0	1	1	0	1	0	3
9°E Valley wall	PS59-242-11		CLot2		6	0	0	1	1	408	946	152	414	0	0	1424	2.05187	1	1	0	0	1100	0	1	0	0	100	1	0	1	1	0	110	0	0	0	0	0	0	0	0	0	0	0	1	0	1	0	2
9°E Valley wall	PS59-242-11		Clot20		5	0	0	1	1	862	1639	299	473	0	0	1733	2.00115	1	1	0	0	1100	1	0	1	0	1010	1	0	1	0	1	101	0	0	0	0	0	0	0	0	0	0	0	1	0	1	0	2
9°E Valley wall	PS59-242-11		Clot21		10	0	0	1	1	292	1951	455	1435	0	0	2742	1.26127	1	1	0	0	1100	0	1	0	0	100	1	0	1	1	0	110	0	0	0	0	0	0	0	0	0	0	1	1	0	1	0	3
9°E Valley wall	PS59-242-11		Clot22		4	0	0	1	1	1197	1775	599	827	0	0	1979	1.11493	1	1	0	0	1100	1	0	0	1	1001	1	0	1	0	0	100	0	0	0	0	0	0	0	0	0	0	1	1	0	0	0	2
9°E Valley wall	PS59-242-11		Clot23		4	0	0	1	1	0	1945	236	676	0	0	1945	1.65391	1	1	0	0	1100	0	1	0	0	100	1	1	1	0	0	1100	0	0	0	0	0	0	0	0	0	0	0	1	0	1	0	2
9°E Valley wall	PS59-242-11		Clot25	a	9	1	0	1	101	252	901	510	1465	0	0	2710	1.21853	1	1	0	0	1100	1	1	0	0	1100	0	0	1	0	0	100	0	0	0	0	0	0	0	0	0	0	1	0	0	1	0	2
9°E Valley wall	PS59-242-11		Clot25	b	7	1	0	1	101	250	778	248	773	0	0	1984	1.74802	1	1	0	0	1100	1	0	0	0	1000	0	0	1	1	0	110	0	0	0	0	0	0	0	0	0	0	1	0	0	0	0	1
9°E Valley wall	PS59-242-11		Clot26		12	1	0	1	101	688	2480	212	1264	0	0	4452	2.0872	1	1	0	0	1100	1	1	0	0	1100	1	0	1	1	0	110	0	0	0	0	0	0	0	0	0	0	1	1	0	1	0	3
9°E Valley wall	PS59-242-11		Clot27		1	0	0	1	1	506	2442	152	503	0	0	3833	1.58716	1	1	0	0	1100	1	1	0	0	1100	1	0	0	1	0	10	0	0	0	0	0	0	0	0	0	0	1	0	0	1	0	2
9°E Valley wall	PS59-242-11		Clot28		15	0	1	1	11	371	1797	152	1485	0	0	3057	1.23565	1	1	0	0	1100	0	1	0	0	100	1	0	1	1	0	110	0	0	0	0	0	0	0	0	0	0	1	1	0	1	0	3
9°E Valley wall	PS59-242-11		Clot3		6	0	0	1	1	466	1422	466	693	0	0	2615	3.44079	1	1	0	0	1100	1	1	0	0	1100	1	0	1	1	0	110	0	0	0	0	0	0	0	0	0	0	0	0	1	0	0	1
9°E Valley wall	PS59-242-11		Clot3b		6	1	0	1	101	286	1354	327	607	0	0	1489	1.47718	1	1	0	0	1100	0	1	0	0	100	0	0	1	1	0	110	0	0	0	0	0	0	0	0	0	0	0	0	1	1	0	2
9°E Valley wall	PS59-242-11		Clot5		4	1	0	1	101	1633	2500	533	698	0	0	2847	2.25237	1	1	0	0	1100	0	1	0	0	100	1	0	1	0	0	100	0	0	0	0	0	0	0	0	0	0	1	1	0	0	0	2
9°E Valley wall	PS59-242-11		Clot7		19	1	1	1	111	221	1957	448	1205	0	0	2965	1.12311	1	1	0	0	1100	0	1	0	0	100	1	0	1	0	0	100	0	0	0	0	0	0	0	0	0	0	1	0	0	1	0	2
9°E Valley wall	PS59-242-11		Clot8		7	1	0	1	101	108	1541	131	808	0	0	2509	1.6135	1	1	0	0	1100	0	1	0	0	100	0	0	1	1	0	110	0	0	0	0	0	0	0	0	0	0	0	1	0	1	0	2
9°E Valley wall	PS59-242-11		Pl18-CLot24		3	0	0	1	1	586	1109	0	749	0	0	1296	1.20111	1	1	0	0	1100	0	0	0	1	1	1	0	1	0	0	100	0	0	0	0	0	0	0	0	0	0	1	0	0	1	0	2
9°E Valley wall	PS59-242-12		Clot1		14	0	0	1	1	278	1966	308	894	0	0	2789	1.04028	1	1	0	0	1100	1	1	0	0	1100	1	0	1	1	0	110	0	0	0	0	0	0	0	0	0	0	1	0	0	1	0	2
9°E Valley wall	PS59-242-12		CLot11		7	1	0	1	101	257	1181	0	1170	0	0	1906	1.6793	1	1	0	0	1100	1	1	0	0	1100	1	0	1	0	0	100	0	0	0	0	0	0	0	0	0	0	1	1	0	0	0	2
9°E Valley wall	PS59-242-12		CLot12		2	0	0	1	1	0	663	0	638	0	0	1055	1.69342	1	1	0	0	1100	0	0	0	1	1	1	0	1	0	0	100	0	0	0	0	0	0	0	0	0	0	1	1	0	1	0	3
9°E Valley wall	PS59-242-12		Clot14		4	0	0	1	1	280	816	674	1115	0	0	2015	1.90454	1	1	0	0	1100	0	1	0	0	100	1	0	1	1	0	110	0	0	0	0	0	0	0	0	0	0	1	0	0	1	0	2
9°E Valley wall	PS59-242-12		Clot15		7	0	0	1	1	0	2294	455	1217	0	0	2808	1.42901	1	1	0	0	1100	0	1	0	0	100	0	0	1	1	0	110	0	0	0	0	0	0	0	0	0	0	1	0	0	0	0	1
9°E Valley wall	PS59-242-12		Clot16		5	0	0	1	1	919	1501	497	578	1	1	2463	1.91078	1	1	0	0	1100	1	0	0	0	1000	1	0	0	1	0	10	0	0	0	0	0	0	0	0	0	0	1	0	0	0	0	1
9°E Valley wall	PS59-242-12		CLot18		5	1	0	1	101	825	1942	320	1163	0	0	2263	1.11478	1	1	0	0	1100	1	0	0	0	1000	1	0	1	1	0	110	0	0	0	0	0	0	0	0	0	0	1	1	0	0	0	2
9°E Valley wall	PS59-242-12		Clot2		5	0	0	1	1	511	1036	0	1772	0	0	2512	1.43052	1	1	0	0	1100	1	1	0	0	1100	1	0	1	0	0	100	0	0	0	0	0	0	0	0	0	0	1	1	0	1	0	3
9°E Valley wall	PS59-242-12		Clot20		7	1	0	1	101	217	1898	0	883	0	0	2505	1.77912	1	1	0	0	1100	1	1	0	0	1100	1	0	1	0	0	100	0	0	0	0	0	0	0	0	0	0	1	0	0	1	0	2
9°E Valley wall	PS59-242-12		Clot21		9	1	0	1	101	329	1036	330	2397	0	0	3688	2.57542	1	1	0	0	1100	1	0	1	0	1010	1	0	1	0	1	101	0	0	0	0	0	0	0	0	0	0	0	0	0	1	0	1
9°E Valley wall	PS59-242-12		Clot22		12	0	0	1	1	119	1352	296	782	0	0	1797	1.32914	1	1	0	0	1100	1	1	0	0	1100	1	0	1	0	0	100	0	0	0	0	0	0	0	0	0	0	0	1	0	1	0	2
9°E Valley wall	PS59-242-12		Clot23		10	1	0	1	101	263	1131	150	1124	0	0	2768	1.82586	1	1	0	0	1100	1	0	0	1	1001	1	0	1	1	0	110	0	0	0	0	0	0	0	0	0	0	1	1	0	1	0	3
9°E Valley wall	PS59-242-12		Clot25		5	1	1	1	111	252	1663	0	681	0	0	2170	2.44645	1	1	0	0	1100	1	0	0	0	1000	1	0	0	0	1	1	0	0	0	0	0	0	0	0	0	0	1	0	0	1	0	2
9°E Valley wall	PS59-242-12		Clot27		9	0	0	1	1	221	1074	555	1034	0	0	1824	1.824	1	1	0	0	1100	1	0	0	0	1000	1	0	1	0	0	100	0	0	0	0	0	0	0	0	0	0	1	0	0	1	0	2
9°E Valley wall	PS59-242-12		Clot29		18	0	0	1	1	183	2640	246	1460	0	0	4650	1.74288	1	1	0	0	1100	0	1	0	0	100	1	0	1	1	0	110	0	0	0	0	0	0	0	0	0	0	1	0	0	1	0	2
9°E Valley wall	PS59-242-12		Clot3	a	7	0	0	1	1	1050	4226	196	639	0	0	5284	3.94918	1	1	0	0	1100	1	1	0	0	1100	0	0	0	1	0	10	0	0	0	0	0	0	0	0	0	0	1	1	0	0	0	2
9°E Valley wall	PS59-242-12		Clot3	b	11	1	0	1	101	225	3678	306	1576	0	0	5470	3.2007	1	1	0	0	1100	1	1	0	0	1100	1	0	1	0	1	101	0	0	0	0	0	0	0	0	0	0	1	0	0	0	0	1
9°E Valley wall	PS59-242-12		Clot31		22	1	0	1	101	211	5010	292	1743	0	0	5365	1.34935	1	1	0	0	1100	1	1	0	0	1100	1	0	1	1	0	110	0	0	0	0	0	0	0	0	0	0	1	0	0	1	0	2
9°E Valley wall	PS59-242-12		Clot32		19	1	0	1	101	281	1788	265	805	0	0	2632	1.27767	1	1	0	0	1100	1	1	0	0	1100	1	0	1	1	0	110	0	0	0	0	0	0	0	0	0	0	1	1	0	0	0	2
9°E Valley wall	PS59-242-12		Clot4		7	0	1	1	11	198	1608	215	533	0	0	2004	1.83685	1	1	0	0	1100	1	1	0	0	1100	1	0	1	1	0	110	0	0	0	0	0	0	0	0	0	0	1	0	0	1	0	2
9°E Valley wall	PS59-242-12		Clot5		13	0	1	1	11	227	2490	223	627	0	0	3315	1.87712	1	1	0	0	1100	1	1	0	0	1100	1	0	1	1	0	110	0	0	0	0	0	0	0	0	0	0	1	0	0	1	0	2
9°E Valley wall	PS59-242-12		Clot6		6	1	0	1	101	873	940	204	594	0	0	1716	1.58742	1	1	0	0	1100	0	1	0	0	100	1	0	1	1	0	110	0	0	0	0	0	0	0	0	0	0	0	1	0	1	0	2
9°E Valley wall	PS59-242-12		Clot7		6	1	0	1	101	287	1693	225	359	0	0	2528	3.4869	1	1	0	0	1100	1	0	0	0	1000	1	0	0	1	0	10	0	0	0	0	0	0	0	0	0	0	1	0	0	1	0	2
9°E Valley wall	PS59-242-12		Clot9		8	1	0	1	101	620	1172	191	747	0	0	1691	1.3442	1	1	0	0	1100	1	1	0	0	1100	1	0	1	1	0	110	0	0	0	0	0	0	0	0	0	0	1	0	0	1	0	2
9°E Valley wall	PS59-242-15		CLot10		9	1	0	1	101	229	1010	0	934	0	0	2096	1.07598	1	1	0	0	1100	1	0	0	1	1001	0	0	1	0	0	100	0	0	0	0	0	0	0	0	0	0	1	0	0	0	0	1
9°E Valley wall	PS59-242-15		Clot11		9	1	0	1	101	119	1386	0	558	0	0	1685	1.15808	1	1	0	0	1100	1	0	0	0	1000	0	0	0	0	1	1	0	0	0	0	0	0	0	0	0	0	1	1	0	1	0	3
9°E Valley wall	PS59-242-15		Clot12		5	1	0	1	101	456	958	498	763	0	0	1843	1.61667	1	1	0	0	1100	1	1	0	0	1100	1	0	1	0	0	100	0	0	0	0	0	0	0	0	0	0	1	0	0	1	0	2
9°E Valley wall	PS59-242-15		Clot13		5	0	0	1	1	276	1628	427	496	0	0	1631	1.56526	1	1	0	0	1100	1	0	0	1	1001	1	0	1	1	0	110	0	0	0	0	0	0	0	0	0	0	1	1	0	1	0	3
9°E Valley wall	PS59-242-15		Clot15		5	0	0	1	1	202	937	307	1187	0	0	1614	1.12239	1	1	0	0	1100	1	0	0	0	1000	0	0	1	1	0	110	0	0	0	0	0	0	0	0	0	0	1	0	0	1	0	2
9°E Valley wall	PS59-242-15		Clot18			0	0	1	1									1	1	0	0	1100					0						0					0											0
9°E Valley wall	PS59-242-15		Clot19		4	0	0	1	1	480	2010	337	773	0	0	2010	1.47903	1	1	0	0	1100	1	1	0	0	1100	1	0	1	1	0	110	0	0	0	0	0	0	0	0	0	0	1	0	0	1	0	2
9°E Valley wall	PS59-242-15		CLot22		10	0	0	1	1	580	1756	192	1171	0	0	3379	2.45033	1	1	0	0	1100	1	1	0	0	1100	1	1	1	0	0	1100	0	0	0	0	0	0	0	0	0	0	1	1	0	0	0	2
9°E Valley wall	PS59-242-15		Clot24	b	19	1	1	1	111	312	2415	222	1350	0	0	4645	3.67484	1	1	0	0	1100	1	1	0	1	1101	0	0	1	1	0	110	0	0	0	0	0	0	0	0	0	0	1	0	0	1	0	2
9°E Valley wall	PS59-242-15		Clot24	a	5	0	0	1	1	835	1307	195	376	0	0	1516	1.21183	1	1	0	0	1100	1	0	0	0	1000	1	0	1	1	0	110	0	0	0	0	0	0	0	0	0	0	1	0	0	1	0	2
9°E Valley wall	PS59-242-15		Clot6		14	1	0	1	101	279	1008	205	849	0	0	2264	1.82876	1	1	0	0	1100	1	0	0	0	1000	0	0	1	1	0	110	0	0	0	0	0	0	0	0	0	0	1	0	0	0	0	1
9°E Valley wall	PS59-242-15		Clot7		9	1	1	1	111	209	1863	129	530	0	0	2655	4.02883	1	1	0	0	1100	1	1	0	0	1100	1	0	1	1	0	110	0	0	0	0	0	0	0	0	0	0	0	0	0	1	0	1
9°E Valley wall	PS59-242-15		Clot9		12	0	0	1	1	384	992	135	1314	0	0	2281	2.01146	1	1	0	0	1100	1	1	0	0	1100	1	0	1	1	0	110	0	0	0	0	0	0	0	0	0	0	0	0	0	1	0	1
9°E Valley wall	PS59-242-3		Clot1		9	1	0	1	101	351	1812	200	1184	0	0	2768	1.12201	1	1	0	0	1100	1	1	0	0	1100	1	0	1	1	0	110	0	0	0	0	0	0	0	0	0	0	1	1	0	0	0	2
9°E Valley wall	PS59-242-3		Clot11		6	1	0	1	101	623	1415	292	403	0	0	2157	1.32902	1	1	0	0	1100	1	0	0	1	1001	1	1	0	1	0	1010	0	0	0	0	0	0	0	0	0	0	0	0	0	1	0	1
9°E Valley wall	PS59-242-3		Clot12		8	0	0	1	1	853	1019	229	566	0	0	1783	1.43674	1	1	0	0	1100	1	1	0	0	1100	1	0	0	1	1	11	0	0	0	0	0	0	0	0	0	0	0	1	0	0	0	1
9°E Valley wall	PS59-242-3		Clot18		6	0	0	1	1	284	816	201	875	0	0	1715	2.3207	1	1	0	0	1100	0	0	0	1	1	1	0	1	1	0	110	0	0	0	0	0	0	0	0	0	0	1	1	0	0	0	2
9°E Valley wall	PS59-242-3		Clot20		7	0	1	1	11	430	1840	0	976	0	0	2170	1.4409	1	1	0	0	1100	0	1	0	0	100	1	0	1	0	0	100	0	0	0	0	0	0	0	0	0	0	1	0	0	1	0	2
9°E Valley wall	PS59-242-3		Clot21		5	0	0	1	1	913	1096	577	784	0	0	2831	2.76465	1	1	0	0	1100	1	0	0	1	1001	1	0	1	0	0	100	0	0	0	0	0	0	0	0	0	0	1	1	0	1	0	3
9°E Valley wall	PS59-242-3		Clot22		22	1	1	1	111	170	1412	358	2040	0	0	3182	1.27127	1	1	0	0	1100	1	1	0	0	1100	1	0	1	0	0	100	0	0	0	0	0	0	0	0	0	0	1	1	0	1	0	3
9°E Valley wall	PS59-242-3		Clot23		8	0	1	1	11	625	2172	240	789	0	0	3832	1.8187	1	1	0	0	1100	1	1	0	0	1100	1	0	1	1	0	110	0	0	0	0	0	0	0	0	0	0	1	0	0	1	0	2
9°E Valley wall	PS59-242-3		CLot24	a	7	0	0	1	1	194	1353	777	1556	0	0	2154	1.30863	1	1	0	0	1100	1	0	0	0	1000	1	0	1	0	0	100	0	0	0	0	0	0	0	0	0	0	1	0	0	1	0	2
9°E Valley wall	PS59-242-3		Clot24	b	3	1	0	1	101	937	2229	0	864	0	0	2229	1.43899	1	1	0	0	1100	1	0	0	0	1000	1	0	1	0	0	100	0	0	0	0	0	0	0	0	0	0	1	1	0	0	0	2
9°E Valley wall	PS59-242-3		Clot25		14	1	0	1	101	498	1410	166	1208	0	0	4356	2.24305	1	1	0	0	1100	1	1	0	0	1100	1	0	1	1	0	110	0	0	0	0	0	0	0	0	0	0	1	0	0	1	0	2
9°E Valley wall	PS59-242-3		CLot26		22	1	0	1	101	216	2461	340	820	0	0	4297	1.43616	1	1	0	0	1100	1	1	0	0	1100	1	0	1	1	0	110	0	0	0	0	0	0	0	0	0	0	1	0	0	0	0	1
9°E Valley wall	PS59-242-3		Clot27		17	1	0	1	101	348	1992	213	1394	0	0	4437	2.61924	1	1	0	0	1100	1	0	0	0	1000	1	0	1	0	0	100	0	0	0	0	0	0	0	0	0	0	1	0	0	1	0	2
9°E Valley wall	PS59-242-3		Clot28		10	1	0	1	101	401	1514	1483	2218	0	0	3217	1.42851	1	1	0	0	1100	1	1	0	0	1100	1	0	1	0	0	100	0	0	0	0	0	0	0	0	0	0	1	0	0	1	0	2
9°E Valley wall	PS59-242-3		Clot29	b	7	0	0	1	1	745	858	401	1084	0	0	2736	1.84367	1	1	0	0	1100	1	0	0	0	1000	1	0	1	1	0	110	0	0	0	0	0	0	0	0	0	0	1	0	0	1	0	2
9°E Valley wall	PS59-242-3		CLot29	a	5	0	0	1	1	1696	1994	474	2260	0	0	3697	1.21293	1	1	0	0	1100	1	0	0	0	1000	1	0	1	1	0	110	0	0	0	0	0	0	0	0	0	0	1	0	0	1	0	2
9°E Valley wall	PS59-242-3		Clot5		11	1	0	1	101	372	986	248	622	0	0	2416	1.87287	1	1	0	0	1100	1	0	0	1	1001	1	0	1	0	0	100	0	0	0	0	0	0	0	0	0	0	1	1	0	0	0	2
9°E Valley wall	PS59-242-3		P5		5	0	0	1	1	1063	1219	229	565	0	0	1527	2.2489	1	1	0	0	1100	1	0	0	0	1000	1	1	1	0	0	1100	0	0	0	0	0	0	0	0	0		0	0	0	1	0	1
9°E Valley wall	PS59-242-32		Clot1		8	1	1	1	111	550	1035	156	954	0	0	2854	1.28097	1	1	0	0	1100	1	1	0	0	1100	1	0	1	1	0	110	0	0	0	0	0	0	0	0	0	0	1	1	0	1	0	3
9°E Valley wall	PS59-242-32		Clot10		4	0	0	1	1	1698	1850	0	1019	0	0	3555	4.25239	1	1	0	0	1100	1	1	0	0	1100	1	0	0	1	0	10	0	0	0	0	0	0	0	0	0	0	1	0	0	1	0	2
9°E Valley wall	PS59-242-32		Clot12		6	1	0	1	101	220	780	279	329	0	0	1882	2.74745	1	1	0	0	1100	1	0	0	0	1000	1	0	0	1	0	10	0	0	0	0	0	0	0	0	0	0	0	1	0	1	0	2
9°E Valley wall	PS59-242-32		Clot14		4	0	0	1	1	0	2038	310	1155	0	0	2333	2.25847	1	1	0	0	1100	0	1	0	0	100	1	0	1	1	0	110	0	0	0	0	0	0	0	0	0	0	1	0	0	1	0	2
9°E Valley wall	PS59-242-32		Clot17		6	0	0	1	1	410	1585	496	827	0	0	3001	2.25809	1	1	0	0	1100	1	1	0	0	1100	1	0	1	0	0	100	0	0	0	0	0	0	0	0	0	0	0	1	0	1	0	2
9°E Valley wall	PS59-242-32		Clot18		7	0	0	1	1	277	1309	689	1041	0	0	1698	1.0341	1	1	0	0	1100	1	1	0	0	1100	1	0	1	0	0	100	0	0	0	0	0	0	0	0	0	0	1	0	0	1	0	2
9°E Valley wall	PS59-242-32		Clot24		20	1	0	1	101	362	2410	162	1957	0	0	3564	1.46546	1	1	0	0	1100	1	1	0	0	1100	1	0	1	1	0	110	0	0	0	0	0	0	0	0	0	0	1	0	0	1	0	2
9°E Valley wall	PS59-242-32		CLot25		11	0	0	1	1	990	2080	225	508	0	0	3872	1.67402	1	1	0	0	1100	1	0	0	1	1001	1	0	1	1	0	110	0	0	0	0	0	0	0	0	0	0	1	0	0	1	0	2
9°E Valley wall	PS59-242-32		CLot26		12	0	0	1	1	550	2174	134	759	0	0	3838	1.8613	1	1	0	0	1100	1	1	0	1	1101	1	0	1	0	0	100	0	0	0	0	0	0	0	0	0	0	1	0	0	1	0	2
9°E Valley wall	PS59-242-32		Clot27		11	0	0	1	1	437	2911	160	541	0	0	2911	1.52728	1	1	0	0	1100	1	1	0	0	1100	1	0	1	1	1	111	0	0	0	0	0	0	0	0	0	0	1	0	0	1	0	2
9°E Valley wall	PS59-242-32		Clot28	a	5	1	0	1	101	682	2132	666	782	0	0	2132	2.2705	1	1	0	0	1100	1	1	0	0	1100	0	0	1	0	0	100	0	0	0	0	0	0	0	0	0	0	1	0	0	0	0	1
9°E Valley wall	PS59-242-32		Clot4		9	1	0	1	101	483	1429	210	602	0	0	2542	2.52935	1	1	0	0	1100	1	1	0	0	1100	1	0	1	1	0	110	0	0	0	0	0	0	0	0	0	0	1	0	0	1	0	2
9°E Valley wall	PS59-242-32		Clot5		2	0	0	1	1	0	488	0	1127	0	0	1287	2.03318	1	1	0	0	1100	1	0	0	0	1000	1	0	1	0	0	100	0	0	0	0	0	0	0	0	0	0	1	0	0	1	0	2
9°E Valley wall	PS59-242-32		Clot7		9	0	0	1	1	263	1253	258	698	0	0	2794	1.71938	1	1	0	0	1100	1	0	0	0	1000	1	0	1	1	0	110	0	0	0	0	0	0	0	0	0	0	1	0	0	1	0	2
9°E Valley wall	PS59-242-32		Clot8		9	1	0	1	101	206	737	582	979	0	0	2442	2.30813	1	1	0	0	1100	1	1	0	0	1100	1	0	1	0	0	100	0	0	0	0	0	0	0	0	0	0	1	0	0	1	0	2
9°E Valley wall	PS59-242-32		Clot9		8	0	0	1	1	278	708	149	1067	0	0	1438	1.03009	1	1	0	0	1100	1	1	0	0	1100	1	0	1	0	0	100	0	0	0	0	0	0	0	0	0	0	1	1	0	1	0	3
9°E Valley wall	PS59-242-32		P5-CLot11		7	1	0	1	101	237	921	431	771	0	0	2227	2.6355	1	1	0	0	1100	1	0	0	1	1001	0	0	1	1	0	110	0	0	0	0	0	0	0	0	0	0	1	0	0	0	0	1
[truncated: 46 more columns]

## Sheet: Plagioclase Major elements
							Analysis, oxide wt%
Location	Sample	Crystal	Longitude	P/G/MP	Code	Spectrum Label	SiO2	TiO2	Al2O3	Cr2O3	Fe2O3	FeO	MnO	MgO	CaO	BaO	Na2O	K2O	Total	Plagioclase anorthite content			Codes
ESB	HLY0102-D50-14	P6	37.078	MP	Q	Spectrum 317	51.35		30.79	0	0	0.58		0.25	13.9	0	3.55	0.07	100.48	68.3914			Abbreviation	Crystal location
ESB	HLY0102-D50-14	P6	37.078	MP	M	Spectrum 318	50.06		31.84	0	0	0.39		0.22	14.76	0	3	0.08	100.34	73.1095			C	Core											oxide	SiO2	TiO2	Al2O3	Fe2O3	Cr2O3	FeO	MnO	MgO	CaO	BaO	Na2O	K2O
ESB	HLY0102-D50-14	P6	37.078	MP	C	Spectrum 319	50.04		31.88	0	0	0.37		0.22	14.8	0	2.99	0.05	100.36	73.2282			M	Mantle											MolWt	60.0843	79.8988	101.961	159.692	151.99	71.8464	70.9374	40.3044	56.0794	153.329	61.9789	94.196
ESB	HLY0102-D50-14	P1	37.078	MP	M	Spectrum 320	51.37		30.77	0	0	0.53		0.23	13.76	0	3.62	0.07	100.34	67.747			R	Rim											cation	Si	Ti	Al	Fe3	Cr	Fe2	Mn	Mg	Ca	Ba	Na	K
ESB	HLY0102-D50-14	P1	37.078	MP	M	Spectrum 321	51.65		30.64	0	0	0.49		0.25	13.61	0	3.73	0.06	100.43	66.8471			Q	Quench rim											#cations	1	1	2	2	2	1	1	1	1	1	2	2
ESB	HLY0102-D50-14	P1	37.078	MP	M	Spectrum 322	50.47		31.31	0	0	0.5		0.22	14.31	0	3.29	0.08	100.17	70.619			MIQ	Melt inclusion quench											#oxygen	2	2	3	3	3	1	1	1	1	1	1	1
ESB	HLY0102-D50-14	P1	37.078	MP	C	Spectrum 323	51.06		31.23	0	0	0.43		0.22	14.13	0	3.45	0.08	100.6	69.3558			MIR	Melt inclusion rim											cation wt	28.0855	47.9	26.9815	55.847	51.996	55.847	54.938	24.305	40.08	137.77	22.9898	39.0983
ESB	HLY0102-D50-14	P1	37.078	MP	C	Spectrum 324	50.84		31.23	0	0	0.46		0.22	14.15	0	3.37	0.08	100.35	69.8819			SC	Skeletal core
ESB	HLY0102-D50-14	P5	37.078	G	Q	Spectrum 325	54.73		27.6	0	0	1.18		0.44	11.33	0	5.05	0.13	100.47	55.353			PAT	Patch
ESB	HLY0102-D50-14	P5	37.078	G	M	Spectrum 326	49.46		32.13	0	0	0.45		0.22	15.18	0	2.78	0.06	100.29	75.1085			MC	Mottled core
ESB	HLY0102-D50-14	P5	37.078	G	C	Spectrum 327	50.58		31.23	0	0	0.5		0.21	14.28	0	3.32	0.06	100.19	70.3866
ESB	HLY0102-D50-14	P17	37.078	P	C	Spectrum 328	50.19		31.62	0	0	0.39		0.21	14.53	0	3.18	0.08	100.19	71.6306
ESB	HLY0102-D50-14	P17	37.078	P	C	Spectrum 329	50.6		31.3	0	0	0.39		0.22	14.31	0	3.33	0.05	100.18	70.3676
ESB	HLY0102-D50-14	P17	37.078	P	M	Spectrum 330	50.67		31.07	0	0	0.44		0.24	14.2	0	3.35	0.06	100.03	70.0811
ESB	HLY0102-D50-14	P15a	37.078	G	Q	Spectrum 331	50.26		31.49	0	0	0.68		0.27	14.49	0	3.16	0.08	100.43	71.7028
ESB	HLY0102-D50-14	P15a	37.078	G	C	Spectrum 332	49.82		32.07	0	0	0.49		0.18	14.98	0	2.92	0.06	100.52	73.9238
ESB	HLY0102-D50-14	P15a	37.078	G	R	Spectrum 333	49.02		32.35	0	0	0.53		0.22	15.47	0	2.65	0.05	100.31	76.3366
ESB	HLY0102-D50-14	P15b	37.078	P	M	Spectrum 334	49.95		31.7	0	0	0.47		0.2	14.7	0	3.05	0.05	100.11	72.7026
ESB	HLY0102-D50-14	P15b	37.078	P	C	Spectrum 335	51.07		30.96	0	0	0.48		0.23	13.97	0	3.48	0.07	100.26	68.9281
ESB	HLY0102-D50-14	P10	37.078	G	R	Spectrum 336	51.79		30.44	0	0	0.74		0.29	13.48	0	3.74	0.08	100.55	66.5745
ESB	HLY0102-D50-14	P10	37.078	G	M	Spectrum 337	49.05		32.43	0	0	0.63		0.23	15.41	0	2.71	0.07	100.51	75.8587
ESB	HLY0102-D50-14	P10	37.078	G	P	Spectrum 338	51.31		30.83	0	0	0.6		0.24	13.91	0	3.65	0.07	100.61	67.8036
ESB	HLY0102-D50-14	P10	37.078	G	M	Spectrum 339	49.97		31.67	0	0	0.53		0.24	14.7	0	2.99	0.06	100.17	73.0951
ESB	HLY0102-D50-14	P10	37.078	G	M	Spectrum 340	51.51		30.66	0	0	0.56		0.27	13.64	0	3.7	0.07	100.4	67.0744
ESB	HLY0102-D50-14	P10	37.078	G	M	Spectrum 341	48.64		32.64	0	0	0.48		0.21	15.63	0	2.53	0.03	100.16	77.3442
ESB	HLY0102-D50-14	P10	37.078	G	C	Spectrum 342	50.45		31.43	0	0	0.49		0.22	14.46	0	3.18	0.05	100.28	71.5324
ESB	HLY0102-D50-14	P11	37.078	P	C	Spectrum 87	48.22	0.0834039	32.6873	0	0	0.41167	0	0.198991	15.4188	0	2.43979	0	99.46	77.7396
ESB	HLY0102-D50-14	P11	37.078	P	M	Spectrum 88	50.085	0.0834103	31.5561	0	0	0.398836	0	0.21559	14.2866	0	3.15445	0	99.78	71.451
ESB	HLY0102-D50-14	P11	37.078	P	C	Spectrum 89	48.2876	0.0667279	32.7463	0	0	0.398834	0	0.215589	15.4479	0	2.46693	0	99.63	77.5804
ESB	HLY0102-D50-14	P11	37.078	P	P	Spectrum 90	51.0673	0.100089	30.8369	0	0	0.385956	0	0.232165	13.4885	0	3.59917	0	99.71	67.4369
ESB	HLY0102-D50-14	P11	37.078	P	C	Spectrum 91	47.8759	0.0834008	33.0639	0	0	0.398791	0	0.198983	15.6841	0	2.30491	0	99.61	78.9927
ESB	HLY0102-D50-14	P11	37.078	P	C	Spectrum 92	47.8134	0.0834037	33.0651	0	0	0.373075	0	0.182408	15.8246	0	2.27803	0	99.62	79.3332
ESB	HLY0102-D50-14	P11	37.078	P	M	Spectrum 93	48.987	0.116758	32.1751	0	0	0.385916	0	0.198978	14.8862	0	2.79008	0	99.54	74.6729
ESB	HLY0102-D50-14	P11	37.078	P	M	Spectrum 94	54.8409	0.350363	26.4005	0	0	1.73706	0	0.779528	10.0619	0	5.41979	0	99.59	50.6395
ESB	HLY0102-D50-14	C24	37.078	PG	C		50.35		31.3			0.37		0.25	14.31		3.31	0.06	99.96	70.4931
ESB	HLY0102-D50-14	C24	37.078	PG	R		50.61		31.23			0.51		0.2	14.08		3.4	0.07	100.11	69.5902
ESB	HLY0102-D50-14	C24	37.078	PG	C		50.23		31.57			0.39		0.23	14.49		3.28	0.07	100.26	70.9405
ESB	HLY0102-D50-14	C24	37.078	PG	R		49.45		32.19			0.41		0.22	15.14		2.88	0.06	100.36	74.3917
ESB	HLY0102-D50-14	C24	37.078	PG	R		50.28		31.7			0.53		0.23	14.66		3.17	0.07	100.62	71.875
ESB	HLY0102-D50-14	C24	37.078	PG	C		50.69		31.34			0.47		0.22	14.31		3.29	0.06	100.38	70.619
ESB	HLY0102-D50-14	C4	37.078	PG	R		49.94		31.5			0.45		0.21	14.56		3.13	0.06	99.85	71.9932
ESB	HLY0102-D50-14	C4	37.078	PG	C		49.94		31.66			0.34		0.21	14.62		3.12	0.07	99.95	72.1404
ESB	HLY0102-D50-14	C4	37.078	PG	R		49.65		31.86			0.54		0.22	14.91		2.96	0.06	100.2	73.5697
ESB	HLY0102-D50-14	C4	37.078	PG	C		50.16		31.42			0.5		0.21	14.53		3.23	0.08	100.13	71.3125
ESB	HLY0102-D50-14	C4	37.078	PG	C		49.66		31.78			0.38		0.23	14.87		2.99	0.05	99.98	73.3206
ESB	HLY0102-D50-14	C4	37.078	PG	R		50.58		31.14			0.43		0.22	14.18		3.42	0.07	100.04	69.6158
ESB	HLY0102-D50-14	C14	37.078	PG	C		50.3		31.34			0.39		0.22	14.39		3.36	0.07	100.07	70.2968
ESB	HLY0102-D50-14	C14	37.078	PG	R		50.43		31.39			0.45		0.25	14.25		3.3	0.07	100.15	70.4686
ESB	HLY0102-D50-14	C14	37.078	PG	C		49.37		31.99			0.38		0.23	15.1		2.84	0.08	99.99	74.6072
ESB	HLY0102-D50-14	C14	37.078	PG	R		50.38		31.4			0.61		0.23	14.33		3.28	0.06	100.29	70.711
ESB	HLY0102-D50-14	C14	37.078	PG	C		50.19		31.37			0.39		0.23	14.53		3.22	0.06	99.98	71.3759
ESB	HLY0102-D50-14	C14	37.078	PG	R		50.48		31.32			0.49		0.24	14.32		3.35	0.07	100.28	70.2572
ESB	HLY0102-D50-14	C14	37.078	PG	C		49.79		31.76			0.49		0.23	14.74		3.03	0.07	100.1	72.8867
ESB	HLY0102-D50-14	C12	37.078	PG	C		50.4		31.43			0.43		0.24	14.45		3.27	0.07	100.29	70.9464
ESB	HLY0102-D50-14	C12	37.078	PG	R		50.52		31.3			0.53		0.24	14.24		3.4	0.05	100.28	69.8288
ESB	HLY0102-D50-14	C12	37.078	PG	C		50.76		31.28			0.4		0.22	14.2		3.41	0.06	100.32	69.7075
ESB	HLY0102-D50-14	C12	37.078	PG	R		50.69		31.23			0.55		0.24	14.18		3.43	0.08	100.39	69.5541
ESB	HLY0102-D50-14	C12	37.078	PG	C		50.83		30.79			0.56		0.28	13.93		3.62	0.08	100.11	68.0147
ESB	HLY0102-D50-14	C12	37.078	PG	R		51.18		31.02			0.55		0.24	13.93		3.6	0.07	100.6	68.1352
ESB	HLY0102-D50-14	C12	37.078	PG	R2		51.44		30.67			0.51		0.27	13.71		3.77	0.08	100.45	66.7729
ESB	HLY0102-D50-14	C10	37.078	PG	C		50.62		31.37			0.41		0.25	14.42		3.34	0.06	100.47	70.4647
ESB	HLY0102-D50-14	C10	37.078	PG	R		51.3		30.73			0.53		0.25	13.81		3.7	0.09	100.4	67.3474
ESB	HLY0102-D50-14	C10	37.078	PG	C		50.67		31.44			0.4		0.2	14.31		3.36	0.07	100.44	70.1803
ESB	HLY0102-D50-14	C10	37.078	PG	R		50.92		31			0.58		0.25	14.08		3.5	0.07	100.4	68.9733
ESB	HLY0102-D50-14	C27	37.078	PG	C		49.2		32.35			0.41		0.24	15.28		2.77	0.06	100.3	75.2981
ESB	HLY0102-D50-14	C27	37.078	PG	R		50.97		31.1			0.58		0.23	14.06		3.54	0.09	100.57	68.699
ESB	HLY0102-D50-14	C27	37.078	PG	Q		57.19		26.2			1.39		0.19	8.73		6.29	0.23	100.21	43.4057
ESB	HLY0102-D50-14	C27	37.078	PG	C		49.96		31.55			0.49		0.24	14.52		3.14	0.06	99.95	71.8733
ESB	HLY0102-D50-14	C27	37.078	PG	C		50.38		31.37			0.45		0.26	14.4		3.34	0.06	100.25	70.4358
ESB	HLY0102-D50-14	C27	37.078	PG	R		50.79		30.96			0.56		0.23	14.09		3.47	0.07	100.17	69.1724
ESB	HLY0102-D50-14	C27	37.078	PG	R		49.95		31.51			0.53		0.27	14.68		3.14	0.08	100.16	72.0943
ESB	HLY0102-D50-14	C27	37.078	PG	C		50.53		31.36			0.38		0.25	14.31		3.34	0.09	100.27	70.3051
ESB	HLY0102-D48-SGA	P11	31.509	MP	Q	Spectrum 343	54.14		25.57	0	0	3.2		1.27	11.31	0	4.94	0.12	100.54	55.8531
ESB	HLY0102-D48-SGA	P11	31.509	MP	C	Spectrum 344	48.41		33.15	0	0	0.51		0.19	15.96	0	2.35	0.03	100.61	78.9606
ESB	HLY0102-D48-SGA	P11	31.509	MP	C	Spectrum 345	48.39		33.1	0	0	0.35		0.21	16.01	0	2.36	0.04	100.47	78.942
ESB	HLY0102-D48-SGA	P7	31.509	MP	M	Spectrum 346	52.73		29.94	0	0	0.73		0.2	12.78	0	4.17	0.11	100.68	62.8747
ESB	HLY0102-D48-SGA	P7	31.509	MP	C	Spectrum 347	53.2		29.75	0	0	0.57		0.2	12.53	0	4.39	0.11	100.75	61.1988
ESB	HLY0102-D48-SGA	P7	31.509	MP	C	Spectrum 348	53		29.84	0	0	0.6		0.17	12.65	0	4.31	0.09	100.66	61.8597
ESB	HLY0102-D48-SGA	P6	31.509	G	Q	Spectrum 349	52.09		30.42	0	0	0.87		0.23	13.35	0	3.93	0.07	100.96	65.2434
ESB	HLY0102-D48-SGA	P6	31.509	G	C	Spectrum 350	48.07		33.22	0	0	0.58		0.17	16.26	0	2.23	0.03	100.56	80.1164
ESB	HLY0102-D48-SGA	P6	31.509	G	P	Spectrum 351	49.17		32.57	0	0	0.46		0.22	15.57	0	2.62	0.04	100.65	76.6571
ESB	HLY0102-D48-SGA	P6	31.509	G	C	Spectrum 352	48.23		33.26	0	0	0.45		0.19	16.27	0	2.21	0.05	100.65	80.2693
ESB	HLY0102-D48-SGA	P6	31.509	G	C	Spectrum 353	48.23		33.19	0	0	0.39		0.23	16.27	0	2.22	0.04	100.57	80.1977
ESB	HLY0102-D48-SGA	P6	31.509	G	C	Spectrum 354	48.18		33.16	0	0	0.38		0.19	16.24	0	2.2	0.04	100.39	80.3118
ESB	HLY0102-D48-SGA	P5	31.509	MP	Q	Spectrum 355	52.48		29.61	0	0	1.34		0.38	12.81	0	3.94	0.11	100.68	64.2429
ESB	HLY0102-D48-SGA	P5	31.509	MP	C	Spectrum 356	49		32.76	0	0	0.45		0.2	15.63	0	2.56	0.05	100.66	77.137
ESB	HLY0102-D48-SGA	P5	31.509	MP	C	Spectrum 357	48.9		32.81	0	0	0.41		0.22	15.81	0	2.47	0.06	100.68	77.9594
ESB	HLY0102-D48-SGA	P4	31.509	MP	Q	Spectrum 358	53.23		29.69	0	0	0.83		0.26	12.69	0	4.26	0.08	101.06	62.2089
ESB	HLY0102-D48-SGA	P4	31.509	MP	C	Spectrum 359	48.29		33.3	0	0	0.53		0.19	16.28	0	2.22	0.05	100.86	80.2074
ESB	HLY0102-D48-SGA	P4	31.509	MP	C	Spectrum 360	48.13		33.35	0	0	0.46		0.18	16.35	0	2.16	0.05	100.66	80.7057
ESB	HLY0102-D48-SGA	P4	31.509	MP	P	Spectrum 361	50.06		31.95	0	0	0.51		0.2	14.76	0	3.09	0.06	100.63	72.5245
ESB	HLY0102-D48-SGA	P3	31.509	MP	C	Spectrum 362	53.39		29.53	0	0	0.74		0.21	12.41	0	4.37	0.09	100.75	61.0786
ESB	HLY0102-D48-SGA	P3	31.509	MP	M	Spectrum 363	52.99		29.83	0	0	0.76		0.22	12.7	0	4.24	0.09	100.84	62.338
ESB	HLY0102-D48-SGA	P3	31.509	MP	M	Spectrum 364	53.13		29.7	0	0	0.82		0.25	12.66	0	4.31	0.1	100.97	61.8784
ESB	HLY0102-D48-SGA	P3	31.509	MP	M	Spectrum 365	52.73		30.13	0	0	0.75		0.21	12.92	0	4.16	0.09	100.99	63.1845
ESB	HLY0102-D48-SGA	P1	31.509	MP	Q	Spectrum 366	52.93		30.04	0	0	0.76		0.23	12.81	0	4.17	0.09	101.03	62.9294
ESB	HLY0102-D48-SGA	P1	31.509	MP	R	Spectrum 367	53.51		29.72	0	0	0.63		0.22	12.44	0	4.42	0.07	101	60.8654
ESB	HLY0102-D48-SGA	P1	31.509	MP	C	Spectrum 368	48.84		32.99	0	0	0.46		0.21	15.88	0	2.42	0.06	100.86	78.3838
ESB	HLY0102-D48-SGA	P2	31.509	MP	M	Spectrum 369	52.14		30.61	0	0	0.78		0.2	13.29	0	3.96	0.08	101.06	64.9683
ESB	HLY0102-D48-SGA	P2	31.509	MP	C	Spectrum 370	52.95		29.77	0	0	0.72		0.23	12.72	0	4.25	0.08	100.72	62.3196
ESB	HLY0102-D48-SGA	P2	31.509	MP	P	Spectrum 371	53.3		29.76	0	0	0.65		0.19	12.62	0	4.36	0.1	100.97	61.531
ESB	HLY0102-D48-SGA	P2	31.509	MP	C	Spectrum 372	52.64		29.92	0	0	0.71		0.24	13	0	4.11	0.09	100.7	63.6083
ESB	HLY0102-D48-SGA	P14	31.509	P	M	Spectrum 378	49.6339	0.0667257	31.5738	0	0	0.308765	0	0.265331	14.342	0	3.01953	0	99.21	72.4117
ESB	HLY0102-D48-SGA	P14	31.509	P	C	Spectrum 379	48.2761	0.050034	32.3796	0	0	0.321564	0	0.232117	15.2204	0	2.52024	0	99	76.9441
ESB	HLY0102-D48-SGA	P14	31.509	P	M	Spectrum 380	49.6092	0.050041	31.515	0	0	0.321609	0	0.248732	14.3691	0	3.04629	0	99.16	72.2728
ESB	HLY0102-D48-SGA	P14	31.509	P	C	Spectrum 381	48.2576	0.0833949	32.4571	0	0	0.321583	0	0.248711	15.3752	0	2.46648	0	99.21	77.5014
ESB	HLY0102-D48-SGA	P14	31.509	P	M	Spectrum 382	49.691	0.0833954	31.4748	0	0	0.347311	0	0.281874	14.312	0	3.05953	0	99.25	72.1058
ESB	HLY0102-D48-SGA	P14	31.509	P	P	Spectrum 388	49.832	0.0834165	31.4261	0	0	0.334532	0	0.298531	14.1477	0	3.12772	0	99.25	71.4253
ESB	HLY0102-D48-SGA	P14	31.509	P	MC	Spectrum 389	48.2974	0.0833898	32.3228	0	0	0.308701	0	0.232116	15.2484	0	2.5472	0	99.04	76.7876
ESB	HLY0102-D48-SGA	P14	31.509	P	MC	Spectrum 390	48.7789	0.0667268	32.2356	0	0	0.321635	0	0.232168	15.0559	0	2.66909	0	99.36	75.7112
ESB	HLY0102-D48-SGA	P14	31.509	P	MC	Spectrum 391	48.203	0.0500469	32.7092	0	0	0.308781	0	0.248761	15.5042	0	2.38609	0	99.41	78.2166
ESB	HLY0102-D48-SGA	P14	31.509	P	C	Spectrum 392	48.2436	0.0667262	32.6888	0	0	0.347363	0	0.215583	15.4475	0	2.48034	0	99.49	77.4855
ESB	HLY0102-D48-SGA	P14	31.509	P	M	Spectrum 393	49.7417	0.0834086	31.631	0	0	0.347366	0	0.248752	14.3982	0	3.01958	0	99.47	72.4894
ESB	HLY0102-D48-SGA	P14	31.509	P	P	Spectrum 394	49.6155	0.0667298	31.519	0	0	0.295918	0	0.248763	14.4409	0	3.03319	0	99.22	72.4586
ESB	HLY0102-D48-SGA	P14	31.509	P	C	Spectrum 395	48.3541	0.0500483	32.5022	0	0	0.30879	0	0.215599	15.2248	0	2.53445	0	99.19	76.8494
ESB	HLY0102-D48-SGA	P14	31.509	P	C	Spectrum 396	48.475	0.083401	32.4405	0	0	0.33447	0	0.232147	15.2504	0	2.53406	0	99.35	76.882
ESB	HLY0102-D48-SGA	P14	31.509	P	Q	Spectrum 398	51.9201	0.216846	29.3425	0	0	0.913377	0	0.315063	12.4384	0	4.04378	0	99.19	62.9597
ESB	HLY0102-D48-SGA	P14	31.509	P	C	Spectrum 399	47.667	0.0834097	32.9163	0	0	0.411699	0	0.215588	15.8117	0	2.22427	0	99.33	79.7089
ESB	HLY0102-D48-SGA	P14	31.509	P	P	Spectrum 400	49.3663	0.0667111	31.9069	0	0	0.347284	0	0.232114	14.6327	0	2.938	0	99.49	73.3491
ESB	HLY0102-D48-SGB	P27	31.509	P	M	Spectrum 1	48.5		32.74	0	0	0.43		0.16	15.8	0	2.39	0.03	100.04	78.5093
ESB	HLY0102-D48-SGB	P27	31.509	P	M	Spectrum 2	48.49		32.74	0	0	0.37		0.17	15.78	0	2.37	0.04	99.96	78.6294
ESB	HLY0102-D48-SGB	P27	31.509	P	Q	Spectrum 3	51.34		30.6	0	0	0.53		0.2	13.64	0	3.57	0.06	99.94	67.8594
ESB	HLY0102-D48-SGB	P27	31.509	P	P	Spectrum 4	50.61		31.29	0	0	0.37		0.2	14.37	0	3.29	0.03	100.15	70.7057
ESB	HLY0102-D48-SGB	P27	31.509	P	M	Spectrum 5	48.28		33.03	0	0	0.36		0.17	15.94	0	2.24	0.02	100.04	79.7256
ESB	HLY0102-D48-SGB	P27	31.509	P	M	Spectrum 6	48.68		32.64	0	0	0.38		0.19	15.63	0	2.49	0	100	77.6223
ESB	HLY0102-D48-SGB	P20	31.509	MP	R	Spectrum 7	51.99		28.87	0	0	0.87		0.46	12.66	0	4.08	0.07	99	63.1633
ESB	HLY0102-D48-SGB	P20	31.509	MP	M	Spectrum 8	52.59		29.65	0	0	0.7		0.23	12.76	0	4.13	0.06	100.11	63.0629
ESB	HLY0102-D48-SGB	P20	31.509	MP	C	Spectrum 9	52.53		29.6	0	0	0.63		0.23	12.69	0	4.18	0.06	99.93	62.6535
ESB	HLY0102-D48-SGB	P13a	31.509	p	Q	Spectrum 10	51.96		29.95	0	0	0.66		0.21	13.08	0	3.92	0.07	99.85	64.8368
ESB	HLY0102-D48-SGB	P13a	31.509	p	M	Spectrum 11	48.09		32.79	0	0	0.45		0.16	15.88	0	2.27	0.04	99.68	79.4482
ESB	HLY0102-D48-SGB	P13a	31.509	p	C	Spectrum 12	48		32.92	0	0	0.43		0.17	15.94	0	2.24	0.03	99.73	79.7256
ESB	HLY0102-D48-SGB	P13b	31.509	MP	Q	Spectrum 13	52.07		30.01	0	0	0.78		0.21	13.15	0	3.96	0.06	100.25	64.7269
ESB	HLY0102-D48-SGB	P13b	31.509	MP	M	Spectrum 14	48.43		32.71	0	0	0.48		0.19	15.73	0	2.41	0.05	99.99	78.293
ESB	HLY0102-D48-SGB	P13b	31.509	MP	C	Spectrum 15	49.45		32.09	0	0	0.42		0.22	15.08	0	2.79	0.04	100.09	74.9173
ESB	HLY0102-D48-SGB	P13b	31.509	MP	C	Spectrum 16	49.73		31.81	0	0	0.38		0.23	14.88	0	2.87	0.04	99.95	74.1271
ESB	HLY0102-D48-SGB	P23	31.509	P	Q	Spectrum 17	51.87		30.22	0	0	0.74		0.19	13.17	0	3.89	0.06	100.14	65.1675
ESB	HLY0102-D48-SGB	P23	31.509	P	MC	Spectrum 18	48.01		32.98	0	0	0.46		0.17	16.02	0	2.23	0.03	99.9	79.8785
ESB	HLY0102-D48-SGB	P23	31.509	P	MC	Spectrum 19	48.3		32.7	0	0	0.34		0.21	15.88	0	2.35	0.03	99.8	78.8769
ESB	HLY0102-D48-SGB	P23	31.509	P	P	Spectrum 20	49.42		31.99	0	0	0.36		0.21	15.09	0	2.76	0.03	99.86	75.1323
ESB	HLY0102-D48-SGB	P5	31.509	MP	Q	Spectrum 21	52.28		29.69	0	0	0.73		0.23	12.81	0	4.08	0.09	99.91	63.4369
ESB	HLY0102-D48-SGB	P5	31.509	MP	M	Spectrum 22	50.52		31.31	0	0	0.52		0.2	14.35	0	3.22	0.05	100.16	71.1206
ESB	HLY0102-D48-SGB	P5	31.509	MP	C	Spectrum 23	47.78		33.18	0	0	0.44		0.17	16.2	0	2.13	0	99.9	80.7798
ESB	HLY0102-D48-SGB	P25	31.509	P	MC	Spectrum 24	47.7		33.3	0	0	0.36		0.19	16.32	0	2.05	0	99.91	81.4789
ESB	HLY0102-D48-SGB	P25	31.509	P	M	Spectrum 25	49.09		32.43	0	0	0.38		0.2	15.39	0	2.63	0.03	100.15	76.3797
ESB	HLY0102-D48-SGB	P25	31.509	P	M	Spectrum 26	48.34		32.93	0	0	0.49		0.16	15.88	0	2.34	0.02	100.16	78.9479
ESB	HLY0102-D48-SGB	P25	31.509	P	M	Spectrum 27	49.02		32.31	0	0	0.34		0.21	15.32	0	2.59	0	99.79	76.5734
ESB	HLY0102-D48-SGB	P25	31.509	P	MC	Spectrum 28	47.65		33.19	0	0	0.29		0.17	16.24	0	2.06	0.03	99.65	81.3308
ESB	HLY0102-D48-SGB	P25	31.509	P	MC	Spectrum 29	47.95		32.97	0	0	0.31		0.19	16.08	0	2.19	0	99.68	80.2272
ESB	HLY0102-D48-SGB	P25	31.509	P	MC	Spectrum 30	48.27		32.79	0	0	0.3		0.21	15.96	0	2.27	0.03	99.82	79.5302
ESB	HLY0102-D48-SGB	P25	31.509	P		Spectrum 130	47.34		33.01			0.32		0.19	16.36		2.01	0.04	99.26	81.8108
ESB	HLY0102-D48-SGB	P25	31.509	P		Spectrum 131	48.27		32.45			0.29		0.22	15.72		2.38	0.02	99.35	78.4944
ESB	HLY0102-D48-SGB	P25	31.509	P	P	Spectrum 132	48		32.22			0.31		0.23	15.73		2.37	0.04	98.89	78.5761
ESB	HLY0102-D48-SGB	P25	31.509	P	C	Spectrum 133	47.3		32.96			0.3		0.18	16.33		2.01	0.02	99.11	81.7835
ESB	HLY0102-D48-SGB	P25	31.509	P	M	Spectrum 134	47.71		32.83			0.27		0.19	16.18		2.09	0	99.26	81.0535
ESB	HLY0102-D48-SGB	P11	31.509	P	MC	Spectrum 32	48.43		32.89	0	0	0.47		0.16	15.91	0	2.33	0	100.19	79.0503
ESB	HLY0102-D48-SGB	P11	31.509	P	MC	Spectrum 33	48.54		32.92	0	0	0.39		0.19	15.92	0	2.33	0	100.28	79.0607
ESB	HLY0102-D48-SGB	P11	31.509	P	MC	Spectrum 34	50.02		31.87	0	0	0.37		0.23	14.89	0	2.91	0.03	100.31	73.8737
ESB	HLY0102-D48-SGB	P10	31.509	MP	M	Spectrum 35	52.73		29.85	0	0	0.76		0.24	12.92	0	4.2	0.08	100.78	62.9616
ESB	HLY0102-D48-SGB	P10	31.509	MP	C	Spectrum 36	53.35		29.61	0	0	0.72		0.19	12.5	0	4.37	0.09	100.82	61.2503
ESB	HLY0102-D48-SGB	P10	31.509	MP	C	Spectrum 37	53.11		29.86	0	0	0.66		0.2	12.64	0	4.26	0.08	100.8	62.116
ESB	HLY0102-D48-SGB	P10	31.509	MP	M	Spectrum 135	52.09		29.9			0.7		0.2	13		4	0.07	99.95	64.234
ESB	HLY0102-D48-SGB	P10	31.509	MP	C	Spectrum 136	52.51		29.43			0.67		0.18	12.6		4.27	0.08	99.75	61.9862
ESB	HLY0102-D48-SGB	P10	31.509	MP	C	Spectrum 137	52.66		29.39			0.72		0.19	12.61		4.26	0.09	99.94	62.0601
ESB	HLY0102-D48-SGB	P10	31.509	MP	C	Spectrum 138	52.53		29.46			0.64		0.18	12.67		4.22	0.09	99.79	62.3934
ESB	HLY0102-D48-SGB	P10	31.509	MP	C	Spectrum 139	52.45		29.45			0.62		0.19	12.62		4.2	0.09	99.63	62.4121
ESB	HLY0102-D48-SGB	P10	31.509	MP	C	Spectrum 140	52.71		29.41			0.67		0.19	12.53		4.27	0.08	99.86	61.8548
ESB	HLY0102-D48-SGB	P10	31.509	MP	C	Spectrum 141	52.64		29.48			0.7		0.2	12.61		4.23	0.07	99.93	62.2264
ESB	HLY0102-D48-SGB	P9	31.509	P	Q	Spectrum 38	51.93		30.63	0	0	0.66		0.19	13.6	0	3.76	0.06	100.82	66.6529
ESB	HLY0102-D48-SGB	P9	31.509	P	M	Spectrum 39	48.48		33.22	0	0	0.5		0.2	16.02	0	2.26	0.02	100.7	79.6628
ESB	HLY0102-D48-SGB	P9	31.509	P	C	Spectrum 40	50.04		32.06	0	0	0.36		0.21	15.07	0	2.92	0.03	100.69	74.0391
ESB	HLY0102-D48-SGB	P9	31.509	P	M	Spectrum 41	48.58		33.01	0	0	0.37		0.19	16.04	0	2.27	0.03	100.48	79.6115
ESB	HLY0102-D48-SGB	P6b	31.509	P	Q	Spectrum 42	52.05		30.36	0	0	0.67		0.19	13.36	0	3.85	0.07	100.54	65.7252
ESB	HLY0102-D48-SGB	P6b	31.509	P	M	Spectrum 43	48.86		32.82	0	0	0.47		0.16	15.75	0	2.44	0.03	100.54	78.1037
ESB	HLY0102-D48-SGB	P6a	31.509	P	MC	Spectrum 44	48.79		32.91	0	0	0.35		0.2	15.95	0	2.37	0	100.55	78.809
ESB	HLY0102-D48-SGB	P6a	31.509	P	MC	Spectrum 45	49.27		32.51	0	0	0.35		0.2	15.6	0	2.5	0.03	100.46	77.5191
ESB	HLY0102-D48-SGB	P6a	31.509	P	MC	Spectrum 46	49.3		32.41	0	0	0.36		0.21	15.42	0	2.63	0	100.33	76.4149
ESB	HLY0102-D48-SGB	P6a	31.509	P	MC	Spectrum 47	49.25		32.41	0	0	0.38		0.22	15.47	0	2.61	0.04	100.38	76.6102
ESB	HLY0102-D48-SGB	P7	31.509	P	Q	Spectrum 48	52.31		30.43	0	0	0.52		0.19	13.27	0	3.88	0.05	100.66	65.3973
ESB	HLY0102-D48-SGB	P7	31.509	P	C	Spectrum 49	48.53		33.04	0	0	0.46		0.15	16.03	0	2.31	0.04	100.56	79.3162
ESB	HLY0102-D48-SGB	P7	31.509	P	C	Spectrum 50	49.31		32.7	0	0	0.39		0.22	15.66	0	2.53	0.03	100.84	77.3778
ESB	HLY0102-D48-SGB	P7	31.509	P	P	Spectrum 51	49.69		32.33	0	0	0.39		0.21	15.26	0	2.72	0.03	100.64	75.6112
ESB	HLY0102-D48-SGB	P2b	31.509	MP	M	Spectrum 52	52.56		29.9	0	0	0.72		0.17	12.83	0	4.13	0.08	100.39	63.1903
ESB	HLY0102-D48-SGB	P2b	31.509	MP	C	Spectrum 53	53.37		29.38	0	0	0.65		0.16	12.26	0	4.46	0.08	100.35	60.3022
ESB	HLY0102-D48-SGB	P2b	31.509	MP	C	Spectrum 54	53.05		29.52	0	0	0.58		0.16	12.46	0	4.33	0.08	100.19	61.3924
ESB	HLY0102-D48-SGB	P2a	31.509	MP	R	Spectrum 55	52.48		29.25	0	0	0.87		0.31	12.74	0	4.13	0.06	99.83	63.0264
ESB	HLY0102-D48-SGB	P2a	31.509	MP	C	Spectrum 56	53.19		29.53	0	0	0.71		0.21	12.51	0	4.37	0.08	100.6	61.2693
ESB	HLY0102-D48-SGB	P17	31.509	MP	Q	Spectrum 57	52.15		30.39	0	0	0.73		0.21	13.21	0	3.92	0.06	100.67	65.0619
ESB	HLY0102-D48-SGB	P17	31.509	MP	M	Spectrum 58	50.63		31.59	0	0	0.54		0.19	14.39	0	3.25	0.05	100.64	70.9871
ESB	HLY0102-D48-SGB	P17	31.509	MP	C	Spectrum 59	49.99		32.01	0	0	0.47		0.17	14.91	0	2.86	0.04	100.45	74.2325
ESB	HLY0102-D48-SGB	P17	31.509	MP	C	Spectrum 60	48.53		33.17	0	0	0.46		0.19	16.03	0	2.3	0.03	100.71	79.3873
ESB	HLY0102-D48-SGB	P18	31.509	P	Q	Spectrum 61	52.8		29.76	0	0	0.64		0.19	12.62	0	4.2	0.05	100.26	62.4121
ESB	HLY0102-D48-SGB	P18	31.509	P	M	Spectrum 62	48.58		32.8	0	0	0.44		0.19	15.76	0	2.37	0.03	100.17	78.6081
ESB	HLY0102-D48-SGB	P18	31.509	P	MC	Spectrum 63	48.96		32.44	0	0	0.39		0.2	15.51	0	2.57	0.03	100.1	76.9317
ESB	HLY0102-D48-SGB	P18	31.509	P	MC	Spectrum 64	49.3		32.43	0	0	0.38		0.2	15.42	0	2.65	0.03	100.42	76.2781
ESB	PS59-310-1-2	C1	32.68	MP	Q	Spectrum 68	52.68		30.16	0	0	0.73		0.23	12.97	0	4.09	0.1	100.95	63.6678
ESB	PS59-310-1-2	C1	32.68	MP	C	Spectrum 69	50.39		31.93	0	0	0.48		0.2	14.75	0	3.04	0.03	100.83	72.8349
ESB	PS59-310-1-2	C1	32.68	MP	M	Spectrum 70	48.96		32.81	0	0	0.69		0.16	15.62	0	2.57	0.04	100.84	77.0569
ESB	PS59-310-1-2	C3	32.68	P	R	Spectrum 71	51.81		30.28	0	0	0.7		0.18	13.33	0	3.83	0.08	100.22	65.7918
ESB	PS59-310-1-2	C3	32.68	P	C	Spectrum 72	48.86		32.56	0	0	0.46		0.18	15.55	0	2.5	0	100.11	77.4631
ESB	PS59-310-1-2	C3	32.68	P	C	Spectrum 73	48.47		32.54	0	0	0.41		0.21	15.69	0	2.37	0.04	99.74	78.5332
ESB	PS59-310-1-2	P3	32.68	P	Q	Spectrum 74	54.09		28.15	0	0	1.05		0.28	11.43	0	4.92	0.13	100.05	56.213
ESB	PS59-310-1-2	P3	32.68	P	R	Spectrum 75	51.86		29.75	0	0	1.14		0.23	12.85	0	3.92	0.19	99.94	64.4312
ESB	PS59-310-1-2	P3	32.68	P	M	Spectrum 76	47.62		33.22	0	0	0.47		0.15	16.29	0	2.06	0.03	99.84	81.3774
ESB	PS59-310-1-2	P4	32.68	G	Q	Spectrum 77	51.82		29.74	0	0	1.01		0.3	13.03	0	4	0.1	100	64.2869
ESB	PS59-310-1-2	P4	32.68	G	M	Spectrum 78	47.98		32.91	0	0	0.44		0.17	16.05	0	2.21	0.03	99.8	80.0528
ESB	PS59-310-1-2	P4	32.68	G	MC	Spectrum 79	48.77		32.54	0	0	0.39		0.2	15.61	0	2.51	0.04	100.07	77.4607
ESB	PS59-310-1-2	P4	32.68	G	MC	Spectrum 80	48.45		32.81	0	0	0.41		0.2	15.75	0	2.35	0.04	100.01	78.7397
ESB	PS59-310-1-2	P4	32.68	G	MC	Spectrum 81	48.71		32.62	0	0	0.39		0.2	15.69	0	2.4	0.04	100.05	78.3204
ESB	PS59-310-1-2	P5b	32.68	MP	Q	Spectrum 82	52.04		30.1	0	0	0.72		0.19	13.06	0	3.98	0.07	100.17	64.4546
ESB	PS59-310-1-2	P5b	32.68	MP	C	Spectrum 83	49.31		32.09	0	0	0.45		0.19	15.12	0	2.78	0.04	99.98	75.0344
ESB	PS59-310-1-2	P5c	32.68	MP	SC	Spectrum 84	52.7		29.5	0	0	0.76		0.21	12.51	0	4.3	0.09	100.08	61.6517
ESB	PS59-310-1-2	P5c	32.68	MP	Q	Spectrum 85	53.77		28.46	0	0	0.95		0.26	11.76	0	4.74	0.11	100.04	57.8238
ESB	PS59-310-1-2	P13	32.68	P	Q	Spectrum 86	53.66		28.91	0	0	0.77		0.2	11.91	0	4.72	0.09	100.28	58.2355
ESB	PS59-310-1-2	P13	32.68	P	M	Spectrum 87	49.24		32.07	0	0	0.47		0.18	15.11	0	2.77	0.05	99.89	75.0894
ESB	PS59-310-1-2	P13	32.68	P	R	Spectrum 88	51.76		30.3	0	0	0.52		0.16	13.31	0	3.82	0.08	99.96	65.8169
ESB	PS59-310-1-2	P13	32.68	P	M	Spectrum 89	49.89		31.7	0	0	0.46		0.2	14.75	0	2.98	0.05	100.03	73.2276
ESB	PS59-310-1-2	P16	32.68	P	Q	Spectrum 90	52.99		29.44	0	0	0.74		0.22	12.46	0	4.31	0.09	100.25	61.502
ESB	PS59-310-1-2	P16	32.68	P	M	Spectrum 91	48.94		32.45	0	0	0.45		0.2	15.52	0	2.58	0.02	100.16	76.8742
ESB	PS59-310-1-2	P16	32.68	P	MC	Spectrum 92	48.53		32.72	0	0	0.39		0.22	15.81	0	2.35	0.03	100.06	78.8032
ESB	PS59-310-1-2	P18	32.68	P	M	Spectrum 93	47.96		33.12	0	0	0.48		0.16	16.17	0	2.15	0.03	100.06	80.6054
ESB	PS59-310-1-2	P18	32.68	P	R	Spectrum 94	51.91		30.33	0	0	0.63		0.17	13.25	0	3.86	0.07	100.22	65.4801
ESB	PS59-310-1-2	P18	32.68	P	Q	Spectrum 95	58.07		25.98	0	0	0.95		0.1	8.47	0	6.61	0.23	100.41	41.4553
ESB	PS59-310-1-2	P18	32.68	P	Q	Spectrum 96	52.91		29.55	0	0	0.71		0.2	12.57	0	4.27	0.09	100.3	61.93
ESB	PS59-310-1-2	P18	32.68	P	M	Spectrum 97	47.53		33.41	0	0	0.47		0.14	16.52	0	1.96	0	100.04	82.3247
ESB	PS59-310-1-2	P18	32.68	P	C	Spectrum 98	48.52		32.76	0	0	0.4		0.21	15.75	0	2.4	0.04	100.08	78.3851
ESB	PS59-310-1-2	P19	32.68	P	Q	Spectrum 99	56.03		27.25	0	0	1.16		0.25	10.29	0	5.61	0.13	100.72	50.3375
ESB	PS59-310-1-2	P19	32.68	P	R	Spectrum 100	52.32		30.2	0	0	0.67		0.17	13.02	0	3.99	0.09	100.46	64.3267
ESB	PS59-310-1-2	P19	32.68	P	C	Spectrum 101	48.61		32.87	0	0	0.46		0.19	15.8	0	2.4	0.04	100.36	78.4387
ESB	PS59-310-1-2	P19	32.68	P	R	Spectrum 102	52.19		30.37	0	0	0.59		0.2	13.26	0	3.89	0.08	100.57	65.322
ESB	PS59-310-1-2	P20	32.68	P	R	Spectrum 103	51.8		30.21	0	0	0.58		0.18	13.17	0	3.91	0.11	99.97	65.051
ESB	PS59-310-1-2	P20	32.68	P	MC	Spectrum 104	47.54		33.24	0	0	0.46		0.18	16.36	0	2.01	0	99.79	81.8108
ESB	PS59-310-1-2	P20	32.68	P	MC	Spectrum 105	49.4		31.95	0	0	0.37		0.22	15.07	0	2.76	0.05	99.82	75.1075
ESB	PS59-310-1-2	P20	32.68	P	MC	Spectrum 106	47.76		33.05	0	0	0.36		0.19	16.21	0	2.1	0.03	99.7	81.0086
ESB	PS59-310-1-2	P21	32.68	P	Q	Spectrum 107	52.71		29.82	0	0	0.74		0.18	12.73	0	4.2	0.09	100.47	62.6155
ESB	PS59-310-1-2	P21	32.68	P	R	Spectrum 108	49.35		32.19	0	0	0.48		0.17	15.21	0	2.75	0.03	100.18	75.3475
ESB	PS59-310-1-2	P21	32.68	P	M	Spectrum 109	49.4		32.08	0	0	0.42		0.22	15.15	0	2.72	0.02	100.01	75.4776
ESB	PS59-310-1-2	P21	32.68	P	M	Spectrum 110	48.55		32.77	0	0	0.42		0.18	15.82	0	2.34	0.04	100.12	78.8849
ESB	PS59-310-1-2	P21	32.68	PA	M	Spectrum 112	49.8		31.68	0	0	0.49		0.19	14.76	0	2.97	0.04	99.93	73.3067
ESB	PS59-310-1-2	P21	32.68	PA	C	Spectrum 113	51.45		30.6	0	0	0.45		0.22	13.62	0	3.66	0.05	100.06	67.2817
ESB	PS59-310-1-2	P27	32.68	P	Q	Spectrum 114	52.79		29.69	0	0	0.72		0.22	12.66	0	4.21	0.1	100.38	62.4306
ESB	PS59-310-1-2	P27	32.68	P	MC	Spectrum 115	48.95		32.58	0	0	0.47		0.19	15.54	0	2.53	0.03	100.28	77.2429
ESB	PS59-310-1-2	P27	32.68	P	MC	Spectrum 116	48.8		32.67	0	0	0.39		0.23	15.62	0	2.47	0.05	100.23	77.751
ESB	PS59-310-1-2	P27	32.68	P	MC	Spectrum 117	48.85		32.68	0	0	0.39		0.18	15.63	0	2.46	0.03	100.22	77.8321
ESB	PS59-310-1-2	P27	32.68	P	MIQ	Spectrum 118	52.4		29.79	0	0	0.56		0.43	13.42	0	4.01	0.05	100.65	64.9043
ESB	PS59-310-1-2	P28	32.68	P	Q	Spectrum 119	55.54		27.83	0	0	0.79		0.23	10.8	0	5.38	0.12	100.7	52.5911
ESB	PS59-310-1-2	P28	32.68	P	R	Spectrum 120	52.78		29.78	0	0	0.59		0.15	12.7	0	4.13	0.09	100.23	62.9531
ESB	PS59-310-1-2	P28	32.68	P	R	Spectrum 121	53.22		29.39	0	0	0.57		0.18	12.39	0	4.45	0.07	100.28	60.608
ESB	PS59-310-1-2	P28	32.68	P	M	Spectrum 122	50.25		31.6	0	0	0.45		0.24	14.67	0	3.06	0.05	100.33	72.597
ESB	PS59-310-1-2	P28	32.68	P	C	Spectrum 123	48.38		33.01	0	0	0.41		0.18	16.02	0	2.24	0.02	100.27	79.8064
ESB	PS59-310-1-2	P29	32.68	G	R	Spectrum 124	52.17		30.37	0	0	0.67		0.19	13.24	0	3.96	0.07	100.65	64.8825
ESB	PS59-310-1-2	P29	32.68	G	M	Spectrum 125	49.03		32.74	0	0	0.49		0.2	15.69	0	2.44	0.03	100.62	78.0384
ESB	PS59-310-1-2	P29	32.68	G	C	Spectrum 126	48.56		33.18	0	0	0.35		0.18	16.02	0	2.27	0.02	100.59	79.5912
ESB	PS59-310-1-2	P30	32.68	P	M	Spectrum 127	48.55		33.17	0	0	0.47		0.17	16.12	0	2.24	0.03	100.76	79.9065
ESB	PS59-310-1-2	P30	32.68	P	R	Spectrum 128	52.15		30.51	0	0	0.65		0.19	13.35	0	3.88	0.08	100.81	65.5332
ESB	PS59-310-1-2	P30	32.68	P	MC	Spectrum 129	48.25		33.35	0	0	0.34		0.21	16.33	0	2.14	0.02	100.65	80.8312
ESB	PS59-310-1-2	P30	32.68	P	MC	Spectrum 130	49.85		32.27	0	0	0.39		0.24	15.23	0	2.77	0.05	100.8	75.2371
ESB	PS59-310-1-2	P31a	32.68	MP	R	Spectrum 131	52.15		30.27	0	0	0.6		0.18	13.23	0	3.96	0.07	100.47	64.8653
ESB	PS59-310-1-2	P31a	32.68	MP	M	Spectrum 132	49.9		31.96	0	0	0.48		0.2	14.86	0	2.97	0.04	100.41	73.4386
ESB	PS59-310-1-2	P31a	32.68	MP	C	Spectrum 133	48.64		32.74	0	0	0.43		0.18	15.77	0	2.4	0.04	100.2	78.4066
ESB	PS59-310-1-2	P31b	32.68	MP	Q	Spectrum 134	54.73		28.04	0	0	1.02		0.27	11.22	0	5.11	0.14	100.53	54.8194
ESB	PS59-310-1-2	P31b	32.68	MP	R	Spectrum 135	51.6		30.61	0	0	0.63		0.19	13.59	0	3.71	0.08	100.41	66.9336
ESB	PS59-310-1-2	P31b	32.68	MP	M	Spectrum 136	49.24		32.33	0	0	0.43		0.18	15.36	0	2.69	0.04	100.26	75.9347
ESB	PS59-310-1-2	P31b	32.68	MP	C	Spectrum 137	49.14		32.47	0	0	0.39		0.19	15.46	0	2.63	0.03	100.3	76.4615
ESB	PS59-310-1-2	P34	32.68	G	Q	Spectrum 138	54.66		28.24	0	0	0.87		0.22	11.29	0	5.08	0.12	100.48	55.1191
ESB	PS59-310-1-2	P34	32.68	G	R	Spectrum 139	51.94		30.49	0	0	0.62		0.16	13.4	0	3.85	0.06	100.52	65.7925
ESB	PS59-310-1-2	P34	32.68	G	MC	Spectrum 140	48.39		33	0	0	0.46		0.16	16.03	0	2.25	0.05	100.33	79.7446
ESB	PS59-310-1-2	P34	32.68	G	MC	Spectrum 141	48.45		33.08	0	0	0.43		0.17	16.01	0	2.24	0.03	100.42	79.7964
ESB	PS59-310-1-2	P34	32.68	G	MC	Spectrum 142	48.67		32.98	0	0	0.35		0.2	16	0	2.29	0.02	100.51	79.4279
ESB	PS59-310-1-2	P35	32.68	P	R	Spectrum 143	52.28		30.35	0	0	0.67		0.17	13.23	0	3.93	0.05	100.68	65.0384
ESB	PS59-310-1-2	P35	32.68	P	C	Spectrum 144	48.69		32.93	0	0	0.44		0.16	15.95	0	2.36	0.02	100.56	78.8795
ESB	PS59-310-1-2	P35	32.68	PA	M	Spectrum 145	49.77		32.09	0	0	0.45		0.21	15.12	0	2.85	0.04	100.53	74.5656
ESB	PS59-310-1-2	P35	32.68	PA	MC	Spectrum 146	52.19		30.56	0	0	0.46		0.2	13.52	0	3.85	0.04	100.81	65.9929
ESB	PS59-310-1-2	P35	32.68	PA	C	Spectrum 147	51.67		31.05	0	0	0.46		0.19	13.81	0	3.57	0.03	100.78	68.129
ESB	PS59-310-1-2	P37	32.68	P	M	Spectrum 148	49.86		32.03	0	0	0.49		0.17	15.06	0	2.89	0.04	100.55	74.2244
ESB	PS59-310-1-2	P37	32.68	P	R	Spectrum 149	52.12		30.35	0	0	0.64		0.2	13.24	0	3.9	0.08	100.52	65.2296
ESB	PS59-310-1-2	P37	32.68	P	M	Spectrum 150	49.61		32.3	0	0	0.41		0.19	15.28	0	2.75	0.03	100.58	75.4327
ESB	PS59-310-1-2	P37	32.68	PA	MC	Spectrum 151	50.43		31.68	0	0	0.39		0.2	14.73	0	3.07	0.03	100.54	72.6132
ESB	PS59-310-1-2	P37	32.68	PA	MC	Spectrum 152	48.23		33.34	0	0	0.37		0.18	16.41	0	2.12	0	100.66	81.0514
ESB	PS59-310-1-2	P38	32.68	MP	Q	Spectrum 153	54.65		28.44	0	0	0.85		0.23	11.62	0	4.9	0.11	100.8	56.7184
ESB	PS59-310-1-2	P38	32.68	MP	R	Spectrum 154	53.16		29.78	0	0	0.62		0.21	12.65	0	4.28	0.08	100.79	62.0244
ESB	PS59-310-1-2	P38	32.68	MP	R	Spectrum 155	52.18		30.46	0	0	0.58		0.18	13.36	0	3.91	0.05	100.72	65.376
ESB	PS59-310-1-2	P38	32.68	MP	C	Spectrum 156	49.53		32.37	0	0	0.47		0.16	15.39	0	2.68	0.03	100.64	76.0383
ESB	PS59-310-1-2	P45	32.68	P	Q	Spectrum 157	52.12		30.17	0	0	0.65		0.18	13.22	0	3.95	0.05	100.34	64.9056
ESB	PS59-310-1-2	P45	32.68	P	C	Spectrum 158	47.77		33.28	0	0	0.43		0.12	16.5	0	2.01	0	100.1	81.9373
ESB	PS59-310-1-2	P45	32.68	P	C	Spectrum 159	47.68		33.36	0	0	0.39		0.16	16.54	0	1.99	0	100.12	82.1204
ESB	PS59-310-1-2	P45	32.68	P	Q	Spectrum 160	52.61		29.63	0	0	0.62		0.16	12.81	0	4.2	0.04	100.07	62.762
ESB	PS59-310-1-2	P45	32.68	P	C	Spectrum 161	47.55		33.39	0	0	0.44		0.1	16.64	0	1.94	0	100.06	82.5779
ESB	PS59-310-1-2	P45	32.68	P	P	Spectrum 162	48.1		33.03	0	0	0.42		0.13	16.18	0	2.19	0	100.06	80.3253
ESB	PS59-310-1-2	P45	32.68	P		Spectrum 209	47.95		32.87			0.39		0.2	16.23		2.17	0.03	99.84	80.5184
ESB	PS59-310-1-2	P45	32.68	P		Spectrum 210	49.31		31.9			0.41		0.2	15.18		2.76	0.04	99.79	75.2432
ESB	PS59-310-1-2	P45	32.68	P		Spectrum 211	48		32.97			0.45		0.19	16.23		2.19	0.03	100.05	80.3741
ESB	PS59-310-1-2	P47	32.68	P	Q	Spectrum 163	53.7		28.65	0	0	0.81		0.16	11.92	0	4.71	0.07	100.02	58.3075
ESB	PS59-310-1-2	P47	32.68	P	R	Spectrum 164	52.83		29.59	0	0	0.65		0.09	12.64	0	4.28	0.06	100.13	62.0058
ESB	PS59-310-1-2	P47	32.68	P	M	Spectrum 165	52.86		29.44	0	0	0.62		0.1	12.51	0	4.33	0.07	99.92	61.4872
ESB	PS59-310-1-2	P47	32.68	P	C	Spectrum 166	49.08		32.26	0	0	0.54		0.1	15.45	0	2.68	0	100.1	76.1091
ESB	PS59-310-1-2	P47	32.68	P	P	Spectrum 167	52.47		29.76	0	0	0.48		0.19	13	0	4.09	0.03	100.02	63.7212
ESB	PS59-310-1-2	P47	32.68	P	P	Spectrum 197	51.75		30.35			0.42		0.23	13.43		3.84	0.06	100.08	65.9013
ESB	PS59-310-1-2	P47	32.68	P	P	Spectrum 198	51.1		31.02			0.42		0.21	14.08		3.48	0.05	100.37	69.0958
ESB	PS59-310-1-2	P47	32.68	P	R	Spectrum 199	51.75		30.51			0.65		0.18	13.46		3.8	0.07	100.42	66.1861
ESB	PS59-310-1-2	P47	32.68	P	M	Spectrum 200	52.99		29.43			0.62		0.18	12.49		4.32	0.1	100.14	61.5041
ESB	PS59-310-1-2	P40a	32.68	G	Q	Spectrum 168	54.84		28.46	0	0	0.75		0.23	11.49	0	5.09	0.1	100.96	55.5046
ESB	PS59-310-1-2	P40a	32.68	G	R	Spectrum 169	52.39		30.32	0	0	0.59		0.18	13.23	0	3.95	0.07	100.74	64.9229
ESB	PS59-310-1-2	P40a	32.68	G	R	Spectrum 170	52.29		30.47	0	0	0.56		0.2	13.33	0	3.9	0.07	100.82	65.383
ESB	PS59-310-1-2	P40a	32.68	G	C	Spectrum 171	48.45		33.05	0	0	0.4		0.16	16.01	0	2.27	0.04	100.37	79.5811
ESB	PS59-310-1-2	P40b	32.68	MP	M	Spectrum 172	49.9		32.41	0	0	0.54		0.17	15.22	0	2.82	0	101.06	74.89
ESB	PS59-310-1-2	P40b	32.68	MP	MC	Spectrum 173	52.31		30.62	0	0	0.65		0.18	13.45	0	3.87	0.06	101.13	65.7597
ESB	PS59-310-1-2	P40b	32.68	MP	Q	Spectrum 174	52.81		30.31	0	0	0.45		0.19	13.1	0	4.07	0.05	100.98	64.0112
ESB	PS59-310-1-2	P51	32.68	P	R	Spectrum 175	49.8		31.83	0	0	0.42		0.21	14.94	0	2.9	0.02	100.12	74.0047
ESB	PS59-310-1-2	P51	32.68	P	M	Spectrum 176	48.24		33	0	0	0.39		0.19	16.02	0	2.24	0.03	100.1	79.8064
ESB	PS59-310-1-2	P51	32.68	P	M	Spectrum 177	49.14		32.36	0	0	0.37		0.18	15.25	0	2.68	0.04	100.02	75.8714
ESB	PS59-310-1-2	P51	32.68	P	Q	Spectrum 178	52.04		30.24	0	0	0.7		0.2	13.23	0	3.93	0.08	100.4	65.0384
ESB	PS59-310-1-2	P51	32.68	P	M	Spectrum 179	49.02		32.39	0	0	0.47		0.19	15.49	0	2.55	0.03	100.15	77.0472
ESB	PS59-310-1-2	P52	32.68	P	Q	Spectrum 181	52.25		30.07	0	0	0.62		0.17	13.1	0	4.05	0.08	100.34	64.1246
ESB	PS59-310-1-2	P52	32.68	P	M	Spectrum 182	48.14		32.97	0	0	0.43		0.15	16.01	0	2.24	0.03	99.97	79.7964
ESB	PS59-310-1-2	P52	32.68	P	M	Spectrum 183	47.95		33.38	0	0	0.42		0.17	16.37	0	2.06	0.03	100.37	81.4516
ESB	PS59-310-1-2	P54	32.68	P	Q	Spectrum 190	53.05		29.63	0	0	0.77		0.23	12.64	0	4.26	0.08	100.65	62.116
ESB	PS59-310-1-2	P54	32.68	P	MC	Spectrum 191	47.85		33.46	0	0	0.48		0.16	16.43	0	2.04	0.02	100.43	81.6534
ESB	PS59-310-1-2	P54	32.68	P	MC	Spectrum 192	48.43		33.12	0	0	0.41		0.19	16.07	0	2.26	0	100.48	79.7133
ESB	PS59-310-1-2	P54	32.68	P	MC	Spectrum 193	48.29		33.3	0	0	0.39		0.2	16.23	0	2.14	0.03	100.58	80.7358
ESB	PS59-310-1-2	P54	32.68	P	MC	Spectrum 194	48.67		33.04	0	0	0.36		0.22	15.95	0	2.31	0.03	100.57	79.234
ESB	PS59-310-1-2	P54	32.68	P	MC	Spectrum 195	48.29		33.25	0	0	0.41		0.21	16.26	0	2.18	0.02	100.62	80.4752
ESB	PS59-310-1-2	P54	32.68	P	Q	Spectrum 202	52.53		29.53			0.71		0.22	12.71		4.12	0.09	99.9	63.0279
ESB	PS59-310-1-2	P54	32.68	P	MC	Spectrum 203	48.04		32.87			0.4		0.2	16.16		2.23	0.03	99.94	80.0179
ESB	PS59-310-1-2	P54	32.68	P	P	Spectrum 204	49.83		31.56			0.38		0.26	14.83		2.97	0.03	99.86	73.3991
ESB	PS59-310-1-2	P54	32.68	P	MC	Spectrum 205	48.13		32.9			0.37		0.23	16.14		2.23	0.03	100.02	79.9981
ESB	PS59-310-1-2	P54	32.68	P	MC	Spectrum 206	48.73		32.23			0.43		0.2	15.53		2.54	0.05	99.71	77.1621
ESB	PS59-310-1-2	P54	32.68	P	P	Spectrum 207	49.77		31.63			0.42		0.21	14.83		2.95	0.04	99.86	73.5309
ESB	PS59-310-1-2	P54	32.68	P	MC	Spectrum 208	48.63		32.3			0.39		0.23	15.64		2.47	0.04	99.7	77.7731
ESB	PS59-310-1-2	P53	32.68	P	Q	Spectrum 196	53.41		29.6	0	0	0.77		0.2	12.6	0	4.35	0.09	101.02	61.5478
ESB	PS59-310-1-2	P53	32.68	P	MC	Spectrum 197	49.46		32.46	0	0	0.48		0.19	15.37	0	2.71	0.03	100.69	75.811
ESB	PS59-310-1-2	P53	32.68	P	MC	Spectrum 198	48.32		33.16	0	0	0.45		0.19	16.19	0	2.23	0.03	100.56	80.0476
ESB	PS59-310-1-2	P53	32.68	P	MC	Spectrum 199	50.43		31.76	0	0	0.49		0.23	14.77	0	3.07	0.04	100.79	72.6671
ESB	PS59-310-1-2	P53	32.68	P	MC	Spectrum 200	50.01		32.18	0	0	0.44		0.2	15.04	0	2.92	0.04	100.82	74.0008
ESB	PS59-310-1-2	P53	32.68	P	MC	Spectrum 201	48.68		33.06	0	0	0.42		0.22	16.04	0	2.29	0.03	100.74	79.4687
ESB	PS59-310-1-2	P55	32.68	P	Q	Spectrum 202	53.97		28.81	0	0	0.95		0.21	12.03	0	4.66	0.1	100.75	58.7894
ESB	PS59-310-1-2	P55	32.68	P	R	Spectrum 203	53.14		29.7	0	0	0.61		0.16	12.6	0	4.34	0.08	100.63	61.6023
ESB	PS59-310-1-2	P55	32.68	P	M	Spectrum 204	48.27		33.15	0	0	0.5		0.11	16.19	0	2.24	0	100.46	79.976
ESB	PS59-310-1-2	P55	32.68	P	M	Spectrum 205	47.85		33.44	0	0	0.43		0.14	16.51	0	2	0	100.37	82.0199
ESB	PS59-310-1-2	P55	32.68	P	C	Spectrum 206	49.67		32.27	0	0	0.38		0.2	15.26	0	2.78	0	100.57	75.2066
ESB	PS59-310-1-2	P59	32.68	PA	Q	Spectrum 207	52.78		29.93	0	0	0.71		0.14	12.95	0	4.19	0.08	100.78	63.0712
ESB	PS59-310-1-2	P59	32.68	PA	M	Spectrum 208	47.82		33.53	0	0	0.44		0.15	16.58	0	1.99	0	100.5	82.1558
ESB	PS59-310-1-2	P59	32.68	PA	C	Spectrum 209	48.43		32.9	0	0	0.35		0.18	16.04	0	2.27	0	100.17	79.6115
ESB	PS59-310-1-2	P59	32.68	P	C	Spectrum 210	48.39		32.83	0	0	0.37		0.14	16.07	0	2.31	0	100.11	79.3571
ESB	PS59-310-1-2	P1	32.68	P	SC	Spectrum 219	52.2929	0.1001	29.8389	0	0	0.733403	0	0.165851	12.4965	0	4.15234	0	99.78	62.4492
ESB	PS59-310-1-2	P1	32.68	P	Q	Spectrum 220	53.5076	0.150137	28.7214	0	0	0.900588	0	0.248755	11.5299	0	4.73162	0	99.79	57.3845
ESB	PS59-310-1-2	P1	32.68	P	SC	Spectrum 221	52.6663	0.116758	29.5111	0	0	0.720375	0	0.182396	12.1999	0	4.31316	0	99.71	60.984
ESB	HLY0102-D95-10	P20b	31.958	PA	MIQ	Spectrum 90	53.97		28.91	0	0	0.64		0.41	12.27	0	4.59	0.06	100.85	59.632
ESB	HLY0102-D95-10	P20b	31.958	PA	M	Spectrum 89	48.59		32.92	0	0	0.41		0.22	15.95	0	2.4	0.04	100.54	78.5981
ESB	HLY0102-D95-10	P20b	31.958	PA	C	Spectrum 88	48.86		32.78	0	0	0.35		0.22	15.73	0	2.47	0.03	100.45	77.8721
ESB	HLY0102-D95-10	P20b	31.958	PA	C	Spectrum 87	49.06		32.55	0	0	0.37		0.22	15.58	0	2.56	0.02	100.36	77.0805
ESB	HLY0102-D95-10	P20b	31.958	PA	C	Spectrum 86	48.55		33	0	0	0.37		0.22	15.93	0	2.35	0	100.41	78.9293
ESB	HLY0102-D95-10	P20b	31.958	PA	M	Spectrum 85	48.52		33.09	0	0	0.36		0.21	15.99	0	2.29	0.02	100.48	79.4177
ESB	HLY0102-D95-10	P20b	31.958	P	M	Spectrum 84	48.72		32.98	0	0	0.42		0.2	15.87	0	2.43	0.03	100.65	78.3031
ESB	HLY0102-D95-10	P20b	31.958	P	Q	Spectrum 83	52.32		30.3	0	0	0.64		0.28	13.35	0	4.01	0.04	100.94	64.785
ESB	HLY0102-D95-10	P21	31.958	P	C	Spectrum 82	49.41		32.47	0	0	0.37		0.23	15.38	0	2.66	0.02	100.55	76.1627
ESB	HLY0102-D95-10	P21	31.958	P	M	Spectrum 81	48.69		32.99	0	0	0.4		0.2	15.81	0	2.41	0	100.5	78.3791
ESB	HLY0102-D95-10	P21	31.958	P	R	Spectrum 80	50.4		31.67	0	0	0.49		0.21	14.61	0	3.12	0.03	100.53	72.1266
ESB	HLY0102-D95-10	P19	31.958	P	C	Spectrum 79	48.6		32.83	0	0	0.35		0.23	15.87	0	2.43	0	100.3	78.3031
ESB	HLY0102-D95-10	P19	31.958	P	MC	Spectrum 78	50.16		31.85	0	0	0.36		0.25	14.81	0	3.05	0.03	100.51	72.8503
ESB	HLY0102-D95-10	P19	31.958	P	M	Spectrum 77	48.85		32.79	0	0	0.38		0.22	15.67	0	2.51	0.02	100.43	77.5276
ESB	HLY0102-D95-10	P19	31.958	P	M	Spectrum 76	50.18		31.89	0	0	0.38		0.23	14.82	0	3.03	0.05	100.59	72.9935
ESB	HLY0102-D95-10	P19	31.958	P	R	Spectrum 75	50.22		32.09	0	0	0.39		0.2	14.87	0	3.06	0	100.83	72.8655
ESB	HLY0102-D95-10	P19	31.958	P	R	Spectrum 74	50.3		31.91	0	0	0.42		0.21	14.84	0	3.06	0.02	100.76	72.8256
ESB	HLY0102-D95-10	P19	31.958	P	Q	Spectrum 73	53.43		29.56	0	0	0.67		0.24	12.53	0	4.51	0.04	100.98	60.5565
ESB	HLY0102-D95-10	P18	31.958	P	P	Spectrum 72	49.27		32.59	0	0	0.39		0.21	15.52	0	2.61	0.03	100.62	76.668
ESB	HLY0102-D95-10	P18	31.958	P	C	Spectrum 71	48.21		33.31	0	0	0.35		0.2	16.26	0	2.15	0	100.47	80.692
ESB	HLY0102-D95-10	P18	31.958	P	P	Spectrum 70	49.59		32.23	0	0	0.36		0.22	15.23	0	2.78	0.02	100.44	75.1699
ESB	HLY0102-D95-10	P18	31.958	P	M	Spectrum 69	48.44		33.09	0	0	0.39		0.2	15.99	0	2.28	0.02	100.42	79.4892
ESB	HLY0102-D95-10	P18	31.958	P	Q	Spectrum 68	52.39		29.9	0	0	0.8		0.24	12.96	0	4.07	0.04	100.41	63.7633
ESB	HLY0102-D95-10	P18	31.958	P	R	Spectrum 67	50.51		31.59	0	0	0.46		0.2	14.53	0	3.18	0	100.46	71.6306
ESB	HLY0102-D95-10	P17	31.958	P	R	Spectrum 66	50.07		31.87	0	0	0.4		0.21	14.82	0	3.09	0.02	100.48	72.6052
ESB	HLY0102-D95-10	P17	31.958	P	M	Spectrum 65	48.9		32.66	0	0	0.36		0.19	15.67	0	2.5	0	100.28	77.597
ESB	HLY0102-D95-10	P17	31.958	P	MC	Spectrum 64	49.63		32.16	0	0	0.39		0.23	15.15	0	2.77	0	100.34	75.1389
ESB	HLY0102-D95-10	P17	31.958	P	P	Spectrum 63	50.17		31.96	0	0	0.38		0.23	14.83	0	2.98	0	100.55	73.3335
ESB	HLY0102-D95-10	P17	31.958	P	P	Spectrum 62	49.95		31.92	0	0	0.37		0.22	14.9	0	2.92	0.03	100.32	73.8204
ESB	HLY0102-D95-10	P16	31.958	P	C	Spectrum 61	48.86		32.9	0	0	0.35		0.2	15.84	0	2.45	0	100.6	78.1312
ESB	HLY0102-D95-10	P16	31.958	P	M	Spectrum 60	49.68		32.15	0	0	0.36		0.22	15.16	0	2.84	0	100.4	74.6822
ESB	HLY0102-D95-10	P16	31.958	P	M	Spectrum 59	48.81		32.91	0	0	0.36		0.19	15.81	0	2.44	0.04	100.57	78.1687
ESB	HLY0102-D95-10	P16	31.958	P	Q	Spectrum 58	51.6		30.54	0	0	0.61		0.22	13.54	0	3.75	0.02	100.28	66.6138
ESB	HLY0102-D95-10	P16	31.958	P	R	Spectrum 57	50.69		31.34	0	0	0.47		0.22	14.21	0	3.33	0.03	100.28	70.2212
ESB	HLY0102-D95-10	P16	31.958	P	M	Spectrum 56	48.65		32.68	0	0	0.4		0.22	15.69	0	2.43	0	100.06	78.1087
ESB	HLY0102-D95-10	P14	31.958	G	P	Spectrum 55	50.45		31.53	0	0	0.39		0.23	14.44	0	3.24	0	100.28	71.1218
ESB	HLY0102-D95-10	P14	31.958	G	MC	Spectrum 54	48.97		32.67	0	0	0.38		0.22	15.68	0	2.5	0	100.41	77.6081
ESB	HLY0102-D95-10	P14	31.958	G	P	Spectrum 53	49.11		32.63	0	0	0.38		0.22	15.61	0	2.55	0	100.5	77.1834
ESB	HLY0102-D95-10	P14	31.958	G	MC	Spectrum 52	48.6		32.83	0	0	0.39		0.23	15.86	0	2.36	0.04	100.31	78.7851
ESB	HLY0102-D95-10	P14	31.958	G	P	Spectrum 51	50.48		31.69	0	0	0.37		0.22	14.63	0	3.2	0.03	100.63	71.6426
ESB	HLY0102-D95-10	P14	31.958	G	M	Spectrum 50	48.12		33.2	0	0	0.37		0.18	16.23	0	2.18	0	100.29	80.4461
ESB	HLY0102-D95-10	P14	31.958	G	Q	Spectrum 49	50.87		31.25	0	0	0.5		0.23	14.24	0	3.38	0	100.47	69.9529
ESB	HLY0102-D95-10	P6	31.958	P	MC	Spectrum 48	49.65		32.09	0	0	0.36		0.21	15.02	0	2.82	0	100.15	74.6404
ESB	HLY0102-D95-10	P6	31.958	P	M	Spectrum 47	48.35		32.9	0	0	0.38		0.21	15.86	0	2.32	0	100.02	79.0694
ESB	HLY0102-D95-10	P6	31.958	P	R	Spectrum 46	51.14		30.55	0	0	0.7		0.37	13.76	0	3.52	0.03	100.07	68.3561
ESB	HLY0102-D95-10	P6	31.958	P	R	Spectrum 45	50.9		31.11	0	0	0.45		0.19	14.02	0	3.36	0.02	100.06	69.75
ESB	HLY0102-D95-10	P6	31.958	P	R	Spectrum 44	50.94		30.95	0	0	0.58		0.21	13.91	0	3.49	0.02	100.1	68.7742
ESB	HLY0102-D95-10	P11	31.958	G	C	Spectrum 43	49.21		32.57	0	0	0.31		0.21	15.5	0	2.58	0	100.36	76.8512
ESB	HLY0102-D95-10	P11	31.958	G	M	Spectrum 42	48.95		32.66	0	0	0.35		0.18	15.61	0	2.51	0.03	100.3	77.4607
ESB	HLY0102-D95-10	P11	31.958	G	Q	Spectrum 41	50.87		31.11	0	0	0.54		0.23	14.22	0	3.42	0	100.39	69.6754
ESB	HLY0102-D95-10	P9	31.958	P	MC	Spectrum 35	47.98		33.16	0	0	0.35		0.2	16.11	0	2.2	0	100	80.1844
ESB	HLY0102-D95-10	P9	31.958	P	MC	Spectrum 34	47.88		33.26	0	0	0.32		0.23	16.22	0	2.11	0	100.03	80.9449
ESB	HLY0102-D95-10	P9	31.958	P	MC	Spectrum 33	48.17		33.01	0	0	0.34		0.22	16.07	0	2.17	0.02	99.99	80.3625
ESB	HLY0102-D95-10	P9	31.958	P	MC	Spectrum 32	49.44		32.25	0	0	0.35		0.22	15.24	0	2.73	0	100.22	75.5193
ESB	HLY0102-D95-10	P9	31.958	PA	M	Spectrum 31	48.75		32.69	0	0	0.38		0.2	15.62	0	2.48	0.03	100.15	77.681
ESB	HLY0102-D95-10	P9	31.958	PA	R	Spectrum 30	51.51		30.6	0	0	0.68		0.24	13.59	0	3.72	0	100.34	66.8739
ESB	HLY0102-D95-10	P10	31.958	G	MC	Spectrum 40	48.73		32.87	0	0	0.36		0.22	15.75	0	2.39	0.02	100.34	78.4558
ESB	HLY0102-D95-10	P10	31.958	G	MC	Spectrum 39	48.53		32.98	0	0	0.34		0.21	15.99	0	2.32	0.03	100.4	79.2042
ESB	HLY0102-D95-10	P10	31.958	G	R	Spectrum 38	50.64		31.2	0	0	0.55		0.21	14.29	0	3.29	0.03	100.2	70.59
ESB	HLY0102-D95-10	P10	31.958	G	R	Spectrum 37	50.48		31.53	0	0	0.45		0.24	14.51	0	3.22	0.03	100.45	71.3478
ESB	HLY0102-D95-10	P10	31.958	G	M	Spectrum 36	48.16		33.1	0	0	0.38		0.21	16.09	0	2.22	0.02	100.18	80.0204
ESB	HLY0102-D95-10	P8	31.958	P	MC	Spectrum 28	48.51		32.7	0	0	0.37		0.23	15.68	0	2.41	0.02	99.92	78.2388
ESB	HLY0102-D95-10	P8	31.958	P	MC	Spectrum 27	48.96		32.42	0	0	0.37		0.23	15.39	0	2.59	0.03	99.99	76.6551
ESB	HLY0102-D95-10	P8	31.958	P	M	Spectrum 26	48.21		32.87	0	0	0.38		0.23	15.95	0	2.27	0	99.9	79.52
ESB	HLY0102-D95-10	P8	31.958	P	Q	Spectrum 25	50.02		31.56	0	0	0.49		0.21	14.61	0	3.1	0	99.98	72.2557
ESB	HLY0102-D95-10	P8	31.958	P	MC	Spectrum 208	47.93		32.73			0.37		0.23	16.02		2.25	0	99.52	79.7346
ESB	HLY0102-D95-10	P8	31.958	P	MC	Spectrum 209	48.79		32.22			0.36		0.23	15.42		2.67	0.05	99.75	76.1417
ESB	HLY0102-D95-10	P8	31.958	P		Spectrum 210	48.47		32.39			0.34		0.2	15.61		2.49	0	99.5	77.6
ESB	HLY0102-D95-10	P8	31.958	P		Spectrum 211	47.92		32.79			0.33		0.23	16.09		2.24	0.05	99.65	79.8766
ESB	HLY0102-D95-10	P7	31.958	G	C	Spectrum 21	48.78		32.81	0	0	0.33		0.23	15.85	0	2.39	0	100.39	78.5625
ESB	HLY0102-D95-10	P7	31.958	G	M	Spectrum 20	49.08		32.75	0	0	0.37		0.22	15.7	0	2.52	0	100.63	77.4916
ESB	HLY0102-D95-10	P7	31.958	G	R	Spectrum 19	50.62		31.75	0	0	0.41		0.2	14.52	0	3.27	0.03	100.79	71.0459
ESB	HLY0102-D95-10	P7	31.958	G	M	Spectrum 18	48.63		33.01	0	0	0.4		0.2	15.9	0	2.36	0	100.5	78.8271
ESB	HLY0102-D95-10	P7	31.958	G	R	Spectrum 17	50.42		31.87	0	0	0.48		0.23	14.73	0	3.15	0	100.87	72.0987
ESB	HLY0102-D95-10	P7	31.958	G	M	Spectrum 16	49.86		31.98	0	0	0.35		0.22	14.98	0	2.91	0.02	100.32	73.9899
ESB	HLY0102-D95-10	P7	31.958	G	M	Spectrum 15	48.83		32.72	0	0	0.36		0.21	15.71	0	2.46	0.02	100.32	77.9201
ESB	HLY0102-D95-10	P4	31.958	P	C	Spectrum 14	48.74		32.78	0	0	0.42		0.19	15.74	0	2.47	0	100.34	77.8831
ESB	HLY0102-D95-10	P4	31.958	P	P	Spectrum 13	49.27		32.3	0	0	0.37		0.19	15.28	0	2.7	0	100.11	75.7711
ESB	HLY0102-D95-10	P4	31.958	P	M	Spectrum 12	47.83		33.26	0	0	0.37		0.17	16.29	0	2.12	0.03	100.07	80.9384
ESB	HLY0102-D95-10	P4	31.958	P	R	Spectrum 11	50.69		31.4	0	0	0.46		0.23	14.35	0	3.36	0.02	100.51	70.2386
ESB	HLY0102-D95-10	P4	31.958	P	Q	Spectrum 10	53.92		28.57	0	0	0.94		0.24	11.77	0	4.83	0.07	100.35	57.3852
ESB	HLY0102-D95-10	P1	31.958	P	P	Spectrum 9	49.1		32.55	0	0	0.37		0.2	15.51	0	2.56	0.02	100.31	77.0008
ESB	HLY0102-D95-10	P1	31.958	P	MC	Spectrum 8	48.49		32.91	0	0	0.36		0.2	15.9	0	2.34	0	100.2	78.9688
ESB	HLY0102-D95-10	P1	31.958	P	MC	Spectrum 7	48.4		32.94	0	0	0.36		0.21	15.96	0	2.27	0.02	100.16	79.5302
ESB	HLY0102-D95-10	P1	31.958	P	M	Spectrum 6	48.7		32.74	0	0	0.39		0.21	15.77	0	2.42	0	100.22	78.2658
ESB	HLY0102-D95-10	P1	31.958	P	R	Spectrum 5	49.54		32.25	0	0	0.45		0.22	15.1	0	2.82	0	100.38	74.7408
ESB	HLY0102-D95-10	P1	31.958	P	Q	Spectrum 4	54.41		28.69	0	0	0.81		0.23	11.58	0	5.01	0.05	100.78	56.0877
ESB	HLY0102-D95-11	P9	31.958	P	Q	Spectrum 94	51.53		30.01	0	0	0.86		0.5	13.34	0	3.68	0.03	99.96	66.7019
ESB	HLY0102-D95-11	P9	31.958	P	R	Spectrum 95	50.38		31.56	0	0	0.5		0.22	14.48	0	3.17	0.04	100.36	71.6246
ESB	HLY0102-D95-11	P9	31.958	P	R	Spectrum 96	50.87		31.17	0	0	0.49		0.23	14.12	0	3.4	0.04	100.32	69.6502
ESB	HLY0102-D95-11	P9	31.958	P	C	Spectrum 97	47.89		33.12	0	0	0.36		0.18	16.14	0	2.14	0	99.82	80.6492
ESB	HLY0102-D95-11	P9	31.958	P	P	Spectrum 98	49.89		31.76	0	0	0.38		0.22	14.78	0	2.97	0	99.99	73.3332
ESB	HLY0102-D95-11	P22	31.958	MP	Q	Spectrum 99	52.14		29.83	0	0	0.76		0.29	13.13	0	3.9	0.03	100.08	65.0401
ESB	HLY0102-D95-11	P22	31.958	MP	M	Spectrum 100	50.08		31.52	0	0	0.52		0.23	14.57	0	3.12	0	100.04	72.0715
ESB	HLY0102-D95-11	P22	31.958	MP	M	Spectrum 101	50.35		31.36	0	0	0.49		0.23	14.35	0	3.17	0	99.95	71.4409
ESB	HLY0102-D95-11	P22	31.958	MP	M	Spectrum 102	49.11		32.31	0	0	0.42		0.21	15.22	0	2.7	0.02	99.98	75.6988
ESB	HLY0102-D95-11	P22	31.958	MP	C	Spectrum 103	48.63		32.47	0	0	0.48		0.21	15.55	0	2.45	0.02	99.81	77.8139
ESB	HLY0102-D95-11	P22	31.958	MP	M	Spectrum 104	50.25		31.31	0	0	0.54		0.23	14.35	0	3.15	0	99.84	71.5699
ESB	HLY0102-D95-11	P19	31.958	P	Q	Spectrum 105	50.31		31.64	0	0	0.47		0.21	14.56	0	3.12	0	100.31	72.0577
ESB	HLY0102-D95-11	P19	31.958	P	M	Spectrum 106	47.98		33.25	0	0	0.38		0.18	16.29	0	2.08	0	100.16	81.2306
ESB	HLY0102-D95-11	P19	31.958	P	C	Spectrum 107	48.5		32.94	0	0	0.37		0.2	15.93	0	2.29	0.02	100.27	79.3562
ESB	HLY0102-D95-11	P19	31.958	P	R	Spectrum 108	50.11		31.75	0	0	0.51		0.2	14.8	0	2.97	0	100.34	73.3596
ESB	HLY0102-D95-11	P19	31.958	P	M	Spectrum 109	48.9		32.57	0	0	0.37		0.19	15.6	0	2.47	0	100.1	77.7288
ESB	HLY0102-D95-11	P21a	31.958	P	MC	Spectrum 110	48.33		32.93	0	0	0.4		0.22	15.97	0	2.26	0.03	100.14	79.6121
ESB	HLY0102-D95-11	P21a	31.958	P	P	Spectrum 111	49.03		32.51	0	0	0.4		0.19	15.48	0	2.59	0.04	100.24	76.7593
ESB	HLY0102-D95-11	P21a	31.958	P	MC	Spectrum 112	48.61		32.71	0	0	0.39		0.19	15.78	0	2.43	0	100.11	78.2063
ESB	HLY0102-D95-11	P21b	31.958	P	R	Spectrum 113	50.07		31.82	0	0	0.53		0.23	14.86	0	2.99	0.02	100.53	73.3075
ESB	HLY0102-D95-11	P21b	31.958	P	MC	Spectrum 114	48.58		32.85	0	0	0.42		0.21	15.92	0	2.35	0.04	100.37	78.9188
ESB	HLY0102-D95-11	P12	31.958	P	R	Spectrum 115	50.73		31.26	0	0	0.46		0.23	14.27	0	3.33	0.02	100.31	70.3092
ESB	HLY0102-D95-11	P12	31.958	P	M	Spectrum 116	49.11		32.5	0	0	0.4		0.22	15.39	0	2.62	0	100.24	76.4484
ESB	HLY0102-D95-11	P12	31.958	P	C	Spectrum 117	49.3		32.31	0	0	0.36		0.22	15.3	0	2.67	0	100.16	75.9995
ESB	HLY0102-D95-11	P13	31.958	P	R	Spectrum 118	50.45		31.53	0	0	0.48		0.22	14.49	0	3.13	0	100.31	71.8959
ESB	HLY0102-D95-11	P13	31.958	P	R	Spectrum 119	50.35		31.42	0	0	0.43		0.21	14.32	0	3.24	0.03	99.99	70.9501
ESB	HLY0102-D95-11	P13	31.958	P	M	Spectrum 120	48.91		32.53	0	0	0.41		0.22	15.47	0	2.56	0.03	100.12	76.955
ESB	HLY0102-D95-11	P13	31.958	P	C	Spectrum 121	48.98		32.59	0	0	0.34		0.2	15.55	0	2.52	0	100.18	77.3237
ESB	HLY0102-D95-11	P17	31.958	G	M	Spectrum 122	50.46		31.9	0	0	0.48		0.21	14.66	0	3.12	0.02	100.84	72.1953
ESB	HLY0102-D95-11	P17	31.958	G	R	Spectrum 123	50.06		32.07	0	0	0.5		0.19	14.99	0	2.9	0	100.71	74.0689
ESB	HLY0102-D95-11	P17	31.958	G	C	Spectrum 124	48.54		33.14	0	0	0.45		0.19	16.02	0	2.26	0	100.59	79.6628
ESB	HLY0102-D95-11	P17	31.958	G	Q	Spectrum 125	50.64		31.53	0	0	0.59		0.22	14.5	0	3.17	0	100.66	71.6526
ESB	HLY0102-D95-11	P17	31.958	G	C	Spectrum 126	48.78		32.97	0	0	0.44		0.18	15.92	0	2.38	0	100.66	78.707
ESB	HLY0102-D95-11	P32	31.958	G	Q	Spectrum 127	50.99		31.39	0	0	0.52		0.22	14.22	0	3.34	0	100.68	70.1732
ESB	HLY0102-D95-11	P32	31.958	G	M	Spectrum 128	48.62		33.04	0	0	0.42		0.2	15.91	0	2.27	0.03	100.49	79.479
ESB	HLY0102-D95-11	P32	31.958	G	C	Spectrum 129	49.17		32.69	0	0	0.39		0.21	15.61	0	2.54	0.02	100.62	77.2525
ESB	HLY0102-D95-11	P30	31.958	P	Q	Spectrum 130	50.33		31.38	0	0	0.61		0.25	14.44	0	3.19	0	100.21	71.4402
ESB	HLY0102-D95-11	P30	31.958	P	M	Spectrum 131	48.59		32.78	0	0	0.41		0.23	15.78	0	2.43	0.03	100.24	78.2063
ESB	HLY0102-D95-11	P30	31.958	P	M	Spectrum 132	47.86		33.38	0	0	0.38		0.19	16.33	0	2.04	0.04	100.22	81.5617
ESB	HLY0102-D95-11	P30	31.958	P	MIR	Spectrum 133	48.4		32.9	0	0	0.38		0.22	15.9	0	2.31	0.03	100.14	79.1823
ESB	HLY0102-D95-11	P30	31.958	P	MIQ	Spectrum 134	50.33		31.33	0	0	0.5		0.26	14.61	0	3.09	0.03	100.15	72.3205
ESB	HLY0102-D95-11	P30	31.958	P	MIR	Spectrum 135	49.93		31.83	0	0	0.39		0.26	14.88	0	2.9	0.03	100.21	73.9272
ESB	HLY0102-D95-11	P24b	31.958	P	C	Spectrum 136	50.11		31.61	0	0	0.41		0.23	14.59	0	3.08	0	100.02	72.3579
ESB	HLY0102-D95-11	P24b	31.958	P	M	Spectrum 137	49.35		32.12	0	0	0.43		0.23	15.2	0	2.77	0	100.09	75.2004
ESB	HLY0102-D95-11	P24a	31.958	P	C	Spectrum 138	48.49		32.71	0	0	0.43		0.23	15.73	0	2.38	0	99.96	78.5051
ESB	HLY0102-D95-11	P24a	31.958	P	P	Spectrum 139	50.11		31.84	0	0	0.43		0.23	14.74	0	2.98	0.02	100.35	73.2143
ESB	HLY0102-D95-11	P25	31.958	P	R	Spectrum 140	50.38		31.31	0	0	0.57		0.23	14.4	0	3.15	0.03	100.07	71.6406
ESB	HLY0102-D95-11	P25	31.958	P	M	Spectrum 141	48.35		32.94	0	0	0.4		0.18	15.9	0	2.28	0.02	100.07	79.397
ESB	HLY0102-D95-11	P25	31.958	P	C	Spectrum 142	48.74		32.72	0	0	0.34		0.2	15.67	0	2.45	0.03	100.15	77.9463
ESB	HLY0102-D95-11	P25	31.958	P	C	Spectrum 143	48.53		32.74	0	0	0.34		0.19	15.76	0	2.38	0	99.95	78.5372
ESB	HLY0102-D95-11	P25	31.958	P	C	Spectrum 144	48.72		32.66	0	0	0.3		0.2	15.67	0	2.47	0	100.03	77.8062
ESB	HLY0102-D95-11	P25	31.958	P	C	Spectrum 145	48.46		32.83	0	0	0.35		0.19	15.76	0	2.39	0	99.98	78.4665
ESB	HLY0102-D95-11	P27	31.958	P	Q	Spectrum 146	50.44		31.37	0	0	0.48		0.2	14.41	0	3.19	0.03	100.13	71.3977
ESB	HLY0102-D95-11	P27	31.958	P	M	Spectrum 147	48.4		32.84	0	0	0.42		0.22	15.84	0	2.33	0	100.05	78.9772
ESB	HLY0102-D95-11	P27	31.958	P	M	Spectrum 148	48.51		32.67	0	0	0.39		0.22	15.81	0	2.38	0.03	100.01	78.5906
ESB	HLY0102-D95-11	P27	31.958	P	C	Spectrum 149	49.76		31.96	0	0	0.35		0.24	14.97	0	2.9	0.03	100.22	74.0432
ESB	HLY0102-D95-11	P27	31.958	P	P	Spectrum 150	50.72		31.14	0	0	0.38		0.24	14.24	0	3.29	0.03	100.05	70.5171
ESB	HLY0102-D95-11	P1	31.958	P	R	Spectrum 151	50.12		31.7	0	0	0.5		0.22	14.58	0	3.06	0	100.18	72.4744
ESB	HLY0102-D95-11	P1	31.958	P	C	Spectrum 152	48.26		33.04	0	0	0.4		0.19	16	0	2.26	0.02	100.18	79.6426
ESB	HLY0102-D95-11	P1	31.958	P	P	Spectrum 153	48.19		33.08	0	0	0.35		0.18	16.08	0	2.2	0	100.08	80.1548
ESB	HLY0102-D95-11	P4	31.958	P	M	Spectrum 154	49.09		32.37	0	0	0.39		0.21	15.47	0	2.56	0	100.08	76.955
ESB	HLY0102-D95-11	P4	31.958	P	Q	Spectrum 155	51.02		31.05	0	0	0.58		0.21	14.06	0	3.43	0	100.36	69.3738
ESB	HLY0102-D95-11	P4	31.958	P	P	Spectrum 156	51.16		31.03	0	0	0.36		0.25	14	0	3.51	0.03	100.34	68.79
ESB	HLY0102-D95-11	P4	31.958	P	C	Spectrum 157	49.9		31.87	0	0	0.4		0.22	14.83	0	2.94	0	100.16	73.5969
ESB	HLY0102-D95-11	P5	31.958	P	M	Spectrum 158	49.55		32.15	0	0	0.38		0.22	15.11	0	2.83	0	100.24	74.6865
ESB	HLY0102-D95-11	P5	31.958	P	C	Spectrum 159	51.94		30.44	0	0	0.39		0.24	13.35	0	3.81	0.03	100.2	65.9432
ESB	HLY0102-D95-11	P5	31.958	P	R	Spectrum 160	49.8		31.91	0	0	0.51		0.21	14.94	0	2.89	0	100.25	74.071
ESB	HLY0102-D95-11	P5	31.958	P	M	Spectrum 161	48.77		32.52	0	0	0.41		0.2	15.6	0	2.5	0	100	77.5191
ESB	HLY0102-D95-11	P5	31.958	P	M	Spectrum 162	48.73		32.63	0	0	0.4		0.19	15.64	0	2.53	0.03	100.15	77.3554
ESB	HLY0102-D95-11	P6	31.958	P	Q	Spectrum 163	52.25		30.1	0	0	0.59		0.28	13.27	0	4.05	0.04	100.58	64.4206
ESB	HLY0102-D95-11	P6	31.958	P	M	Spectrum 164	48.81		32.55	0	0	0.4		0.19	15.51	0	2.55	0.03	100.04	77.07
ESB	HLY0102-D95-11	P6	31.958	P	C	Spectrum 165	48.51		32.7	0	0	0.39		0.2	15.83	0	2.37	0	100	78.6826
ESB	HLY0102-D95-11	P7	31.958	P	R	Spectrum 166	49.41		32.45	0	0	0.44		0.19	15.36	0	2.68	0	100.54	76.0027
ESB	HLY0102-D95-11	P7	31.958	P	M	Spectrum 167	47.52		33.64	0	0	0.42		0.19	16.65	0	1.94	0	100.35	82.5865
ESB	HLY0102-D95-11	P7	31.958	P	C	Spectrum 168	49.12		32.53	0	0	0.4		0.21	15.43	0	2.66	0.02	100.38	76.2216
ESB	HLY0102-D95-11	P7	31.958	P	C	Spectrum 169	49.66		32.28	0	0	0.34		0.22	15.25	0	2.8	0	100.56	75.0605
ESB	HLY0102-D95-11	P34	31.958	P	M	Spectrum 171	49.14		32.65	0	0	0.35		0.22	15.48	0	2.56	0.05	100.44	76.9665
ESB	HLY0102-D95-11	P34	31.958	P	M	Spectrum 172	48.13		33.3	0	0	0.35		0.2	16.17	0	2.15	0.03	100.33	80.6054
ESB	HLY0102-D95-11	P34	31.958	P	MC	Spectrum 173	50.33		31.92	0	0	0.35		0.25	14.8	0	3.03	0.02	100.69	72.9669
ESB	HLY0102-D95-11	P34	31.958	P	MC	Spectrum 174	48.79		32.92	0	0	0.38		0.23	15.76	0	2.38	0.03	100.49	78.5372
ESB	HLY0102-D95-11	P34	31.958	P	MC	Spectrum 267	48.206	0.0834167	32.6167	0	0	0.3088	0	0.232191	15.3792	0	2.45365	0	99.28	77.5968
ESB	HLY0102-D95-11	P34	31.958	P	M	Spectrum 268	47.1225	0.0833925	33.5707	0	0	0.321573	0	0.198963	16.2281	0	1.99469	0	99.52	81.8042
ESB	HLY0102-D95-11	P34	31.958	P	MC	Spectrum 269	47.8758	0.0667204	32.8371	0	0	0.321604	0	0.26531	15.6421	0	2.29142	0	99.3	79.0455
ESB	HLY0102-D95-11	P34	31.958	P	MC	Spectrum 274	48.6822	0.0667115	32.1527	0	0	0.347286	0	0.248695	14.9405	0	2.68195	0	99.12	75.4806
ESB	HLY0102-D95-11	P34	31.958	P	M	Spectrum 275	47.6416	0.066722	32.8001	0	0	0.334477	0	0.232152	15.6704	0	2.26452	0	99.01	79.2702
ESB	HLY0102-D95-11	P34	31.958	P		Spectrum 29	49.5		31.75			0.34		0.24	14.77		2.83	0.03	99.47	74.2538
ESB	HLY0102-D95-11	P34	31.958	P		Spectrum 30	48.22		32.69			0.36		0.22	15.59		2.36	0.03	99.47	78.4966
ESB	HLY0102-D95-11	P34	31.958	P		Spectrum 31	48.24		32.49			0.37		0.22	15.6		2.41	0.03	99.37	78.1516
ESB	HLY0102-D95-11	P34	31.958	P	MC	Spectrum 32	48.91		31.92			0.35		0.21	15.06		2.7	0.04	99.19	75.5039
ESB	HLY0102-D95-11	P34	31.958	P	MC	Spectrum 33	48.88		31.93			0.34		0.23	15.04		2.69	0.03	99.14	75.5479
ESB	HLY0102-D95-11	P34	31.958	P	MC	Spectrum 34	48.11		32.31			0.34		0.23	15.54		2.44	0.03	99	77.8733
ESB	HLY0102-D95-7	P5	31.958	P	Q	Spectrum 178	52.53		29.54	0	0	0.83		0.29	12.99	0	4.11	0.04	100.33	63.5905
ESB	HLY0102-D95-7	P5	31.958	P	R	Spectrum 179	50.19		31.51	0	0	0.51		0.22	14.56	0	3.08	0	100.08	72.3167
ESB	HLY0102-D95-7	P5	31.958	P	R	Spectrum 180	50.51		31.36	0	0	0.41		0.23	14.36	0	3.22	0	100.09	71.1349
ESB	HLY0102-D95-7	P5	31.958	P	R	Spectrum 181	50.31		31.46	0	0	0.45		0.21	14.46	0	3.15	0	100.04	71.725
ESB	HLY0102-D95-7	P5	31.958	P	C	Spectrum 182	48.24		32.86	0	0	0.4		0.2	15.89	0	2.31	0	99.91	79.1719
ESB	HLY0102-D95-7	P22	31.958	P	R	Spectrum 183	50.35		31.37	0	0	0.46		0.21	14.37	0	3.25	0.02	100.04	70.9584
ESB	HLY0102-D95-7	P22	31.958	P	M	Spectrum 184	49.08		32.24	0	0	0.39		0.19	15.28	0	2.64	0	99.83	76.1813
ESB	HLY0102-D95-7	P22	31.958	P	C	Spectrum 185	49.97		31.81	0	0	0.37		0.21	14.7	0	3.01	0.02	100.1	72.9638
ESB	HLY0102-D95-7	P24	31.958	P	R	Spectrum 186	50.08		31.5	0	0	0.54		0.24	14.64	0	3.1	0	100.09	72.2968
ESB	HLY0102-D95-7	P24	31.958	P	M	Spectrum 187	48.54		32.68	0	0	0.41		0.22	15.64	0	2.45	0	99.94	77.9133
ESB	HLY0102-D95-7	P24	31.958	P	P	Spectrum 188	49.56		31.87	0	0	0.36		0.21	15	0	2.89	0	99.89	74.148
ESB	HLY0102-D95-7	P24	31.958	P	C	Spectrum 189	47.86		33.06	0	0	0.33		0.22	16.19	0	2.16	0	99.82	80.5521
ESB	HLY0102-D95-7	P21	31.958	P	Q	Spectrum 190	50.59		31.08	0	0	0.61		0.25	14.15	0	3.36	0	100.04	69.9444
ESB	HLY0102-D95-7	P21	31.958	P	M	Spectrum 191	47.71		33.35	0	0	0.41		0.19	16.36	0	2.03	0	100.04	81.663
ESB	HLY0102-D95-7	P21	31.958	P	M	Spectrum 192	48.88		32.47	0	0	0.37		0.21	15.38	0	2.56	0	99.88	76.8514
ESB	HLY0102-D95-7	P21	31.958	P	M	Spectrum 193	48.7		32.55	0	0	0.37		0.21	15.55	0	2.48	0	99.87	77.603
ESB	HLY0102-D95-7	P21	31.958	P	MC	Spectrum 194	49.66		31.96	0	0	0.33		0.25	14.98	0	2.85	0	100.03	74.3888
ESB	HLY0102-D95-7	P21	31.958	P	MC	Spectrum 195	48.24		33.09	0	0	0.34		0.19	15.99	0	2.23	0	100.08	79.8483
ESB	HLY0102-D95-7	P3	31.958	P	Q	Spectrum 196	50.69		31.29	0	0	0.53		0.23	14.32	0	3.29	0.04	100.39	70.6335
ESB	HLY0102-D95-7	P3	31.958	P	M	Spectrum 197	48.42		33	0	0	0.43		0.19	15.98	0	2.32	0	100.34	79.1938
ESB	HLY0102-D95-7	P3	31.958	P	M	Spectrum 198	48.26		33.01	0	0	0.42		0.18	16.06	0	2.21	0.03	100.17	80.0627
ESB	HLY0102-D95-7	P3	31.958	P	C	Spectrum 199	48.76		32.63	0	0	0.32		0.2	15.68	0	2.45	0	100.04	77.9573
ESB	HLY0102-D95-7	P20	31.958	PA	Q	Spectrum 200	53.42		28.98	0	0	0.99		0.34	12.26	0	4.48	0.06	100.54	60.195
ESB	HLY0102-D95-7	P20	31.958	PA	C	Spectrum 201	48.44		32.87	0	0	0.43		0.21	15.76	0	2.34	0.02	100.07	78.8216
ESB	HLY0102-D95-7	P20	31.958	PA	C	Spectrum 202	48.22		32.96	0	0	0.41		0.19	16	0	2.26	0.02	100.06	79.6426
ESB	HLY0102-D95-7	P20	31.958	PA	C	Spectrum 203	48.45		32.79	0	0	0.34		0.19	15.76	0	2.4	0.03	99.96	78.3958
ESB	HLY0102-D95-7	P20	31.958	P	MIQ	Spectrum 204	51.98		30.07	0	0	0.64		0.35	13.36	0	3.87	0.04	100.32	65.6084
ESB	HLY0102-D95-7	P20	31.958	P	M	Spectrum 205	48.42		32.87	0	0	0.44		0.22	15.83	0	2.35	0.03	100.16	78.8244
ESB	HLY0102-D95-7	P20	31.958	P	M	Spectrum 206	48.34		32.79	0	0	0.41		0.2	15.87	0	2.35	0	99.95	78.8665
ESB	HLY0102-D95-7	P20	31.958	P	M	Spectrum 207	48.35		32.79	0	0	0.38		0.21	15.95	0	2.34	0	100.02	79.0209
ESB	HLY0102-D95-7	P19	31.958	P	Q	Spectrum 208	51.82		30.44	0	0	0.68		0.23	13.4	0	3.82	0.03	100.41	65.9683
ESB	HLY0102-D95-7	P19	31.958	P	M	Spectrum 209	48.15		33.15	0	0	0.49		0.18	16.07	0	2.19	0.02	100.26	80.2173
ESB	HLY0102-D95-7	P19	31.958	P	M	Spectrum 210	48.13		32.98	0	0	0.44		0.2	16.06	0	2.18	0.03	100.01	80.28
ESB	HLY0102-D95-7	P19	31.958	P	M	Spectrum 211	48.05		33.15	0	0	0.41		0.2	16.01	0	2.21	0	100.04	80.0129
ESB	HLY0102-D95-7	P19	31.958	P	MIQ	Spectrum 212	50.79		31	0	0	0.52		0.27	14.1	0	3.38	0.05	100.11	69.7449
ESB	HLY0102-D95-7	P19	31.958	P	C	Spectrum 213	48.11		32.94	0	0	0.4		0.18	15.98	0	2.22	0.03	99.85	79.9105
ESB	HLY0102-D95-7	P19	31.958	P	C	Spectrum 214	48.14		32.88	0	0	0.37		0.19	15.94	0	2.3	0	99.82	79.295
ESB	HLY0102-D95-7	P19	31.958	P	C	Spectrum 215	48.15		32.77	0	0	0.35		0.21	15.93	0	2.26	0	99.67	79.5714
ESB	HLY0102-D95-7	P19	31.958	P	C	Spectrum 216	48.1		32.88	0	0	0.34		0.19	15.97	0	2.26	0.02	99.77	79.6121
ESB	HLY0102-D95-7	P7	31.958	P	R	Spectrum 217	50.46		31.17	0	0	0.55		0.24	14.26	0	3.27	0	99.95	70.6728
ESB	HLY0102-D95-7	P7	31.958	P	C	Spectrum 218	48.14		32.81	0	0	0.34		0.2	15.91	0	2.28	0.02	99.7	79.4073
ESB	HLY0102-D95-7	P7	31.958	P	C	Spectrum 219	48.37		32.63	0	0	0.36		0.21	15.76	0	2.33	0.02	99.69	78.893
ESB	HLY0102-D95-7	P25	31.958	P	Q	Spectrum 220	54.89		28.28	0	0	0.93		0.27	11.33	0	5.12	0.06	100.87	55.0126
ESB	HLY0102-D95-7	P25	31.958	P	M	Spectrum 221	49.11		32.67	0	0	0.46		0.19	15.5	0	2.6	0	100.52	76.7136
ESB	HLY0102-D95-7	P25	31.958	P	M	Spectrum 222	49.06		32.7	0	0	0.39		0.2	15.62	0	2.56	0.03	100.55	77.1257
ESB	HLY0102-D95-7	P25	31.958	P	C	Spectrum 223	48.52		32.89	0	0	0.37		0.21	15.86	0	2.38	0	100.23	78.6437
ESB	HLY0102-D95-7	P25	31.958	P	C	Spectrum 224	48.56		32.85	0	0	0.32		0.23	15.83	0	2.36	0.03	100.18	78.7534
ESB	HLY0102-D95-7	P25	31.958	P	C	Spectrum 225	48.6		32.76	0	0	0.36		0.25	15.85	0	2.37	0	100.18	78.7037
ESB	HLY0102-D95-7	P8	31.958	P	Q	Spectrum 226	51.17		31.1	0	0	0.52		0.25	14.04	0	3.47	0.04	100.58	69.0965
ESB	HLY0102-D95-7	P8	31.958	P	R	Spectrum 227	52.4		30.09	0	0	0.73		0.28	13.2	0	3.98	0.04	100.73	64.6985
ESB	HLY0102-D95-7	P8	31.958	P	C	Spectrum 228	48.77		32.71	0	0	0.41		0.21	15.57	0	2.49	0.02	100.18	77.5554
ESB	HLY0102-D95-7	P8	31.958	P	C	Spectrum 229	49.08		32.54	0	0	0.4		0.23	15.53	0	2.56	0.03	100.36	77.0236
ESB	HLY0102-D95-7	P26	31.958	PA	Q	Spectrum 230	51.11		30.84	0	0	0.63		0.22	13.94	0	3.52	0	100.26	68.6365
ESB	HLY0102-D95-7	P26	31.958	PA	R	Spectrum 231	50.64		31.32	0	0	0.47		0.22	14.31	0	3.26	0.04	100.26	70.8087
ESB	HLY0102-D95-7	P26	31.958	PA	M	Spectrum 232	48.39		32.82	0	0	0.39		0.21	15.95	0	2.26	0.04	100.06	79.5918
ESB	HLY0102-D95-7	P26	31.958	PA	Q	Spectrum 233	50.86		31.1	0	0	0.48		0.24	14.16	0	3.36	0.04	100.24	69.9593
ESB	HLY0102-D95-7	P26	31.958	PA	M	Spectrum 234	48.38		32.8	0	0	0.39		0.21	15.91	0	2.32	0.03	100.04	79.1214
ESB	HLY0102-D95-7	P26	31.958	PA	M	Spectrum 235	48.42		32.68	0	0	0.36		0.21	15.76	0	2.35	0	99.78	78.7503
ESB	HLY0102-D95-7	P27	31.958	P	SC	Spectrum 236	50.13		31.53	0	0	0.39		0.23	14.55	0	3.09	0.03	99.95	72.238
ESB	HLY0102-D95-7	P27	31.958	P	M	Spectrum 237	49.35		32.18	0	0	0.38		0.19	15.12	0	2.79	0	99.99	74.967
ESB	HLY0102-D95-7	P27	31.958	P	SC	Spectrum 238	50.79		30.98	0	0	0.37		0.24	14.04	0	3.39	0.04	99.85	69.5923
ESB	HLY0102-D95-7	P45	31.958	P	Q	Spectrum 239	52.27		29.93	0	0	0.64		0.26	13.15	0	4.06	0.03	100.33	64.1555
ESB	HLY0102-D95-7	P45	31.958	P	C	Spectrum 240	48.71		32.78	0	0	0.42		0.19	15.82	0	2.39	0	100.31	78.5306
ESB	HLY0102-D95-7	P45	31.958	P	C	Spectrum 241	48.08		33.09	0	0	0.37		0.17	16.18	0	2.16	0	100.05	80.5424
ESB	HLY0102-D95-7	P45	31.958	P	C	Spectrum 242	48.36		32.99	0	0	0.37		0.19	16.07	0	2.29	0	100.28	79.4992
ESB	HLY0102-D95-7	P43B	31.958	P	Q	Spectrum 243	52.53		30.1	0	0	0.71		0.2	13.14	0	4.02	0	100.7	64.3654
ESB	HLY0102-D95-7	P43B	31.958	P	M	Spectrum 244	48.55		33.07	0	0	0.39		0.16	16.02	0	2.28	0	100.46	79.5197
ESB	HLY0102-D95-7	P43B	31.958	P	MC	Spectrum 245	47.64		33.43	0	0	0.37		0.14	16.45	0	2.03	0	100.07	81.745
ESB	HLY0102-D95-7	P43B	31.958	P	MC	Spectrum 246	48.76		32.78	0	0	0.36		0.16	15.78	0	2.44	0	100.28	78.1363
ESB	HLY0102-D95-7	P43B	31.958	P	MIQ	Spectrum 247	52.8		29.3	0	0	0.77		0.38	12.91	0	4.21	0	100.37	62.8881
ESB	HLY0102-D95-7	P43B	31.958	P	Q	Spectrum 242	49.7937	0.083424	31.8069	0	0	0.463241	0	0.248798	14.4429	0	3.10103	0	99.94	72.0178
ESB	HLY0102-D95-7	P43B	31.958	P	M	Spectrum 243	48.1036	0.10011	33.3002	0	0	0.347433	0	0.19904	15.8845	0	2.26512	0	100.2	79.488
ESB	HLY0102-D95-7	P43B	31.958	P	M	Spectrum 244	47.527	0.0667114	33.7205	0	0	0.334423	0	0.182376	16.2834	0	2.07548	0	100.19	81.2576
ESB	HLY0102-D95-7	P43B	31.958	P	M	Spectrum 247	47.7474	0.0667204	33.3095	0	0	0.334469	0	0.198982	15.9359	0	2.19707	0	99.79	80.0325
ESB	HLY0102-D95-7	P43B	31.958	P	Q	Spectrum 248	49.7204	0.116772	32.0279	0	0	0.42456	0	0.215586	14.5382	0	3.04655	0	100.09	72.505
ESB	HLY0102-D95-7	P43B	31.958	P	MC	Spectrum 249	48.3899	0.0834017	32.951	0	0	0.321609	0	0.215567	15.5723	0	2.42625	0	99.96	78.0062
ESB	HLY0102-D95-7	P43b2	31.958	P	MC	Spectrum 163	48.9		32.31			0.36		0.2	15.46		2.64	0.03	99.91	76.3931
ESB	HLY0102-D95-7	P43b2	31.958	P	MC	Spectrum 164	47.27		33.26			0.36		0.19	16.49		1.97	0.04	99.58	82.224
ESB	HLY0102-D95-7	P43b2	31.958	P	MC	Spectrum 165	48.06		32.73			0.33		0.21	15.9		2.32	0.04	99.59	79.111
ESB	HLY0102-D95-7	P43b2	31.958	P	MC	Spectrum 166	47.31		33.24			0.37		0.17	16.4		2.01	0.04	99.52	81.8471
ESB	HLY0102-D95-7	P43b2	31.958	P	MC	Spectrum 167	48.87		32.12			0.36		0.21	15.3		2.66	0.04	99.55	76.0679
ESB	HLY0102-D95-7	P43b2	31.958	P	M	Spectrum 168	47.2		33.09			0.35		0.18	16.35		1.97	0.04	99.18	82.0991
ESB	HLY0102-D95-7	P43b2	31.958	P	MC	Spectrum 169	48.39		32.22			0.38		0.21	15.48		2.5	0	99.18	77.3843
ESB	HLY0102-D95-7	P43b2	31.958	P	M	Spectrum 170	47.13		32.92			0.35		0.18	16.27		2.03	0.03	98.92	81.5803
ESB	HLY0102-D95-7	P43b2	31.958	P	M	Spectrum 171	47.69		32.49			0.34		0.19	15.88		2.23	0	98.82	79.737
ESB	HLY0102-D95-7	P43b2	31.958	P	MC	Spectrum 172	47.84		32.36			0.33		0.21	15.66		2.31	0.04	98.76	78.9305
ESB	HLY0102-D95-7	P43b2	31.958	P	MC	Spectrum 174	47.63		32.36			0.34		0.21	15.72		2.3	0.04	98.61	79.0659
ESB	HLY0102-D95-7	P17	31.958	P	R	Spectrum 248	50.37		31.49	0	0	0.52		0.2	14.53	0	3.22	0.05	100.37	71.3759
ESB	HLY0102-D95-7	P17	31.958	P	M	Spectrum 249	48.36		32.91	0	0	0.43		0.21	15.87	0	2.34	0	100.12	78.9374
ESB	HLY0102-D95-7	P17	31.958	P	C	Spectrum 250	48.64		32.65	0	0	0.4		0.19	15.7	0	2.45	0.03	100.06	77.9791
ESB	HLY0102-D95-7	P16	31.958	P	Q	Spectrum 251	54.22		28.33	0	0	0.95		0.28	11.74	0	4.84	0.05	100.41	57.2722
ESB	HLY0102-D95-7	P16	31.958	P	M	Spectrum 252	50.59		31.32	0	0	0.51		0.2	14.29	0	3.23	0	100.14	70.9706
ESB	HLY0102-D95-7	P16	31.958	P	C	Spectrum 253	48.59		32.76	0	0	0.42		0.21	15.76	0	2.36	0	100.1	78.6791
ESB	HLY0102-D95-7	P16	31.958	P	C	Spectrum 254	48.36		32.87	0	0	0.39		0.22	15.82	0	2.29	0	99.96	79.2424
ESB	HLY0102-D95-7	P33	31.958	G	Q	Spectrum 255	51.67		29.71	0	0	1.25		0.31	13.02	0	3.92	0.05	99.94	64.7319
ESB	HLY0102-D95-7	P33	31.958	G	M	Spectrum 256	49.81		32.07	0	0	0.41		0.21	14.94	0	2.85	0.03	100.32	74.3378
ESB	HLY0102-D95-7	P33	31.958	G	M	Spectrum 257	49.58		32.08	0	0	0.4		0.21	15	0	2.85	0.02	100.14	74.4142
ESB	HLY0102-D95-7	P33	31.958	G	C	Spectrum 258	48.73		32.57	0	0	0.44		0.2	15.54	0	2.5	0.02	100.01	77.4519
ESB	HLY0102-D95-7	P33	31.958	G	C	Spectrum 259	48.88		32.39	0	0	0.41		0.21	15.39	0	2.52	0	99.8	77.1418
ESB	HLY0102-D95-7	P33	31.958	G	C	Spectrum 260	48.84		32.52	0	0	0.33		0.19	15.55	0	2.52	0.02	99.97	77.3237
ESB	HLY0102-D95-7	P33	31.958	G	C	Spectrum 261	48.85		32.58	0	0	0.37		0.22	15.54	0	2.48	0	100.04	77.5919
ESB	HLY0102-D95-7	P33	31.958	G	C	Spectrum 262	48.43		32.8	0	0	0.37		0.18	15.75	0	2.38	0	99.91	78.5265
ESB	HLY0102-D95-7	P35	31.958	G	R	Spectrum 263	50.69		31.66	0	0	0.5		0.21	14.41	0	3.21	0.04	100.72	71.2699
ESB	HLY0102-D95-7	P35	31.958	G	R	Spectrum 264	50.42		31.69	0	0	0.55		0.2	14.55	0	3.12	0.03	100.57	72.0438
ESB	HLY0102-D95-7	P35	31.958	G	C	Spectrum 265	48.88		32.82	0	0	0.42		0.2	15.8	0	2.43	0.03	100.6	78.2279
ESB	HLY0102-D95-7	P35	31.958	G	MIQ	Spectrum 266	53.11		29.47	0	0	0.65		0.41	12.85	0	4.29	0.04	100.82	62.3384
ESB	HLY0102-D95-7	P35	31.958	G	C	Spectrum 267	49.43		32.37	0	0	0.35		0.23	15.45	0	2.63	0	100.45	76.4499
ESB	HLY0102-D95-7	P35	31.958	G	C	Spectrum 268	49.69		32.22	0	0	0.37		0.22	15.15	0	2.78	0.04	100.47	75.0715
ESB	HLY0102-D95-7	P35	31.958	G	C	Spectrum 269	49.29		32.55	0	0	0.36		0.23	15.54	0	2.64	0.04	100.65	76.4861
ESB	HLY0102-D95-7	P35	31.958	G	C	Spectrum 270	49.61		32.28	0	0	0.37		0.21	15.24	0	2.76	0.03	100.51	75.3166
ESB	HLY0102-D95-7	P35	31.958	G	C	Spectrum 271	48.82		32.88	0	0	0.35		0.2	15.87	0	2.43	0	100.56	78.3031
ESB	HLY0102-D95-7	P35	31.958	G	C	Spectrum 272	49.32		32.54	0	0	0.37		0.21	15.43	0	2.61	0.03	100.52	76.5638
ESB	HLY0102-D95-7	P35	31.958	G	C	Spectrum 273	48.67		32.88	0	0	0.36		0.18	15.83	0	2.38	0.02	100.33	78.6118
ESB	HLY0102-D95-7	P35	31.958	G	C	Spectrum 274	48.35		33.07	0	0	0.39		0.2	16.07	0	2.27	0.03	100.37	79.6418
ESB	HLY0102-D95-7	P32	31.958	PA	Q	Spectrum 275	54.08		28.56	0	0	0.81		0.25	11.7	0	4.88	0.05	100.33	56.987
ESB	HLY0102-D95-7	P32	31.958	PA	M	Spectrum 276	48.85		32.16	0	0	0.7		0.33	15.47	0	2.57	0	100.08	76.8858
ESB	HLY0102-D95-7	P32	31.958	PA	M	Spectrum 277	48.34		32.84	0	0	0.43		0.2	15.93	0	2.3	0	100.04	79.2847
ESB	HLY0102-D95-7	P32	31.958	PA	P	Spectrum 278	50.83		31.15	0	0	0.37		0.25	14.23	0	3.37	0.03	100.23	70.0004
ESB	HLY0102-D95-7	P32	31.958	PA	M	Spectrum 279	49.13		32.34	0	0	0.37		0.21	15.33	0	2.69	0.02	100.1	75.899
ESB	HLY0102-D95-7	P32	31.958	PA	P	Spectrum 280	49.82		31.73	0	0	0.34		0.24	14.86	0	2.96	0	99.96	73.5043
ESB	HLY0102-D95-7	P32	31.958	PA	M	Spectrum 281	48.57		32.57	0	0	0.39		0.2	15.71	0	2.5	0	99.94	77.6413
ESB	HLY0102-D95-7	P32	31.958	P	M	Spectrum 282	49.93		31.82	0	0	0.34		0.22	14.85	0	2.95	0.03	100.14	73.5571
ESB	HLY0102-D95-7	P32	31.958	P	C	Spectrum 283	48.09		33.12	0	0	0.34		0.19	16.11	0	2.21	0.02	100.08	80.1123
ESB	HLY0102-D95-7	P32	31.958	P	M	Spectrum 284	48.28		32.91	0	0	0.37		0.2	15.95	0	2.31	0.03	100.05	79.234
ESB	HLY0102-D95-7	P31B	31.958	G	Q	Spectrum 285	51.08		30.95	0	0	0.6		0.23	13.92	0	3.51	0.02	100.31	68.6668
ESB	HLY0102-D95-7	P31B	31.958	G	M	Spectrum 286	48.79		32.8	0	0	0.39		0.22	15.7	0	2.42	0.02	100.34	78.19
ESB	HLY0102-D95-7	P31B	31.958	G	P	Spectrum 287	48.46		32.8	0	0	0.36		0.21	15.83	0	2.36	0.03	100.05	78.7534
ESB	HLY0102-D95-7	P31B	31.958	G	M	Spectrum 288	49.11		32.54	0	0	0.36		0.2	15.5	0	2.54	0.03	100.29	77.128
ESB	HLY0102-D95-7	P31B	31.958	G	M	Spectrum 289	48.78		32.65	0	0	0.34		0.2	15.6	0	2.48	0.02	100.06	77.6588
ESB	HLY0102-D95-7	P31B	31.958	G	C	Spectrum 290	48.51		32.81	0	0	0.36		0.22	15.81	0	2.35	0.03	100.1	78.8032
ESB	HLY0102-D95-7	Extra	31.958	P	M	Spectrum 295	49.84		32.17	0	0	0.44		0.23	15.09	0	2.84	0.03	100.64	74.5946
ESB	HLY0102-D95-7	Extra	31.958	P	MC	Spectrum 297	50.84		31.46	0	0	0.43		0.25	14.38	0	3.26	0	100.61	70.9094
ESB	HLY0102-D95-7	Extra	31.958	P	C	Spectrum 298	49.24		32.62	0	0	0.4		0.2	15.64	0	2.55	0.03	100.68	77.2172
ESB	HLY0102-D95-7	Extra	31.958	P	P	Spectrum 299	50.56		31.74	0	0	0.43		0.25	14.6	0	3.16	0.04	100.78	71.856
ESB	HLY0102-D95-7	Extra	31.958	P	M	Spectrum 300	48.56		33.16	0	0	0.45		0.2	16.11	0	2.23	0.02	100.73	79.9684
ESB	HLY0102-D95-7	Extra	31.958	P	Q	Spectrum 301	52.5		30.01	0	0	0.73		0.3	13.14	0	4.11	0.03	100.82	63.8559
ESB	HLY0102-D95-7	P30	31.958	P	M	Spectrum 256	47.968	0.0500472	32.596	0	0	0.334515	0	0.19901	15.2524	0	2.44003	0	98.84	77.5496
ESB	HLY0102-D95-7	P30	31.958	P	M	Spectrum 257	47.7471	0.0833999	32.6102	0	0	0.334466	0	0.215563	15.3901	0	2.39924	0	98.78	77.9964
ESB	HLY0102-D95-7	P30	31.958	P	M	Spectrum 258	47.7351	0.0667331	32.7111	0	0	0.360265	0	0.19902	15.4351	0	2.37275	0	98.88	78.2361
ESB	HLY0102-D95-7	P30	31.958	P	Q	Spectrum 259	50.212	0.10009	30.7805	0	0	0.514613	0	0.265334	13.6705	0	3.397	0	98.94	68.981
ESB	HLY0102-D95-7	P30	31.958	P	M	Spectrum 260	47.4285	0.0500425	32.8196	0	0	0.385942	0	0.198991	15.6427	0	2.22412	0	98.75	79.5357
ESB	HLY0102-D95-7	P30	31.958	P	Q	Spectrum 261	50.1927	0.100094	30.8762	0	0	0.476037	0	0.232177	13.7131	0	3.32974	0	98.92	69.4732
ESB	HLY0102-D95-7	P30	31.958	P	SC	Spectrum 262	47.8133	0.0834036	32.6494	0	0	0.36021	0	0.19899	15.3488	0	2.38586	0	98.84	78.0461
ESB	HLY0102-D95-7	P30	31.958	P	MIR	Spectrum 263	46.6417	0.0834126	33.3521	0	0	0.347383	0	0.215595	16.232	0	1.92777	0	98.8	82.3101
ESB	HLY0102-D95-7	P30	31.958	P	MIQ	Spectrum 264	52.1295	0.150112	28.9999	0	0	0.887572	0	0.381359	12.4233	0	4.17821	0	99.15	62.1653
ESB	HLY0102-D95-7	P30	31.958	P	SC	Spectrum 265	48.2371	0.0833965	32.2876	0	0	0.360179	0	0.232135	15.0117	0	2.58783	0	98.8	76.222
ESB	HLY0102-D95-7	P30	31.958	P	MIR	Spectrum 266	46.6729	0.0833918	33.3626	0	0	0.360159	0	0.215542	16.242	0	1.87338	0	98.81	82.7318
ESB	HLY0102-D95-7	P30	31.958	P	MIR	Spectrum 175	47.04		33.19			0.36		0.2	16.39		1.95	0	99.12	82.2842
ESB	HLY0102-D95-7	P30	31.958	P	P	Spectrum 176	48.67		31.86			0.33		0.22	15.1		2.61	0.03	98.82	76.1736
ESB	HLY0102-D95-7	P30	31.958	P	SC	Spectrum 177	48.49		32.16			0.42		0.22	15.36		2.53	0.02	99.2	77.0374
ESB	HLY0102-D95-7	P30	31.958	P	Q	Spectrum 178	49.98		30.96			0.49		0.23	14.22		3.19	0.02	99.08	71.1259
ESB	HLY0102-D95-7	P30	31.958	P	M	Spectrum 179	46.97		33.09			0.35		0.16	16.27		2	0	98.85	81.803
ESB	HLY0102-D95-7	P30	31.958	P	P	Spectrum 180	49.13		31.45			0.36		0.22	14.71		2.95	0.04	98.86	73.3724
ESB	HLY0102-D95-7	P29	31.958	P	Q	Spectrum 250	50.1143	0.0834234	31.0696	0	0	0.463237	0	0.23221	13.911	0	3.27628	0	99.15	70.1164
ESB	HLY0102-D95-7	P29	31.958	P	M	Spectrum 251	47.2638	0.0667322	33.1264	0	0	0.360261	0	0.199018	15.8408	0	2.10309	0	98.96	80.6286
ESB	HLY0102-D95-7	P29	31.958	P	MC	Spectrum 252	47.7454	0.0667176	32.7224	0	0	0.360182	0	0.215555	15.5715	0	2.31828	0	99	78.7763
ESB	HLY0102-D95-7	P29	31.958	P	MC	Spectrum 253	47.5178	0.0667284	32.841	0	0	0.347374	0	0.182422	15.6299	0	2.26473	0	98.85	79.2261
ESB	HLY0102-D95-7	P29	31.958	P	MC	Spectrum 254	48.8037	0.0500486	31.9544	0	0	0.34739	0	0.232185	14.889	0	2.7232	0	99	75.1326
ESB	HLY0102-D95-7	P29	31.958	P	MC	Spectrum 255	48.8671	0.0667304	31.935	0	0	0.373117	0	0.232181	14.8188	0	2.77708	0	99.07	74.6754
AVR1	PS59-222-4	P2	-5.663	P	M	Spectrum 1	49.88		31.72	0	0	0.57		0.26	14.83	0	2.95	0.06	100.27	73.5309
AVR1	PS59-222-4	P2	-5.663	P	M	Spectrum 2	49.64		31.98	0	0	0.51		0.2	15.06	0	2.83	0.05	100.29	74.6237
AVR1	PS59-222-4	P2	-5.663	P	C	Spectrum 3	47.73		33.35	0	0	0.44		0.19	16.42	0	2.03	0.03	100.18	81.7178
AVR1	PS59-222-4	P2	-5.663	P	P	Spectrum 4	49.94		31.67	0	0	0.47		0.2	14.72	0	3.1	0.04	100.13	72.4059
AVR1	PS59-222-4	P5	-5.663	P	M	Spectrum 5	49.11		32.27	0	0	0.49		0.2	15.41	0	2.65	0.06	100.2	76.2663
AVR1	PS59-222-4	P5	-5.663	P	SC	Spectrum 6	50.87		31.13	0	0	0.51		0.26	14.13	0	3.43	0.06	100.39	69.4792
AVR1	PS59-222-4	P5	-5.663	P	SC	Spectrum 7	50.96		30.88	0	0	0.47		0.24	13.97	0	3.42	0.07	100	69.2993
AVR1	PS59-222-4	P5	-5.663	P	M	Spectrum 8	48.6		32.63	0	0	0.5		0.23	15.69	0	2.51	0.05	100.19	77.5498
AVR1	PS59-222-4	P5	-5.663	PA	C	Spectrum 9	50.69		31.28	0	0	0.47		0.23	14.28	0	3.34	0.07	100.36	70.2612
AVR1	PS59-222-4	P5	-5.663	PA	M	Spectrum 10	49.86		31.89	0	0	0.49		0.19	14.9	0	2.98	0.07	100.38	73.4255
AVR1	PS59-222-4	P5	-5.663	P	SC	Spectrum 171	50.46		30.68			0.52		0.21	14.01		3.35	0.04	99.27	69.7978
AVR1	PS59-222-4	P5	-5.663	P	SC	Spectrum 172	50.2		30.79			0.5		0.2	14.17		3.25	0.05	99.16	70.6688
AVR1	PS59-222-4	P5	-5.663	P	SC	Spectrum 173	50.2		30.9			0.48		0.22	14.23		3.23	0.04	99.3	70.8838
AVR1	PS59-222-4	P5	-5.663	P	M	Spectrum 174	49.84		30.99			0.47		0.21	14.44		3.05	0.05	99.05	72.347
AVR1	PS59-222-4	P5	-5.663	P	M	Spectrum 176	48.45		31.92			0.5		0.19	15.4		2.51	0.05	99.03	77.2233
AVR1	PS59-222-4	P7	-5.663	P	Q	Spectrum 11	52.69		29.45	0	0	0.94		0.38	12.77	0	4.16	0.07	100.46	62.9124
AVR1	PS59-222-4	P7	-5.663	P	R	Spectrum 12	50.07		31.78	0	0	0.63		0.25	14.75	0	3.08	0.05	100.6	72.5755
AVR1	PS59-222-4	P7	-5.663	P	M	Spectrum 13	48.43		32.72	0	0	0.51		0.21	15.82	0	2.38	0.05	100.13	78.6012
AVR1	PS59-222-4	P7	-5.663	P	R	Spectrum 14	50.25		31.48	0	0	0.57		0.23	14.63	0	3.13	0.07	100.37	72.0898
AVR1	PS59-222-4	P7	-5.663	P	MC	Spectrum 15	50.24		31.59	0	0	0.43		0.23	14.58	0	3.16	0.07	100.28	71.8282
AVR1	PS59-222-4	P7	-5.663	P	MC	Spectrum 16	48.53		32.66	0	0	0.44		0.2	15.76	0	2.47	0.05	100.1	77.9049
AVR1	PS59-222-4	P10	-5.663	P	R	Spectrum 17	49.8		31.85	0	0	0.58		0.25	14.88	0	2.9	0.05	100.31	73.9272
AVR1	PS59-222-4	P10	-5.663	P	M	Spectrum 18	47.71		33.24	0	0	0.48		0.18	16.39	0	2.09	0.04	100.12	81.2507
AVR1	PS59-222-4	P10	-5.663	P	C	Spectrum 19	47.58		33.58	0	0	0.46		0.2	16.71	0	1.96	0.04	100.52	82.4905
AVR1	PS59-222-4	P10	-5.663	P	C	Spectrum 20	47.43		33.51	0	0	0.43		0.21	16.64	0	1.96	0.03	100.22	82.4298
AVR1	PS59-222-4	P11	-5.663	P	Q	Spectrum 21	51.1		31.47	0	0	0.54		0.24	14.31	0	3.38	0.07	101.12	70.0559
AVR1	PS59-222-4	P11	-5.663	P	M	Spectrum 22	48.67		33.08	0	0	0.46		0.21	16.06	0	2.36	0.04	100.88	78.9938
AVR1	PS59-222-4	P11	-5.663	P	C	Spectrum 23	48.33		33.28	0	0	0.43		0.19	16.3	0	2.22	0.04	100.79	80.2269
AVR1	PS59-222-4	P11	-5.663	P	M	Spectrum 24	49.93		32.1	0	0	0.45		0.2	15.1	0	2.89	0.07	100.74	74.2751
AVR1	PS59-222-4	P11	-5.663	P	C	Spectrum 25	48.82		32.93	0	0	0.45		0.22	15.91	0	2.43	0.04	100.8	78.3458
AVR1	PS59-222-4	P11	-5.663	P	M	Spectrum 26	48.86		33.05	0	0	0.44		0.2	15.94	0	2.45	0.05	100.99	78.2386
AVR1	PS59-222-4	P11	-5.663	P	C	Spectrum 27	49.12		32.61	0	0	0.47		0.22	15.66	0	2.58	0.05	100.72	77.0334
AVR1	PS59-222-4	P12	-5.663	P	SC	Spectrum 28	51.56		30.98	0	0	0.48		0.22	13.9	0	3.61	0.05	100.82	68.028
AVR1	PS59-222-4	P12	-5.663	P	M	Spectrum 29	49.77		32.36	0	0	0.5		0.2	15.32	0	2.85	0.04	101.03	74.814
AVR1	PS59-222-4	P12	-5.663	P	Q	Spectrum 30	52.64		29.92	0	0	0.89		0.39	13.34	0	3.96	0.07	101.21	65.0537
AVR1	PS59-222-4	P12	-5.663	P	SC	Spectrum 181	51.25		30.32			0.48		0.22	13.62		3.65	0.07	99.61	67.3419
AVR1	PS59-222-4	P12	-5.663	P	SC	Spectrum 182	51		30.35			0.48		0.24	13.66		3.59	0.05	99.36	67.7695
AVR1	PS59-222-4	P12	-5.663	P	SC	Spectrum 183	50.98		30.31			0.5		0.22	13.58		3.64	0.07	99.3	67.3376
AVR1	PS59-222-4	P12	-5.663	P	M	Spectrum 184	48.93		31.76			0.55		0.18	15.15		2.7	0.04	99.31	75.6139
AVR1	PS59-222-4	P12	-5.663	P	M	Spectrum 185	50.29		30.98			0.53		0.22	14.28		3.24	0.05	99.59	70.8924
AVR1	PS59-222-4	P12	-5.663	P	M	Spectrum 186	49.3		31.66			0.52		0.22	15.03		2.83	0.04	99.61	74.586
AVR1	PS59-222-4	P13	-5.663	P	Q	Spectrum 31	52.63		29.46	0	0	0.79		0.43	13.12	0	4.08	0.07	100.59	63.9898
AVR1	PS59-222-4	P13	-5.663	P	M	Spectrum 32	49.65		32.06	0	0	0.46		0.2	15.11	0	2.84	0.08	100.4	74.6197
AVR1	PS59-222-4	P13	-5.663	P	C	Spectrum 33	50.55		31.5	0	0	0.45		0.24	14.54	0	3.23	0.07	100.58	71.3266
AVR1	PS59-222-4	P13	-5.663	P	M	Spectrum 34	48.72		32.59	0	0	0.49		0.2	15.78	0	2.48	0.08	100.35	77.8572
AVR1	PS59-222-4	P16	-5.663	P	SC	Spectrum 35	50.99		31.15	0	0	0.51		0.25	14.19	0	3.43	0.07	100.58	69.569
AVR1	PS59-222-4	P16	-5.663	P	M	Spectrum 36	48.86		32.62	0	0	0.49		0.21	15.69	0	2.58	0.04	100.5	77.0673
AVR1	PS59-222-4	P16	-5.663	P	M	Spectrum 37	48.84		32.6	0	0	0.51		0.19	15.62	0	2.59	0.05	100.4	76.9195
AVR1	PS59-222-4	P16	-5.663	P	SC	Spectrum 38	50.89		31.23	0	0	0.5		0.23	14.27	0	3.33	0.05	100.5	70.3092
AVR1	PS59-222-4	P16	-5.663	P	SC	Spectrum 187	50.34		30.88			0.52		0.24	14.2		3.28	0.06	99.52	70.5219
AVR1	PS59-222-4	P16	-5.663	P	SC	Spectrum 188	50.6		30.54			0.47		0.2	13.87		3.48	0.03	99.2	68.774
AVR1	PS59-222-4	P16	-5.663	P	SC	Spectrum 189	50.63		30.57			0.49		0.22	13.94		3.41	0.06	99.33	69.3159
AVR1	PS59-222-4	P16	-5.663	P	SC	Spectrum 190	50.43		30.83			0.51		0.22	14.1		3.32	0.05	99.46	70.1215
AVR1	PS59-222-4	P16	-5.663	P	SC	Spectrum 191	50.48		30.51			0.48		0.2	13.94		3.37	0.03	99.01	69.5663
AVR1	PS59-222-4	P16	-5.663	P	SC	Spectrum 192	50.36		30.86			0.49		0.22	14.13		3.36	0.06	99.49	69.9147
AVR1	PS59-222-4	P16	-5.663	P	SC	Spectrum 193	49.75		31.31			0.48		0.18	14.67		3.03	0.04	99.46	72.7925
AVR1	PS59-222-4	P16	-5.663	P	P	Spectrum 194	48.62		32.06			0.49		0.18	15.45		2.54	0.03	99.36	77.071
AVR1	PS59-222-4	P16	-5.663	P	P	Spectrum 195	48.51		32.18			0.56		0.18	15.52		2.44	0.03	99.42	77.8511
AVR1	PS59-222-4	P16	-5.663	P	SC	Spectrum 196	50.74		30.67			0.47		0.23	14.01		3.37	0.05	99.54	69.6722
AVR1	PS59-222-1a	P10	-5.663	P	Q	Spectrum 42	51.08		30.48	0	0	0.7		0.24	13.58	0	3.63	0.06	99.77	67.3981
AVR1	PS59-222-1a	P10	-5.663	P	M	Spectrum 43	48.47		32.43	0	0	0.48		0.19	15.49	0	2.51	0.04	99.62	77.3256
AVR1	PS59-222-1a	P10	-5.663	P	C	Spectrum 44	47.52		33.14	0	0	0.41		0.2	16.22	0	2.13	0.05	99.68	80.799
AVR1	PS59-222-1a	P10	-5.663	P	C	Spectrum 45	47.17		32.97	0	0	0.73		0.17	16.2	0	2.05	0.05	99.33	81.3672
AVR1	PS59-222-1a	P11	-5.663	P	Q	Spectrum 46	52.68		29.23	0	0	0.84		0.34	12.67	0	4.26	0.07	100.09	62.1718
AVR1	PS59-222-1a	P11	-5.663	P	M	Spectrum 47	50.1		31.22	0	0	0.61		0.26	14.32	0	3.2	0.05	99.76	71.2055
AVR1	PS59-222-1a	P11	-5.663	P	M	Spectrum 48	50.04		31.24	0	0	0.56		0.23	14.4	0	3.12	0.06	99.64	71.8346
AVR1	PS59-222-1a	P11	-5.663	P	C	Spectrum 49	48.02		32.64	0	0	0.45		0.2	15.82	0	2.32	0.06	99.52	79.0275
AVR1	PS59-222-1	P11	-5.663	P	P	Spectrum 43	49.6		31.35			0.48		0.2	14.66		2.94	0.06	99.3	73.3723
AVR1	PS59-222-1	P11	-5.663	P	C	Spectrum 44	47.62		32.82			0.46		0.15	16.12		2.12	0.04	99.33	80.776
AVR1	PS59-222-1	P11	-5.663	P	C	Spectrum 45	47.71		32.33			0.47		0.15	15.76		2.29	0.04	98.76	79.1799
AVR1	PS59-222-1	P11	-5.663	P	P	Spectrum 46	49.52		31.17			0.52		0.2	14.56		2.98	0.03	98.98	72.9726
AVR1	PS59-222-1	P11	-5.663	P	MIQ	Spectrum 47	53.53		28.31			0.84		0.31	11.81		4.57	0.1	99.47	58.8147
AVR1	PS59-222-1	P11	-5.663	P	M	Spectrum 48	50.46		30.6			0.68		0.23	14.03		3.31	0.05	99.35	70.0804
AVR1	PS59-222-1a	P24	-5.663	P	Q	Spectrum 50	52.97		29.09	0	0	0.79		0.32	12.53	0	4.28	0.09	100.07	61.7996
AVR1	PS59-222-1a	P24	-5.663	P	R	Spectrum 51	48.55		32.62	0	0	0.48		0.21	15.68	0	2.44	0.05	100.05	78.0275
AVR1	PS59-222-1a	P24	-5.663	P	P	Spectrum 52	50.34		30.91	0	0	0.63		0.28	14.14	0	3.28	0.07	99.67	70.4338
AVR1	PS59-222-1a	P24	-5.663	P	M	Spectrum 53	49.09		32.13	0	0	0.43		0.24	15.23	0	2.69	0.05	99.85	75.7791
AVR1	PS59-222-1	P24	-5.663	P	MIR	Spectrum 52	49.66		31.27			0.44		0.23	14.75		2.94	0.07	99.36	73.4917
AVR1	PS59-222-1	P24	-5.663	P	C	Spectrum 53	48.71		32.1			0.41		0.21	15.57		2.48	0.04	99.52	77.6254
AVR1	PS59-222-1	P24	-5.663	P	C	Spectrum 54	48.49		32.4			0.41		0.25	15.7		2.41	0.04	99.7	78.2605
AVR1	PS59-222-1	P24	-5.663	P	P	Spectrum 55	50.44		31.22			0.46		0.23	14.53		3.12	0.06	100.05	72.0161
AVR1	PS59-222-1	P24	-5.663	P	M	Spectrum 56	50.02		31.64			0.43		0.21	14.8		2.97	0.05	100.13	73.3596
AVR1	PS59-222-1	P24	-5.663	P	M	Spectrum 57	49.2		32.15			0.49		0.2	15.45		2.59	0.06	100.14	76.7247
AVR1	PS59-222-1	P24	-5.663	P	P	Spectrum 58	50.55		31.46			0.44		0.2	14.59		3.12	0.05	100.41	72.0991
AVR1	PS59-222-1	P24	-5.663	P	M	Spectrum 59	48.75		32.56			0.41		0.21	15.88		2.41	0.05	100.27	78.4538
AVR1	PS59-222-1a	P25	-5.663	G	Q	Spectrum 54	52.58		29.37	0	0	0.8		0.31	12.74	0	4.24	0.08	100.11	62.4118
AVR1	PS59-222-1a	P25	-5.663	G	M	Spectrum 55	47.22		33.29	0	0	0.5		0.17	16.46	0	1.99	0.05	99.69	82.0491
AVR1	PS59-222-1a	P25	-5.663	G	C	Spectrum 56	47.53		33.03	0	0	0.44		0.17	16.2	0	2.13	0.05	99.54	80.7798
AVR1	PS59-222-1a	P28	-5.663	P	MIR	Spectrum 57	48.9		32.01	0	0	0.48		0.22	15.23	0	2.66	0.04	99.55	75.9843
AVR1	PS59-222-1a	P28	-5.663	P	SC	Spectrum 58	50.55		30.86	0	0	0.46		0.26	14.05	0	3.41	0.05	99.63	69.4828
AVR1	PS59-222-1a	P28	-5.663	P	Q	Spectrum 59	51.22		30.2	0	0	0.59		0.26	13.47	0	3.69	0.06	99.49	66.8568
AVR1	PS59-222-1a	P28	-5.663	P	R	Spectrum 60	47.83		32.52	0	0	0.56		0.19	15.87	0	2.26	0.05	99.28	79.51
AVR1	PS59-222-1	P28	-5.663	P	P	Spectrum 60	50.63		30.8			0.43		0.22	14.07		3.39	0.08	99.62	69.6375
AVR1	PS59-222-1	P28	-5.663	P	M	Spectrum 61	49.55		31.57			0.45		0.22	14.89		2.84	0.04	99.56	74.3409
AVR1	PS59-222-1	P28	-5.663	P	P	Spectrum 62	50.29		31.06			0.43		0.23	14.39		3.19	0.07	99.67	71.3694
AVR1	PS59-222-1	P28	-5.663	P	M	Spectrum 63	49.96		31.17			0.43		0.21	14.55		3.04	0.07	99.43	72.564
AVR1	PS59-222-1	P28	-5.663	P	M	Spectrum 64	49.61		31.35			0.45		0.2	14.7		2.97	0.05	99.33	73.2269
AVR1	PS59-222-1	P28	-5.663	P	SC	Spectrum 65	50.58		30.77			0.46		0.26	14.06		3.34	0.08	99.55	69.9358
AVR1	PS59-222-1	P28	-5.663	P	P	Spectrum 66	49.24		31.85			0.51		0.21	15.08		2.76	0.06	99.71	75.1199
AVR1	PS59-222-1	P28	-5.663	P	SC	Spectrum 67	50.12		31.26			0.45		0.22	14.52		3.14	0.04	99.75	71.8733
AVR1	PS59-222-1	P28	-5.663	P		Spectrum 68	51.26		29.55			0.65		0.27	13.17		3.79	0.07	98.77	65.7563
AVR1	PS59-222-1	P28	-5.663	P		Spectrum 69	47.46		32.36			0.44		0.17	15.98		2.13	0.04	98.57	80.5667
AVR1	PS59-222-1	P28	-5.663	P		Spectrum 71	50.75		30.31			0.42		0.26	13.84		3.41	0.06	99.05	69.1625
AVR1	PS59-222-1	P28	-5.663	P		Spectrum 72	49.39		31.27			0.43		0.23	14.77		2.91	0.04	99.06	73.7172
AVR1	PS59-222-1a	P30	-5.663	P	M	Spectrum 61	48.11		32.54	0	0	0.43		0.18	15.74	0	2.38	0.05	99.42	78.5158
AVR1	PS59-222-1a	P30	-5.663	P	Q	Spectrum 62	52.29		29.24	0	0	0.69		0.3	12.75	0	4.15	0.1	99.52	62.932
AVR1	PS59-222-1a	P30	-5.663	P	R	Spectrum 63	47.54		32.82	0	0	0.48		0.17	16.1	0	2.13	0.05	99.29	80.6835
AVR1	PS59-222-1a	P30	-5.663	P	C	Spectrum 64	47.4		33.07	0	0	0.38		0.19	16.23	0	2.04	0.05	99.37	81.4692
AVR1	PS59-222-1a	P30	-5.663	P	M	Spectrum 65	46.77		33.35	0	0	0.4		0.19	16.67	0	1.81	0.04	99.23	83.5781
AVR1	PS59-222-1a	P29	-5.663	P	R	Spectrum 66	49.53		31.8	0	0	0.46		0.21	14.89	0	2.93	0.05	99.88	73.7413
AVR1	PS59-222-1a	P29	-5.663	P	MC	Spectrum 67	48.24		32.54	0	0	0.45		0.2	15.69	0	2.41	0.06	99.59	78.2497
AVR1	PS59-222-1a	P29	-5.663	P	M	Spectrum 68	48.57		32.33	0	0	0.48		0.22	15.52	0	2.49	0.06	99.66	77.4994
AVR1	PS59-222-1a	P29	-5.663	P	SC	Spectrum 69	50.15		31.2	0	0	0.53		0.22	14.38	0	3.2	0.05	99.74	71.2911
AVR1	PS59-222-1a	P29	-5.663	P	SC	Spectrum 217	49.1558	0.0833947	31.399	0	0	0.450215	0	0.215549	14.3539	0	2.99212	0	98.65	72.6099
AVR1	PS59-222-1a	P29	-5.663	P	M	Spectrum 218	47.7083	0.0667256	32.424	0	0	0.463146	0	0.182415	15.4194	0	2.38596	0	98.65	78.1239
AVR1	PS59-222-1b	P16	-5.663	P	Q	Spectrum 70	51.29		29.94	0	0	0.96		0.3	13.38	0	3.73	0.11	99.71	66.4683
AVR1	PS59-222-1b	P16	-5.663	P	M	Spectrum 72	48.36		32.58	0	0	0.56		0.19	15.73	0	2.49	0.07	99.97	77.7329
AVR1	PS59-222-1b	P16	-5.663	P	M	Spectrum 73	48.77		32.3	0	0	0.48		0.19	15.52	0	2.6	0.05	99.9	76.7366
AVR1	PS59-222-1b	P16	-5.663	P	SC	Spectrum 74	50.49		31.1	0	0	0.48		0.22	14.15	0	3.36	0.07	99.87	69.9444
AVR1	PS59-222-1	P16	-5.663	P	SC	Spectrum 67	50.83		30.87			0.54		0.23	14.07		3.38	0.05	99.97	69.6999
AVR1	PS59-222-1	P16	-5.663	P	SC	Spectrum 68	50.7		30.88			0.52		0.22	14.08		3.34	0.06	99.8	69.9657
AVR1	PS59-222-1	P16	-5.663	P	SC	Spectrum 69	50.27		30.7			0.47		0.2	13.99		3.35	0.05	99.04	69.7677
AVR1	PS59-222-1	P16	-5.663	P	SC	Spectrum 70	50.9		30.61			0.48		0.23	13.9		3.41	0.06	99.6	69.2547
AVR1	PS59-222-1	P16	-5.663	P	SC	Spectrum 71	50.9		30.82			0.46		0.21	14.04		3.34	0.04	99.82	69.9058
AVR1	PS59-222-1	P16	-5.663	P	SC	Spectrum 72	50.9		30.78			0.47		0.22	13.96		3.42	0.08	99.83	69.2841
AVR1	PS59-222-1	P16	-5.663	P	SC	Spectrum 73	50.6		30.64			0.61		0.22	14.07		3.32	0.07	99.53	70.0768
AVR1	PS59-222-1b	P5	-5.663	P	Q	Spectrum 75	52.43		29.83	0	0	0.73		0.26	12.98	0	4.08	0.08	100.4	63.7422
AVR1	PS59-222-1b	P5	-5.663	P	M	Spectrum 76	48.58		32.8	0	0	0.48		0.21	15.74	0	2.44	0.05	100.3	78.0929
AVR1	PS59-222-1b	P5	-5.663	P	P	Spectrum 77	47.74		33.01	0	0	0.4		0.2	16.21	0	2.16	0.04	99.76	80.5714
AVR1	PS59-222-1b	P5	-5.663	P	C	Spectrum 78	47.33		33.37	0	0	0.4		0.2	16.53	0	1.96	0.05	99.84	82.3336
AVR1	PS59-222-1	P5	-5.663	P	C	Spectrum 74	47.43		33.04			0.37		0.17	16.38		2.02	0.05	99.45	81.7551
AVR1	PS59-222-1	P5	-5.663	P	C	Spectrum 75	48.23		32.57			0.39		0.19	15.8		2.38	0.03	99.59	78.5799
AVR1	PS59-222-1	P5	-5.663	P	P	Spectrum 76	49.68		31.42			0.42		0.22	14.75		2.98	0.05	99.53	73.2276
AVR1	PS59-222-1	P5	-5.663	P	P	Spectrum 77	49.16		31.75			0.4		0.2	15.13		2.72	0.05	99.42	75.4531
AVR1	PS59-222-1	P5	-5.663	P	C	Spectrum 79	47.61		32.91			0.37		0.17	16.25		2.09	0.04	99.44	81.1197
AVR1	PS59-222-1	P5	-5.663	P	M	Spectrum 80	48.84		32.21			0.46		0.2	15.48		2.55	0.04	99.78	77.0358
AVR1	PS59-222-1	P5	-5.663	P	M	Spectrum 81	48.53		32.29			0.51		0.21	15.56		2.46	0.03	99.59	77.7546
AVR1	PS59-222-1	P5	-5.663	P	C	Spectrum 82	47.43		33.07			0.46		0.18	16.38		2.06	0.02	99.6	81.4608
AVR1	PS59-222-1b	P3	-5.663	P	SC	Spectrum 80	49.81		31.16	0	0	0.51		0.25	14.39	0	3.12	0.05	99.3	71.8206
AVR1	PS59-222-1b	P3	-5.663	P	M	Spectrum 81	48.52		32.07	0	0	0.55		0.2	15.32	0	2.52	0.07	99.25	77.0614
AVR1	PS59-222-1b	P3	-5.663	P	Q	Spectrum 82	51.39		29.68	0	0	0.77		0.3	13.22	0	3.73	0.06	99.15	66.1996
AVR1	PS59-222-1	P3	-5.663	P	MIQ	Spectrum 83	53.15		28.52			0.92		0.3	12.08		4.51	0.07	99.55	59.6796
AVR1	PS59-222-1	P3	-5.663	P	MIR	Spectrum 84	48.19		32.29			0.52		0.19	15.63		2.39	0.02	99.23	78.3262
AVR1	PS59-222-1	P3	-5.663	P	SC	Spectrum 85	50		31.01			0.49		0.2	14.37		3.12	0.05	99.25	71.7924
AVR1	PS59-222-1	P3	-5.663	P	SC	Spectrum 86	49.64		31.1			0.48		0.23	14.46		3.06	0.04	99.02	72.3092
AVR1	PS59-222-1	P3	-5.663	P	Q	Spectrum 87	54.37		27.7			1		0.29	11.25		4.93	0.11	99.64	55.7719
AVR1	PS59-222-1	P3	-5.663	P	M	Spectrum 88	48.06		32.29			0.56		0.18	15.67		2.37	0.04	99.16	78.5117
AVR1	PS59-222-1	P3	-5.663	P	SC	Spectrum 89	49.95		31.1			0.53		0.22	14.37		3.14	0.06	99.36	71.6629
AVR1	PS59-222-1b	P15	-5.663	P	Q	Spectrum 83	53.42		29.3	0	0	0.65		0.27	12.45	0	4.5	0.07	100.66	60.4565
AVR1	PS59-222-1b	P15	-5.663	P	M	Spectrum 84	48.86		32.55	0	0	0.44		0.21	15.52	0	2.61	0.06	100.25	76.668
AVR1	PS59-222-1b	P15	-5.663	GM	GM	Spectrum 85	52.86		29.11	0	0	1.03		0.36	12.67	0	4.27	0.09	100.39	62.1166
AVR1	PS59-222-1b	P15	-5.663	P	C	Spectrum 86	47.48		33.55	0	0	0.41		0.18	16.62	0	1.93	0.05	100.21	82.6348
AVR1	PS59-222-1	P15	-5.663	P	R	Spectrum 90	48.81		31.89			0.48		0.17	15.23		2.66	0.04	99.29	75.9843
AVR1	PS59-222-1	P15	-5.663	P	M	Spectrum 91	48.28		32.09			0.44		0.2	15.56		2.46	0.04	99.05	77.7546
AVR1	PS59-222-1	P15	-5.663	P	M	Spectrum 92	48.56		31.89			0.45		0.18	15.29		2.59	0.03	98.99	76.5383
AVR1	PS59-222-1	P15	-5.663	P	M	Spectrum 93	48.26		32.18			0.42		0.18	15.53		2.43	0.05	99.05	77.9329
AVR1	PS59-222-1	P15	-5.663	P	C	Spectrum 94	46.63		33.18			0.39		0.15	16.59		1.83	0.06	98.84	83.3601
AVR1	PS59-222-1	P15	-5.663	P	C	Spectrum 95	46.74		33.17			0.4		0.14	16.55		1.78	0.04	98.83	83.7079
AVR1	PS59-222-1	P15	-5.663	P	C	Spectrum 96	47.51		32.73			0.43		0.16	16.1		2.08	0.04	99.05	81.051
AVR1	PS59-222-1b	P13	-5.663	P	Q	Spectrum 87	54.41		28.05	0	0	1.05		0.27	11.37	0	4.96	0.11	100.22	55.8839
AVR1	PS59-222-1b	P13	-5.663	P	M	Spectrum 88	50.22		31.25	0	0	0.56		0.24	14.35	0	3.22	0.05	99.89	71.1206
AVR1	PS59-222-1b	P13	-5.663	P	R	Spectrum 89	51.53		30.41	0	0	0.64		0.27	13.45	0	3.79	0.06	100.16	66.2285
AVR1	PS59-222-1b	P13	-5.663	P	C	Spectrum 90	51.12		30.64	0	0	0.46		0.25	13.81	0	3.54	0.07	99.88	68.312
AVR1	PS59-222-1b	P20	-5.663	P	Q	Spectrum 91	52.36		29.51	0	0	0.68		0.32	12.92	0	4.09	0.09	99.98	63.5784
AVR1	PS59-222-1b	P20	-5.663	P	M	Spectrum 92	48.18		32.54	0	0	0.46		0.2	15.77	0	2.36	0.05	99.56	78.6898
AVR1	PS59-222-1b	P20	-5.663	P	GM	Spectrum 93	52.43		29.04	0	0	1.04		0.43	12.84	0	4.18	0.11	100.06	62.9281
AVR1	PS59-222-1b	P20	-5.663	P	C	Spectrum 94	48.62		32.26	0	0	0.48		0.18	15.43	0	2.58	0.05	99.61	76.7706
AVR1	PS59-222-1b	P20	-5.663	P	C	Spectrum 95	48.92		32.1	0	0	0.47		0.2	15.32	0	2.69	0.05	99.74	75.887
AVR1	PS59-222-1b	P36	-5.663	P	Q	Spectrum 96	51.17		30.62	0	0	0.63		0.26	13.91	0	3.55	0.06	100.2	68.407
AVR1	PS59-222-1b	P36	-5.663	P	R	Spectrum 97	49.79		31.85	0	0	0.47		0.23	14.85	0	2.98	0.05	100.21	73.3598
AVR1	PS59-222-1b	P36	-5.663	P	MIR	Spectrum 98	48.27		32.85	0	0	0.48		0.19	15.94	0	2.34	0.04	100.1	79.0105
AVR1	PS59-222-1b	P34	-5.663	P	Q	Spectrum 99	51.28		30.66	0	0	0.59		0.25	13.82	0	3.55	0.09	100.25	68.2665
AVR1	PS59-222-1b	P34	-5.663	P	M	Spectrum 101	50.04		31.63	0	0	0.48		0.22	14.66	0	3.06	0.06	100.14	72.5834
AVR1	PS59-222-1b	P34	-5.663	P	C	Spectrum 102	49.13		32.38	0	0	0.55		0.22	15.46	0	2.61	0.04	100.4	76.5986
AVR1	PS59-222-1b	P34	-5.663	P	P	Spectrum 103	50.08		31.67	0	0	0.5		0.24	14.76	0	2.99	0.04	100.28	73.1751
AVR1	PS59-222-1	P34	-5.663	P	MIR	Spectrum 97	48.91		31.77			0.46		0.18	15.07		2.73	0.05	99.17	75.3113
AVR1	PS59-222-1	P34	-5.663	P	P	Spectrum 98	49.55		31.31			0.49		0.19	14.48		3.01	0.05	99.08	72.6653
AVR1	PS59-222-1	P34	-5.663	P	P	Spectrum 99	48.8		31.86			0.47		0.18	15.12		2.65	0.05	99.14	75.9207
AVR1	PS59-222-1	P34	-5.663	P	M	Spectrum 100	49.66		31.39			0.46		0.2	14.63		2.96	0.04	99.35	73.1994
AVR1	PS59-222-1	P34	-5.663	P	M	Spectrum 101	48.51		32.24			0.45		0.19	15.5		2.45	0.02	99.37	77.7582
AVR1	PS59-222-1	P34	-5.663	P	M	Spectrum 103	48.64		32.23			0.44		0.17	15.46		2.53	0.05	99.52	77.152
AVR1	PS59-222-1	P34	-5.663	P	MIR	Spectrum 104	50.1		31.38			0.5		0.23	14.53		3.06	0.03	99.83	72.4058
AVR1	PS59-222-1	P34	-5.663	P	MIR	Spectrum 105	50.5		31			0.48		0.2	14.22		3.28	0.05	99.74	70.5512
AVR1	PS59-222-1	P34	-5.663	P	MIR	Spectrum 106	50.05		31.25			0.45		0.23	14.58		3.05	0.04	99.65	72.5396
AVR1	PS59-222-1	P34	-5.663	P	C	Spectrum 107	48.66		32.34			0.47		0.15	15.62		2.5	0.03	99.77	77.5414
AVR1	PS59-222-1	P34	-5.663	P	P	Spectrum 108	50.24		31.19			0.46		0.18	14.41		3.13	0.06	99.68	71.7839
AVR1	PS59-222-1	P34	-5.663	P	P	Spectrum 109	50.98		30.51			0.46		0.19	13.82		3.49	0.06	99.51	68.6347
AVR1	PS59-222-1	P34	-5.663	P	C	Spectrum 110	49.97		31.3			0.53		0.2	14.58		3.05	0.04	99.67	72.5396
AVR1	PS59-222-1	P34	-5.663	P	P	Spectrum 111	51.62		30.29			0.52		0.21	13.46		3.7	0.04	99.86	66.7804
AVR1	PS59-222-1	P34	-5.663	P	C	Spectrum 112	49.17		31.9			0.47		0.19	15.08		2.71	0.05	99.58	75.46
AVR1	PS59-222-1	P34	-5.663	P	P	Spectrum 113	50.78		30.58			0.49		0.21	13.8		3.45	0.05	99.35	68.8512
AVR1	PS59-222-1	P34	-5.663	P	C	Spectrum 114	49.74		31.6			0.56		0.2	14.81		2.9	0.06	99.87	73.8362
AVR1	PS59-222-1	P34	-5.663	P	P	Spectrum 115	50.69		30.68			0.52		0.2	14.06		3.36	0.05	99.55	69.8101
AVR1	PS59-222-1b	P2	-5.663	PA	Q	Spectrum 104	53.45		28.97	0	0	0.77		0.3	12.22	0	4.5	0.09	100.3	60.0098
AVR1	PS59-222-1b	P2	-5.663	PA	C	Spectrum 105	49.13		32.08	0	0	0.51		0.22	15.22	0	2.73	0.05	99.94	75.495
AVR1	PS59-222-1b	P2	-5.663	P	MC	Spectrum 106	48.5		32.44	0	0	0.51		0.2	15.63	0	2.5	0.04	99.82	77.5526
AVR1	PS59-222-1b	P2	-5.663	P	MC	Spectrum 107	48.17		32.74	0	0	0.5		0.17	15.94	0	2.35	0.05	99.92	78.9397
AVR1	PS59-222-15	P2	-5.663	P	Q	Spectrum 108	52.8		29.23	0	0	0.76		0.25	12.52	0	4.34	0.09	100	61.4515
AVR1	PS59-222-15	P2	-5.663	P	C	Spectrum 109	47.85		32.89	0	0	0.44		0.15	16.09	0	2.24	0.04	99.7	79.8766
AVR1	PS59-222-15	P2	-5.663	P	C	Spectrum 110	47.64		32.97	0	0	0.39		0.21	16.24	0	2.16	0.04	99.65	80.6004
AVR1	PS59-222-15	P2	-5.663	P	R	Spectrum 111	49.63		31.57	0	0	0.4		0.26	14.9	0	2.96	0.05	99.78	73.5566
AVR1	PS59-222-15	P4	-5.663	MP	Q	Spectrum 112	57.21		26.41	0	0	0.92		0.1	8.94	0	6.4	0.17	100.15	43.5638
AVR1	PS59-222-15	P4	-5.663	MP	M	Spectrum 113	50.67		30.67	0	0	0.59		0.24	13.93	0	3.44	0.07	99.61	69.114
AVR1	PS59-222-15	P4	-5.663	MP	C	Spectrum 114	47.26		33.17	0	0	0.46		0.12	16.28	0	2.09	0.04	99.42	81.1479
AVR1	PS59-222-15	P6	-5.663	P	Q	Spectrum 115	52.67		29.37	0	0	0.69		0.23	12.54	0	4.3	0.08	99.89	61.7084
AVR1	PS59-222-15	P6	-5.663	P	M	Spectrum 116	48.66		32.3	0	0	0.51		0.19	15.44	0	2.61	0.04	99.77	76.5754
AVR1	PS59-222-15	P6	-5.663	P	M	Spectrum 117	48.39		32.46	0	0	0.54		0.2	15.63	0	2.5	0.06	99.78	77.5526
AVR1	PS59-222-15	P6	-5.663	P	M	Spectrum 118	47.79		32.8	0	0	0.44		0.22	16	0	2.26	0.04	99.55	79.6426
AVR1	PS59-222-15	P6	-5.663	P	C	Spectrum 119	48.14		32.49	0	0	0.45		0.21	15.7	0	2.41	0.08	99.49	78.2605
AVR1	PS59-222-15	P7	-5.663	P	R	Spectrum 120	49.98		31.54	0	0	0.53		0.21	14.62	0	3.11	0.07	100.07	72.2049
AVR1	PS59-222-15	P7	-5.663	P	C	Spectrum 121	52.19		29.99	0	0	0.49		0.22	12.99	0	4.03	0.08	99.98	64.0444
AVR1	PS59-222-15	P7	-5.663	P	C	Spectrum 122	52.1		30.22	0	0	0.49		0.2	13.01	0	4.03	0.05	100.11	64.0798
AVR1	PS59-222-15	P9	-5.663	MP	Q	Spectrum 123	52		29.92	0	0	0.75		0.3	13.2	0	3.95	0.08	100.21	64.8711
AVR1	PS59-222-15	P9	-5.663	MP	M	Spectrum 124	51.54		30.35	0	0	0.58		0.26	13.54	0	3.71	0.06	100.04	66.8519
AVR1	PS59-222-15	P9	-5.663	MP	M	Spectrum 125	50.9		30.84	0	0	0.52		0.25	13.97	0	3.45	0.07	99.99	69.1132
AVR1	PS59-222-15	P9	-5.663	MP	C	Spectrum 126	46.93		33.64	0	0	0.42		0.18	16.78	0	1.82	0.06	99.83	83.5927
AVR1	PS59-222-15	P9	-5.663	MP	Q	Spectrum 46	51.94		29.07			0.78		0.34	12.66		4.06	0.07	98.93	63.2776
AVR1	PS59-222-15	P9	-5.663	MP	M	Spectrum 47	50.99		29.99			0.57		0.23	13.44		3.64	0.08	98.94	67.1093
AVR1	PS59-222-15	P9	-5.663	MP	M	Spectrum 48	50.63		30.26			0.55		0.22	13.66		3.51	0.05	98.88	68.2598
AVR1	PS59-222-15	P9	-5.663	MP	C	Spectrum 49	46.63		33.36			0.43		0.15	16.71		1.8	0.04	99.11	83.6867
AVR1	PS59-222-15	P9	-5.663	MP	M	Spectrum 50	50.38		30.6			0.51		0.24	13.97		3.31	0.04	99.05	69.9904
AVR1	PS59-222-15	P10	-5.663	P	Q	Spectrum 127	53.26		28.81	0	0	0.94		0.32	12.13	0	4.49	0.12	100.07	59.8858
AVR1	PS59-222-15	P10	-5.663	P	M	Spectrum 128	47.48		33.18	0	0	0.44		0.23	16.37	0	2.07	0.03	99.79	81.3783
AVR1	PS59-222-15	P10	-5.663	P	C	Spectrum 129	47.97		32.77	0	0	0.38		0.23	15.97	0	2.25	0.06	99.64	79.684
AVR1	PS59-222-15	P10	-5.663	P	C	Spectrum 130	48.19		32.57	0	0	0.39		0.23	15.89	0	2.34	0.06	99.67	78.9584
AVR1	PS59-222-15	P12	-5.663	PA	Q	Spectrum 132	52.82		29.89	0	0	0.64		0.26	12.86	0	4.17	0.09	100.73	63.0202
AVR1	PS59-222-15	P12	-5.663	PA	C	Spectrum 133	48.64		32.69	0	0	0.5		0.18	15.73	0	2.47	0.07	100.29	77.8721
AVR1	PS59-222-15	P12	-5.663	P	C	Spectrum 134	48.65		32.46	0	0	0.45		0.2	15.6	0	2.53	0.05	99.94	77.3106
AVR1	PS59-222-15	P14	-5.663	P	M	Spectrum 135	51.61		30.36	0	0	0.67		0.27	13.45	0	3.77	0.09	100.22	66.3467
AVR1	PS59-222-15	P14	-5.663	P	C	Spectrum 136	51.86		30.19	0	0	0.53		0.23	13.27	0	3.86	0.07	100.02	65.5142
AVR1	PS59-222-15	P14	-5.663	P	C	Spectrum 137	51.81		30.16	0	0	0.51		0.21	13.11	0	3.94	0.07	99.8	64.7729
AVR1	PS59-222-15	P15	-5.663	MP	C	Spectrum 138	47.07		33.44	0	0	0.37		0.21	16.61	0	1.87	0.04	99.63	83.0749
AVR1	PS59-222-15	P15	-5.663	MP	Q	Spectrum 139	52.18		29.8	0	0	0.62		0.25	13.03	0	4	0.07	99.95	64.2869
AVR1	PS59-222-15	P15	-5.663	MP	M	Spectrum 140	47.52		33.03	0	0	0.5		0.16	16.2	0	2.05	0.05	99.52	81.3672
AVR1	PS59-222-15	P16	-5.663	P	P	Spectrum 141	48.52		32.5	0	0	0.45		0.21	15.66	0	2.44	0.07	99.85	78.0056
AVR1	PS59-222-15	P16	-5.663	P	SC	Spectrum 142	49.76		31.63	0	0	0.42		0.22	14.72	0	3.04	0.06	99.84	72.7946
AVR1	PS59-222-15	P16	-5.663	P	P	Spectrum 143	48.4		32.56	0	0	0.4		0.2	15.74	0	2.43	0.06	99.78	78.163
AVR1	PS59-222-15	P16	-5.663	P	Q	Spectrum 144	52.29		29.55	0	0	0.69		0.28	12.98	0	4.1	0.08	99.96	63.6291
AVR1	PS59-222-15	P16	-5.663	P	M	Spectrum 145	48.51		32.33	0	0	0.49		0.19	15.48	0	2.57	0.04	99.61	76.8973
AVR1	PS59-222-15	P16	-5.663	P	P	Spectrum 363	48.6196	0.0834289	32.6593	0	0	0.424662	0	0.215638	15.4095	0	2.50794	0	99.92	77.2486
AVR1	PS59-222-15	P16	-5.663	P	P	Spectrum 364	48.3061	0.0834048	32.7065	0	0	0.42454	0	0.232158	15.5309	0	2.42634	0	99.71	77.9599
AVR1	PS59-222-15	P16	-5.663	P	P	Spectrum 365	48.7927	0.100075	32.6651	0	0	0.48881	0	0.215552	15.3334	0	2.57433	0	100.17	76.6977
AVR1	PS59-222-15	P16	-5.663	P	SC	Spectrum 362	49.9518	0.100083	31.7797	0	0	0.398798	0	0.232151	14.4811	0	3.04631	0	99.99	72.428
AVR1	PS59-222-15	P17	-5.663	P	Q	Spectrum 146	52.01		29.67	0	0	0.68		0.24	12.94	0	4.07	0.08	99.7	63.7276
AVR1	PS59-222-15	P17	-5.663	P	M	Spectrum 147	50.42		30.75	0	0	0.52		0.25	13.96	0	3.35	0.08	99.33	69.7224
AVR1	PS59-222-15	P17	-5.663	P	C	Spectrum 148	47.55		32.72	0	0	0.41		0.2	16.03	0	2.16	0.05	99.13	80.396
AVR1	PS59-222-15	P17	-5.663	P	C	Spectrum 149	47.09		33.02	0	0	0.37		0.21	16.32	0	1.99	0.05	99.06	81.9229
AVR1	PS59-222-15	P21	-5.663	P	Q	Spectrum 150	53.16		29.42	0	0	0.7		0.24	12.54	0	4.39	0.08	100.54	61.2177
AVR1	PS59-222-15	P21	-5.663	P	M	Spectrum 152	49.11		32.25	0	0	0.47		0.21	15.34	0	2.69	0.07	100.13	75.9109
AVR1	PS59-222-15	P21	-5.663	P	M	Spectrum 153	49.63		31.94	0	0	0.45		0.19	15.02	0	2.86	0.05	100.16	74.3729
AVR1	PS59-222-15	P21	-5.663	P	M	Spectrum 154	51.1		30.96	0	0	0.53		0.23	13.94	0	3.53	0.07	100.36	68.5754
AVR1	PS59-222-15	P23	-5.663	P	M	Spectrum 155	48.72		32.5	0	0	0.5		0.16	15.66	0	2.54	0.05	100.12	77.3087
AVR1	PS59-222-15	P23	-5.663	P	SM	Spectrum 156	49.97		31.58	0	0	0.5		0.21	14.63	0	3.08	0.06	100.03	72.4126
AVR1	PS59-222-15	P23	-5.663	P	Q	Spectrum 157	51.85		30.14	0	0	0.64		0.25	13.36	0	3.86	0.06	100.15	65.6667
AVR1	PS59-222-15	P23	-5.663	P	M	Spectrum 158	48.5		32.6	0	0	0.5		0.19	15.74	0	2.44	0.03	100.02	78.0929
AVR1	PS59-222-15	P23	-5.663	P	C	Spectrum 338	50.214	0.0834113	31.3108	0	0	0.476036	0	0.199008	14.0209	0	3.27581	0	99.58	70.2841
AVR1	PS59-222-15	P23	-5.663	P	M	Spectrum 339	49.2913	0.0834067	31.9893	0	0	0.47601	0	0.198997	14.8037	0	2.81731	0	99.66	74.383
AVR1	PS59-222-15	P23	-5.663	P	MC	Spectrum 340	51.5732	0.116753	30.5301	0	0	0.514533	0	0.198969	13.1788	0	3.82777	0	99.94	65.5477
AVR1	PS59-222-15	P23	-5.663	P	C	Spectrum 341	50.4044	0.0834078	31.3095	0	0	0.463151	0	0.215583	14.0483	0	3.27567	0	99.8	70.3257
AVR1	PS59-222-15	P23	-5.663	PA	M	Spectrum 342	48.7319	0.066721	32.4973	0	0	0.45025	0	0.182402	15.2365	0	2.61494	0	99.78	76.3024
AVR1	PS59-222-15	P23	-5.663	PA	MC	Spectrum 343	50.3783	0.06672	31.5144	0	0	0.450243	0	0.198981	14.1729	0	3.24841	0	100.03	70.6832
AVR1	PS59-222-15	P23	-5.663	P	M	Spectrum 344	48.855	0.116749	32.4371	0	0	0.450202	0	0.198963	15.1369	0	2.65509	0	99.85	75.906
AVR1	PS59-222-15	P23	-5.663	P	C	Spectrum 345	50.089	0.1001	31.5396	0	0	0.463201	0	0.232192	14.2877	0	3.16818	0	99.88	71.3639
AVR1	PS59-222-15	P23	-5.663	P	M	Spectrum 346	49.4028	0.0834144	32.1623	0	0	0.501786	0	0.2156	14.917	0	2.77713	0	100.06	74.7998
AVR1	PS59-222-15	P23	-5.663	P	Q	Spectrum 347	52.8682	0.133407	29.41	0	0	0.758795	0	0.298399	12.379	0	4.31218	0	100.16	61.3355
AVR1	PS59-222-15	P23	-5.663	P	R	Spectrum 348	50.9226	0.100099	31.0667	0	0	0.591859	0	0.232188	13.8957	0	3.41079	0	100.22	69.2432
AVR1	PS59-222-15	P26	-5.663	P	Q	Spectrum 159	53.1		29.31	0	0	0.72		0.28	12.55	0	4.33	0.09	100.39	61.5628
AVR1	PS59-222-15	P26	-5.663	P	M	Spectrum 160	48.4		32.64	0	0	0.46		0.2	15.81	0	2.4	0.05	99.97	78.4494
AVR1	PS59-222-15	P26	-5.663	P	MC	Spectrum 161	51.01		30.94	0	0	0.47		0.26	14.06	0	3.45	0.07	100.26	69.2501
AVR1	PS59-222-15	P26	-5.663	P	MC	Spectrum 162	50.36		31.29	0	0	0.44		0.25	14.44	0	3.18	0.08	100.04	71.5042
AVR1	PS59-222-15	P26	-5.663	P	M	Spectrum 351	48.3288	0.100089	32.6319	0	0	0.437417	0	0.198998	15.4894	0	2.45337	0	99.64	77.7226
AVR1	PS59-222-15	P26	-5.663	P	MC	Spectrum 356	49.7863	0.100094	31.5377	0	0	0.450306	0	0.232177	14.3428	0	3.10058	0	99.55	71.8805
AVR1	PS59-222-15	P26	-5.663	P	MC	Spectrum 357	48.4945	0.100077	32.5904	0	0	0.437367	0	0.215557	15.4317	0	2.52048	0	99.79	77.1862
AVR1	PS59-222-15	P26	-5.663	P	MC	Spectrum 358	48.972	0.0834095	32.2171	0	0	0.450295	0	0.215588	15.0281	0	2.76348	0	99.73	75.0318
AVR1	PS59-222-15	P26	-5.663	P	MC	Spectrum 359	49.9515	0.116762	30.9671	0	0	0.643217	0	0.431134	14.1732	0	3.12716	0	99.41	71.4656
AVR1	PS59-222-15	P26	-5.663	P		Spectrum 51	48.6		32.05			0.44		0.21	15.46		2.54	0.04	99.34	77.0824
AVR1	PS59-222-15	P26	-5.663	P		Spectrum 52	50.86		30.58			0.44		0.23	13.88		3.42	0.05	99.48	69.1616
AVR1	PS59-222-15	P26	-5.663	P	Q	Spectrum 53	52.41		29.19			0.69		0.26	12.61		4.16	0.07	99.38	62.6178
AVR1	PS59-222-15	P26	-5.663	P	M	Spectrum 54	48.23		32.08			0.48		0.2	15.56		2.44	0.04	99.03	77.8955
AVR1	PS59-222-15	P26	-5.663	P	P	Spectrum 55	49.69		31.41			0.47		0.21	14.68		2.99	0.05	99.48	73.0683
AVR1	PS59-222-15	P26	-5.663	P	M	Spectrum 56	48.34		32.31			0.42		0.2	15.69		2.42	0.05	99.44	78.1791
AVR1	PS59-222-15	P26	-5.663	P		Spectrum 57	49.69		31.27			0.42		0.21	14.64		2.99	0.05	99.28	73.0146
AVR1	PS59-222-14	P5	-5.663	MP	Q	Spectrum 166	52.31		29.68	0	0	0.64		0.28	12.96	0	4.1	0.09	100.06	63.5934
AVR1	PS59-222-14	P5	-5.663	MP	M	Spectrum 167	48.42		32.45	0	0	0.46		0.21	15.72	0	2.44	0.06	99.76	78.0711
AVR1	PS59-222-14	P5	-5.663	MP	M	Spectrum 168	48.47		32.61	0	0	0.43		0.19	15.69	0	2.43	0.04	99.87	78.1087
AVR1	PS59-222-14	P5	-5.663	MP	Q	Spectrum 169	51.57		30.01	0	0	0.64		0.29	13.42	0	3.78	0.09	99.8	66.2376
AVR1	PS59-222-14	P5	-5.663	MP	M	Spectrum 170	48.12		32.6	0	0	0.51		0.18	15.86	0	2.3	0.05	99.64	79.2123
AVR1	PS59-222-14	P5	-5.663	MP	M	Spectrum 171	48.62		32.28	0	0	0.47		0.21	15.51	0	2.55	0.05	99.7	77.07
AVR1	PS59-222-14	P8	-5.663	P	Q	Spectrum 172	50.19		30.97	0	0	0.58		0.26	14.25	0	3.24	0.08	99.57	70.849
AVR1	PS59-222-14	P8	-5.663	P	M	Spectrum 173	47.87		32.73	0	0	0.45		0.19	15.96	0	2.27	0.05	99.51	79.5302
AVR1	PS59-222-14	P8	-5.663	P	M	Spectrum 174	47.67		32.76	0	0	0.49		0.2	16.04	0	2.22	0.05	99.42	79.9706
AVR1	PS59-222-14	P8	-5.663	P	C	Spectrum 175	47.94		32.59	0	0	0.45		0.18	15.8	0	2.35	0.04	99.35	78.7927
AVR1	PS59-222-14	P17	-5.663	P	Q	Spectrum 176	53.09		29.35	0	0	1		0.37	12.81	0	4.19	0.09	100.89	62.8177
AVR1	PS59-222-14	P17	-5.663	P	M	Spectrum 177	48.37		32.98	0	0	0.53		0.2	16.12	0	2.27	0.04	100.51	79.6921
AVR1	PS59-222-14	P17	-5.663	P	M	Spectrum 178	47.85		33.33	0	0	0.44		0.19	16.43	0	2.08	0.06	100.37	81.3607
AVR1	PS59-222-14	P17	-5.663	P	C	Spectrum 179	48.57		32.96	0	0	0.41		0.24	16.06	0	2.35	0.04	100.64	79.0641
AVR1	PS59-222-14	P1	-5.663	P	Q	Spectrum 180	51.71		29.05	0	0	1.45		0.31	12.7	0	4.03	0.1	99.35	63.5229
AVR1	PS59-222-14	P1	-5.663	P	R	Spectrum 181	49.05		32.16	0	0	0.5		0.21	15.23	0	2.67	0.05	99.87	75.9158
AVR1	PS59-222-14	P1	-5.663	P	R	Spectrum 182	48.79		32.47	0	0	0.49		0.19	15.54	0	2.57	0.06	100.1	76.966
AVR1	PS59-222-14	P1	-5.663	P	R	Spectrum 183	49.18		32.14	0	0	0.46		0.21	15.2	0	2.74	0.07	100.01	75.4029
AVR1	PS59-222-14	P1	-5.663	P	M	Spectrum 184	48.34		32.8	0	0	0.43		0.2	15.87	0	2.32	0.06	100.02	79.0798
AVR1	PS59-222-14	P2	-5.663	G	Q	Spectrum 185	51.98		30.23	0	0	0.68		0.27	13.36	0	3.86	0.08	100.45	65.6667
AVR1	PS59-222-14	P2	-5.663	G	M	Spectrum 186	48.71		32.55	0	0	0.55		0.2	15.65	0	2.48	0.04	100.18	77.7143
AVR1	PS59-222-14	P2	-5.663	G	M	Spectrum 187	48.74		32.57	0	0	0.53		0.21	15.62	0	2.51	0.05	100.22	77.4718
AVR1	PS59-222-14	P2	-5.663	G	M	Spectrum 188	49.19		32.35	0	0	0.48		0.23	15.38	0	2.69	0.06	100.37	75.9585
AVR1	PS59-222-14	P2	-5.663	G	C	Spectrum 189	48.05		33.13	0	0	0.38		0.18	16.2	0	2.2	0.04	100.18	80.2728
AVR1	PS59-222-14	P9	-5.663	P	Q	Spectrum 190	55.64		27.83	0	0	0.9		0.18	10.84	0	5.54	0.12	101.04	51.9522
AVR1	PS59-222-14	P9	-5.663	P	M	Spectrum 191	48.54		32.86	0	0	0.49		0.22	15.91	0	2.4	0.05	100.47	78.5559
AVR1	PS59-222-14	P9	-5.663	P	M	Spectrum 192	49.02		32.47	0	0	0.46		0.22	15.57	0	2.58	0.06	100.39	76.9313
AVR1	PS59-222-14	P9	-5.663	P	MC	Spectrum 193	48.88		32.65	0	0	0.44		0.24	15.82	0	2.48	0.06	100.57	77.9008
AVR1	PS59-222-14	P9	-5.663	P	M	Spectrum 194	48.68		32.75	0	0	0.43		0.22	15.89	0	2.43	0.07	100.46	78.3245
AVR1	PS59-222-14	P13	-5.663	P	Q	Spectrum 196	52.85		29.79	0	0	0.81		0.28	12.91	0	4.2	0.1	100.94	62.9436
AVR1	PS59-222-14	P13	-5.663	P	R	Spectrum 197	50.96		31.2	0	0	0.68		0.25	14.28	0	3.37	0.07	100.81	70.074
AVR1	PS59-222-14	P13	-5.663	P	R	Spectrum 198	50.65		31.47	0	0	0.54		0.22	14.46	0	3.23	0.07	100.65	71.2136
AVR1	PS59-222-14	P13	-5.663	P	M	Spectrum 199	48.11		33.21	0	0	0.54		0.2	16.23	0	2.21	0.05	100.55	80.2303
AVR1	PS59-222-14	P13	-5.663	P	C	Spectrum 200	48.9		32.61	0	0	0.43		0.21	15.65	0	2.52	0.06	100.39	77.4359
AVR1	PS59-222-14	P13	-5.663	P	M	Spectrum 201	48.04		33.23	0	0	0.45		0.18	16.24	0	2.26	0.04	100.42	79.8829
AVR1	PS59-222-14	P16	-5.663	P	Q	Spectrum 202	53.02		29	0	0	0.8		0.3	12.4	0	4.44	0.1	100.07	60.681
AVR1	PS59-222-14	P16	-5.663	P	M	Spectrum 203	50.7		30.98	0	0	0.48		0.22	14.06	0	3.43	0.05	99.93	69.3738
AVR1	PS59-222-14	P16	-5.663	P	C	Spectrum 204	52.04		30.13	0	0	0.44		0.23	13.19	0	3.96	0.08	100.07	64.7962
AVR1	PS59-222-14	P16	-5.663	P	C	Spectrum 205	51.77		30.31	0	0	0.46		0.22	13.35	0	3.84	0.08	100.03	65.7669
AVR1	PS59-222-14	P15	-5.663	G	Q	Spectrum 206	52.99		29.25	0	0	0.96		0.37	12.69	0	4.26	0.09	100.6	62.2089
AVR1	PS59-222-14	P15	-5.663	G	M	Spectrum 207	48.4		32.7	0	0	0.51		0.19	15.82	0	2.37	0.05	100.03	78.672
AVR1	PS59-222-14	P15	-5.663	G	C	Spectrum 209	49.7		31.79	0	0	0.44		0.21	14.93	0	2.94	0.07	100.08	73.7273
AVR1	PS59-222-14	P15	-5.663	G	M	Spectrum 210	48.45		32.72	0	0	0.44		0.2	15.82	0	2.4	0.06	100.09	78.4601
AVR1	PS59-222-14	P15	-5.663	PA	P	Spectrum 142	48.98		31.48			0.44		0.2	14.92		2.8	0.03	98.86	74.6487
AVR1	PS59-222-14	P15	-5.663	PA	C	Spectrum 143	47.36		32.61			0.39		0.18	16.12		2.13	0.03	98.81	80.7029
AVR1	PS59-222-14	P15	-5.663	G	M	Spectrum 144	48.03		32.1			0.42		0.18	15.61		2.38	0.05	98.77	78.3756
AVR1	PS59-222-14	P15	-5.663	G	P	Spectrum 145	50.3		30.35			0.46		0.24	13.85		3.39	0.06	98.65	69.3032
AVR1	PS59-222-14	P15	-5.663	G	C	Spectrum 146	49.12		31.62			0.43		0.22	15.02		2.76	0.04	99.2	75.0453
AVR1	PS59-222-14	P15	-5.663	G	M	Spectrum 147	49.29		31.2			0.43		0.21	14.67		2.9	0.05	98.75	73.6523
AVR1	PS59-222-14	P15	-5.663	G	M	Spectrum 148	48.09		32.05			0.44		0.19	15.55		2.42	0.07	98.81	78.0258
AVR1	PS59-222-14	P12	-5.663	P	C	Spectrum 211	51.85		30.27	0	0	0.46		0.26	13.29	0	3.86	0.09	100.08	65.5482
AVR1	PS59-222-14	P12	-5.663	P	M	Spectrum 212	49.92		31.63	0	0	0.51		0.24	14.67	0	2.99	0.07	100.04	73.0549
AVR1	PS59-222-14	P12	-5.663	P	MC	Spectrum 213	52.29		29.77	0	0	0.49		0.23	12.93	0	4.1	0.08	99.9	63.5397
AVR1	PS59-222-14	P12	-5.663	P	M	Spectrum 214	49.71		31.42	0	0	0.53		0.22	14.64	0	3.05	0.06	99.63	72.6213
AVR1	PS59-222-14	P12	-5.663	P	M	Spectrum 215	49.96		31.43	0	0	0.51		0.22	14.56	0	3.11	0.07	99.86	72.1223
AVR1	PS59-222-14	P12	-5.663	P	C	Spectrum 23	51.1328	0.0667275	30.3464	0	0	0.514621	0	0.18242	13.0691	0	3.78799	0	99.1	65.5949
AVR1	PS59-222-14	P12	-5.663	P	C	Spectrum 149	51.28		29.97			0.5		0.15	13.27		3.74	0.06	98.98	66.2242
AVR1	PS59-222-14	P12	-5.663	P	C	Spectrum 150	51.3		29.98			0.49		0.21	13.25		3.72	0.04	99	66.3103
AVR1	PS59-222-4a	P1	-5.663	P	Q	Spectrum 1	51.01		30.69	0	0	0.63		0.26	13.96	0	3.5	0.03	100.07	68.7898
AVR1	PS59-222-4a	P1	-5.663	P	MC	Spectrum 2	48.62		32.65	0	0	0.46		0.17	15.66	0	2.44	0.03	100.05	78.0056
AVR1	PS59-222-4a	P1	-5.663	P	MC	Spectrum 3	48.76		32.43	0	0	0.43		0.17	15.54	0	2.53	0	99.87	77.2429
AVR1	PS59-222-4a	P1	-5.663	P	MC	Spectrum 4	48.08		32.85	0	0	0.46		0.16	16.02	0	2.23	0.02	99.82	79.8785
AVR1	PS59-222-4a	P1	-5.663	P	MC	Spectrum 5	48.24		32.75	0	0	0.44		0.18	15.81	0	2.32	0	99.74	79.0171
AVR1	PS59-222-4a	P3	-5.663	P	R	Spectrum 6	49.67		31.65	0	0	0.49		0.23	15.06	0	3.08	0.04	100.21	72.9876
AVR1	PS59-222-4a	P3	-5.663	P	R	Spectrum 7	47.93		32.67	0	0	0.47		0.15	15.91	0	2.23	0.03	99.39	79.7675
AVR1	PS59-222-4a	P3	-5.663	P	Q	Spectrum 8	52.26		29.29	0	0	0.79		0.43	13.19	0	4.02	0.05	100.03	64.4524
AVR1	PS59-222-4a	P3	-5.663	P	M	Spectrum 9	49.06		32.03	0	0	0.48		0.17	15.13	0	2.7	0.05	99.62	75.5895
AVR1	PS59-222-4a	P3	-5.663	P	SC	Spectrum 10	51.12		30.58	0	0	0.5		0.2	13.63	0	3.55	0.06	99.63	67.9659
AVR1	PS59-222-4a	P3	-5.663	P	P	Spectrum 11	50.3		31	0	0	0.47		0.2	14.15	0	3.27	0.03	99.42	70.5121
AVR1	PS59-222-4a	P6	-5.663	P	Q	Spectrum 12	53.01		28.66	0	0	0.71		0.26	12.33	0	4.42	0.03	99.42	60.6536
AVR1	PS59-222-4a	P6	-5.663	P	M	Spectrum 14	47.24		32.8	0	0	0.44		0.12	16.22	0	2.02	0	98.83	81.6082
AVR1	PS59-222-4a	P6	-5.663	P	M	Spectrum 15	47.61		33.1	0	0	0.44		0.15	16.44	0	2.03	0	99.77	81.736
AVR1	PS59-222-4a	P6	-5.663	PA	C	Spectrum 16	48.9		32.24	0	0	0.46		0.15	15.54	0	2.56	0	99.85	77.035
AVR1	PS59-222-4a	P7	-5.663	MP	Q	Spectrum 17	53.14		28.68	0	0	0.89		0.45	12.79	0	4.19	0.03	100.17	62.7812
AVR1	PS59-222-4a	P7	-5.663	MP	C	Spectrum 18	48.13		32.9	0	0	0.49		0.16	16.06	0	2.26	0	100.01	79.7032
AVR1	PS59-222-4a	P7	-5.663	MP	C	Spectrum 19	47.79		33	0	0	0.46		0.16	16.22	0	2.14	0	99.76	80.7262
AVR1	PS59-222-4a	P8	-5.663	P	Q	Spectrum 20	52.34		29.18	0	0	0.82		0.3	12.88	0	4.12	0.04	99.68	63.337
AVR1	PS59-222-4a	P8	-5.663	P	MC	Spectrum 21	48.5		32.06	0	0	0.52		0.14	15.44	0	2.53	0	99.19	77.1292
AVR1	PS59-222-4a	P8	-5.663	P	MC	Spectrum 22	50.13		30.98	0	0	0.48		0.15	14.35	0	3.21	0	99.3	71.1844
AVR1	PS59-222-4a	P10	-5.663	P	M	Spectrum 23	48.58		32.44	0	0	0.47		0.14	15.58	0	2.41	0.02	99.65	78.1297
AVR1	PS59-222-4a	P10	-5.663	P	M	Spectrum 24	48.38		32.53	0	0	0.47		0.18	15.69	0	2.35	0.04	99.64	78.6757
AVR1	PS59-222-4a	P10	-5.663	P	M	Spectrum 25	48.49		32.56	0	0	0.45		0.16	15.65	0	2.36	0.04	99.71	78.5614
AVR1	PS59-222-4a	P10	-5.663	P	C	Spectrum 26	47.98		32.8	0	0	0.44		0.16	15.95	0	2.18	0	99.51	80.1709
AVR1	PS59-222-4a	P9	-5.663	P	P	Spectrum 27	51.06		30.72	0	0	0.55		0.25	13.94	0	3.44	0.06	100.01	69.1293
AVR1	PS59-222-4a	P9	-5.663	P	P	Spectrum 28	48.76		32.21	0	0	0.6		0.2	15.39	0	2.51	0.04	99.7	77.2119
AVR1	PS59-222-4a	P9	-5.663	P	P	Spectrum 29	48.96		32.09	0	0	0.43		0.21	15.31	0	2.57	0.04	99.63	76.7006
AVR1	PS59-222-4a	P9	-5.663	P	P	Spectrum 30	49.44		31.75	0	0	0.48		0.2	14.9	0	2.84	0.05	99.67	74.3537
AVR1	PS59-222-4a	P9	-5.663	P	M	Spectrum 33	48.8255	0.050049	32.2948	0	0	0.46319	0	0.232186	15.4349	0	2.77715	0.0722849	100.15	75.4375
AVR1	PS59-222-4a	P9	-5.663	P	P	Spectrum 34	48.8924	0.0500518	31.9753	0	0	0.411748	0	0.232199	15.0859	0	2.91212	0.0602408	99.62	74.1112
AVR1	PS59-222-4a	P9	-5.663	P	C	Spectrum 35	47.897	0.0333601	32.7426	0	0	0.488837	0	0.198982	15.9218	0	2.39925	0.0481815	99.73	78.5737
AVR1	PS59-222-4a	P9	-5.663	P	P	Spectrum 36	50.0403	0.0667257	31.4037	0	0	0.437416	0.0258247	0.232165	14.44	0	3.32957	0.0843245	100.06	70.5585
AVR1	PS59-222-4a	P9	-5.663	P	P	Spectrum 37	48.7067	0	32.1547	0	0	0.450215	0	0.215549	15.2912	0	2.80343	0.0481783	99.67	75.0881
AVR1	PS59-222-4a	P9	-5.663	P	R	Spectrum 38	47.7849	0.0667131	32.8713	0	0	0.450197	0	0.215541	15.9621	0	2.39899	0.0602204	99.81	78.618
AVR1	PS59-222-4a	P9	-5.663	P	P	Spectrum 39	50.0835	0.0500447	31.1016	0	0	0.43742	0	0.281916	14.2162	0	3.39699	0.0722787	99.64	69.8122
AVR1	PS59-222-4a	P9	-5.663	P	MIR	Spectrum 40	47.8759	0.0500405	32.7806	0	0	0.463112	0	0.215565	15.88	0	2.46666	0.0481818	99.78	78.0584
AVR1	PS59-222-4a	P9	-5.663	P	P	Spectrum 42	47.7195	0.0500335	33.0027	0	0	0.437322	0	0.232115	16.1435	0	2.30459	0.0602188	99.95	79.4701
AVR1	PS59-222-4a	P9	-5.663	P	P	Spectrum 43	49.9189	0.0500512	31.2379	0	0	0.476078	0	0.232197	14.414	0	3.31654	0.0843361	99.73	70.6025
AVR1	PS59-222-4a	P9	-5.663	P	P	Spectrum 44	48.8407	0.0333618	32.4041	0	0	0.450267	0	0.232157	15.4469	0	2.79027	0.0722758	100.27	75.3645
AVR1	PS59-222-4a	P9	-5.663	P	C	Spectrum 45	47.8607	0	32.8415	0	0	0.424574	0	0.215593	15.952	0	2.39957	0.036141	99.73	78.6032
AVR1	PS59-222-4a	P9	-5.663	P	C	Spectrum 46	48.6627	0.0333571	32.4373	0	0	0.424478	0	0.232125	15.5847	0	2.65511	0.0602214	100.09	76.435
AVR1	PS59-222-4a	P9	-5.663	P	C	Spectrum 181	48.32		32.21			0.44		0.19	15.51		2.41	0.03	99.12	78.0526
AVR1	PS59-222-4a	P9	-5.663	P	P	Spectrum 182	50.09		31.01			0.49		0.23	14.32		3.12	0.05	99.31	71.7218
AVR1	PS59-222-4a	P9	-5.663	P	C	Spectrum 183	48.09		32.41			0.41		0.18	15.72		2.3	0.05	99.16	79.0659
AVR1	PS59-222-4a	P9	-5.663	P	C	Spectrum 184	48.1		32.32			0.45		0.18	15.62		2.34	0.03	99.03	78.6722
AVR1	PS59-222-4a	P9	-5.663	P	P	Spectrum 185	48.87		31.47			0.44		0.21	14.82		2.71	0.05	98.56	75.1365
AVR1	PS59-222-4a	P9	-5.663	P	C	Spectrum 186	48.65		31.92			0.43		0.21	15.15		2.56	0.05	98.96	76.5823
AVR1	PS59-222-4a	P9	-5.663	P	C	Spectrum 187	47.91		32.62			0.42		0.18	15.83		2.2	0.04	99.22	79.9044
AVR1	PS59-222-4a	P9	-5.663	P	C	Spectrum 188	49.31		31.72			0.41		0.2	15.06		2.75	0.05	99.51	75.1629
AVR1	PS59-222-4a	P9	-5.663	P	P	Spectrum 189	50.78		30.84			0.44		0.22	13.97		3.34	0.06	99.64	69.8006
AVR1	PS59-222-4a	P9	-5.663	P	P	Spectrum 190	50.97		30.57			0.43		0.23	13.81		3.45	0.07	99.53	68.8668
AVR1	PS59-222-4a	P9	-5.663	P	P	Spectrum 191	50.7		30.78			0.48		0.25	14.03		3.31	0.05	99.61	70.0804
AVR1	PS59-222-4a	P9	-5.663	P	M	Spectrum 192	49.78		31.17			0.55		0.33	14.63		2.96	0.06	99.48	73.1994
AVR1	PS59-222-4a	P9	-5.663	P	M	Spectrum 193	49.56		31.56			0.43		0.26	14.79		2.87	0.06	99.54	74.0106
AVR1	PS59-222-4a	P9	-5.663	P	M	Spectrum 194	49.37		31.77			0.43		0.22	14.98		2.75	0.05	99.57	75.0634
AVR1	PS59-222-4a	P9	-5.663	P	M	Spectrum 195	49.66		31.46			0.42		0.24	14.67		2.94	0.07	99.46	73.3856
AVR1	PS59-222-4a	P9	-5.663	P	M	Spectrum 196	49.76		31.39			0.44		0.22	14.61		2.96	0.04	99.41	73.1726
AVR1	PS59-222-4a	P9	-5.663	P	R	Spectrum 197	48.38		32.44			0.45		0.22	15.62		2.38	0.06	99.54	78.3864
AVR1	PS59-222-4a	P9	-5.663	P	R	Spectrum 198	47.99		32.7			0.51		0.16	15.94		2.23	0.03	99.56	79.7979
AVR1	PS59-222-4a	P9	-5.663	P	P	Spectrum 199	48.19		32.54			0.41		0.2	15.79		2.3	0.04	99.48	79.1394
AVR1	PS59-222-13	P2	-5.663	P	Q	Spectrum 31	51.07		30.51	0	0	0.6		0.22	13.72	0	3.52	0.03	99.67	68.2931
AVR1	PS59-222-13	P2	-5.663	P	M	Spectrum 32	48.67		32.19	0	0	0.52		0.17	15.45	0	2.51	0	99.5	77.2803
AVR1	PS59-222-13	P2	-5.663	P	M	Spectrum 33	49.81		31.4	0	0	0.46		0.23	14.63	0	2.99	0	99.52	73.0011
AVR1	PS59-222-13	P2	-5.663	P	C	Spectrum 34	51.41		30.38	0	0	0.48		0.24	13.48	0	3.65	0.04	99.67	67.1143
AVR1	PS59-222-13	P3	-5.663	G	Q	Spectrum 35	51.9		29.68	0	0	0.72		0.29	13.03	0	3.95	0.05	99.63	64.5752
AVR1	PS59-222-13	P3	-5.663	G	M	Spectrum 36	47.76		32.83	0	0	0.4		0.19	16.04	0	2.13	0	99.36	80.6253
AVR1	PS59-222-13	P3	-5.663	G	C	Spectrum 40	49.49		31.94	0	0	0.39		0.21	15.13	0	2.76	0.05	99.97	75.1817
AVR1	PS59-222-13	P18	-5.663	P	C	Spectrum 37	52.18		30.36	0	0	0.66		0.19	13.28	0	3.9	0.06	100.62	65.2979
AVR1	PS59-222-13	P18	-5.663	P	C	Spectrum 38	52.2		30.28	0	0	0.54		0.21	13.22	0	3.9	0.07	100.42	65.1953
AVR1	PS59-222-13	P18	-5.663	P	C	Spectrum 39	52.03		30.25	0	0	0.52		0.19	13.19	0	3.89	0.04	100.11	65.202
AVR1	PS59-222-13	P13	-5.663	P	MIR	Spectrum 41	50.39		31.18	0	0	0.55		0.19	14.39	0	3.16	0.05	99.91	71.5621
AVR1	PS59-222-13	P13	-5.663	P	C	Spectrum 42	52.39		29.88	0	0	0.56		0.18	12.94	0	3.96	0.06	99.98	64.3585
AVR1	PS59-222-13	P13	-5.663	P	C	Spectrum 43	52.31		30.03	0	0	0.48		0.16	12.9	0	4.02	0.05	99.96	63.9415
AVR1	PS59-222-13	P13	-5.663	P	C	Spectrum 44	52.31		30.01	0	0	0.51		0.18	12.94	0	4.01	0.04	100	64.0702
AVR1	PS59-222-13	P13	-5.663	P	C	Spectrum 45	52.43		29.86	0	0	0.5		0.19	12.82	0	4.1	0.06	99.96	63.3416
AVR1	PS59-222-13	P4	-5.663	P	Q	Spectrum 46	53.92		28.77	0	0	0.75		0.31	12.06	0	4.55	0.06	100.42	59.427
AVR1	PS59-222-13	P4	-5.663	P	R	Spectrum 47	51.5		30.76	0	0	0.55		0.21	13.77	0	3.58	0.05	100.41	68.0051
AVR1	PS59-222-13	P4	-5.663	P	M	Spectrum 48	49.37		32.25	0	0	0.45		0.22	15.28	0	2.68	0.02	100.27	75.9074
AVR1	PS59-222-13	P4	-5.663	P	C	Spectrum 49	50.17		31.79	0	0	0.48		0.24	14.86	0	2.96	0.04	100.55	73.5043
AVR1	PS59-222-13	P4	-5.663	P	C	Spectrum 50	50.5		31.45	0	0	0.46		0.26	14.51	0	3.16	0.04	100.37	71.7308
AVR1	PS59-222-13	P4	-5.663	P	P	Spectrum 51	49.58		32.13	0	0	0.46		0.22	15.2	0	2.77	0.05	100.4	75.2004
AVR1	PS59-222-13	P4	-5.663	P	R	Spectrum 205	51.36		30.35			0.61		0.19	13.62		3.68	0.06	99.87	67.1617
AVR1	PS59-222-13	P4	-5.663	P	M	Spectrum 206	48.88		31.93			0.45		0.2	15.23		2.68	0.05	99.42	75.8474
AVR1	PS59-222-13	P4	-5.663	P	C	Spectrum 207	50.78		30.65			0.44		0.25	13.93		3.43	0.06	99.54	69.1761
AVR1	PS59-222-13	P6	-5.663	P	Q	Spectrum 52	52.4		29.9	0	0	0.75		0.29	13.15	0	3.94	0.08	100.5	64.8424
AVR1	PS59-222-13	P6	-5.663	P	C	Spectrum 53	49.32		32.19	0	0	0.5		0.19	15.33	0	2.66	0.03	100.23	76.1035
AVR1	PS59-222-13	P6	-5.663	P	P	Spectrum 54	50.91		31.24	0	0	0.46		0.25	14.32	0	3.28	0.05	100.49	70.6966
AVR1	PS59-222-13	P6	-5.663	P	P	Spectrum 55	50.36		31.27	0	0	0.44		0.26	14.48	0	3.1	0.04	99.95	72.0762
AVR1	PS59-222-13	P6	-5.663	P	C	Spectrum 56	48.53		32.64	0	0	0.41		0.21	15.89	0	2.34	0.02	100.04	78.9584
AVR1	PS59-222-13	P23	-5.663	P	Q	Spectrum 57	53.05		29.66	0	0	0.72		0.26	12.7	0	4.2	0.06	100.64	62.5602
AVR1	PS59-222-13	P23	-5.663	P	M	Spectrum 58	50.19		31.65	0	0	0.56		0.19	14.65	0	3.04	0.05	100.35	72.7001
AVR1	PS59-222-13	P23	-5.663	P	M	Spectrum 59	50.82		31.32	0	0	0.56		0.19	14.36	0	3.27	0.05	100.57	70.8175
AVR1	PS59-222-13	P23	-5.663	P	M	Spectrum 60	50.42		31.57	0	0	0.56		0.18	14.47	0	3.12	0.05	100.36	71.9327
AVR1	PS59-222-13	P23	-5.663	P	C	Spectrum 61	51.29		30.83	0	0	0.56		0.2	13.82	0	3.55	0.07	100.32	68.2665
AVR1	PS59-222-13	P24	-5.663	P	M	Spectrum 62	50.61		31.34	0	0	0.55		0.22	14.33	0	3.23	0.05	100.32	71.0282
AVR1	PS59-222-13	P24	-5.663	P	SC	Spectrum 63	51.2		31.01	0	0	0.44		0.23	14.04	0	3.4	0.04	100.35	69.53
AVR1	PS59-222-13	P24	-5.663	P	SC	Spectrum 64	51.99		30.57	0	0	0.41		0.23	13.57	0	3.7	0.06	100.52	66.9607
AVR1	PS59-222-13	P24	-5.663	P	Q	Spectrum 65	52.78		29.67	0	0	0.64		0.29	12.97	0	4.09	0.07	100.5	63.6678
AVR1	PS59-222-13	P24	-5.663	P	M	Spectrum 66	49.25		32.12	0	0	0.5		0.17	15.37	0	2.68	0.04	100.13	76.0146
AVR1	PS59-222-13	P24	-5.663	P	R	Spectrum 67	50.1		31.65	0	0	0.53		0.21	14.82	0	2.99	0.03	100.33	73.2547
AVR1	PS59-222-13	P24	-5.663	P	SC	Spectrum 200	51.13		30.17			0.45		0.22	13.5		3.58	0.09	99.15	67.5728
AVR1	PS59-222-13	P24	-5.663	P	M	Spectrum 201	49.32		31.21			0.42		0.19	14.67		2.92	0.06	98.79	73.5187
AVR1	PS59-222-13	P24	-5.663	P		Spectrum 202	50.18		30.69			0.48		0.21	13.99		3.29	0.05	98.89	70.1476
AVR1	PS59-222-13	P24	-5.663	P		Spectrum 203	50.89		30.18			0.46		0.24	13.52		3.57	0.06	98.92	67.6664
AVR1	PS59-222-13	P24	-5.663	P	P	Spectrum 204	49.41		31.19			0.46		0.2	14.63		2.96	0.04	98.91	73.1994
AVR1	PS59-222-13	P8	-5.663	P	Q	Spectrum 68	52.61		29.86	0	0	0.62		0.24	13.03	0	4.05	0.06	100.48	64.0012
AVR1	PS59-222-13	P8	-5.663	P	M	Spectrum 69	50.92		31.07	0	0	0.49		0.23	14.15	0	3.34	0.05	100.24	70.0698
AVR1	PS59-222-13	P8	-5.663	P	R	Spectrum 70	51.17		30.9	0	0	0.56		0.22	14	0	3.46	0.03	100.35	69.0972
AVR1	PS59-222-13	P8	-5.663	P	R	Spectrum 71	50.1		31.65	0	0	0.5		0.21	14.77	0	2.98	0.05	100.26	73.2541
AVR1	PS59-222-13	P8	-5.663	P	C	Spectrum 72	52.26		30.06	0	0	0.51		0.19	12.97	0	4.02	0.05	100.07	64.0661
AVR1	PS59-223-25	P1	-4.398	P	R	Spectrum 79	50.91		30.31	0	0	0.65		0.13	13.78	0	3.53	0	99.31	68.3261
AVR1	PS59-223-25	P1	-4.398	P	M	Spectrum 80	51.25		30.11	0	0	0.51		0.13	13.63	0	3.6	0	99.23	67.6606
AVR1	PS59-223-25	P1	-4.398	P	C	Spectrum 81	50.92		30.56	0	0	0.5		0.17	13.87	0	3.44	0	99.46	69.0217
AVR1	PS59-223-25	P1	-4.398	GM	Q	Spectrum 82	53.67		28.53	0	0	0.84		0.21	11.97	0	4.64	0.05	99.91	58.7725
AVR1	PS59-223-25	P2	-4.398	P	R	Spectrum 83	51.3		30.47	0	0	0.51		0.2	13.59	0	3.65	0.05	99.77	67.2934
AVR1	PS59-223-25	P2	-4.398	P	M	Spectrum 84	47.64		33.1	0	0	0.41		0.16	16.31	0	2.04	0.03	99.7	81.5433
AVR1	PS59-223-25	P2	-4.398	P	C	Spectrum 85	47.88		32.93	0	0	0.39		0.17	16.19	0	2.08	0.02	99.67	81.1365
AVR1	PS59-223-25	P2	-4.398	P	C	Spectrum 86	48.1		33	0	0	0.39		0.21	16.04	0	2.2	0.02	99.96	80.1152
AVR1	PS59-223-25	P10	-4.398	P	Q	Spectrum 87	54.19		27.36	0	0	1.49		0.43	11.39	0	4.85	0.17	99.86	56.4793
AVR1	PS59-223-25	P10	-4.398	P	M	Spectrum 88	51.04		30.74	0	0	0.57		0.2	13.88	0	3.5	0.03	99.96	68.6663
AVR1	PS59-223-25	P10	-4.398	P	C	Spectrum 90	48.03		33.01	0	0	0.37		0.22	16.2	0	2.07	0.04	99.93	81.2196
AVR1	PS59-223-25	P12	-4.398	P	R	Spectrum 91	50.81		30.65	0	0	0.5		0.22	13.84	0	3.43	0.04	99.49	69.0377
AVR1	PS59-223-25	P12	-4.398	P	C	Spectrum 92	46.98		33.46	0	0	0.36		0.17	16.65	0	1.78	0.03	99.42	83.7899
AVR1	PS59-223-25	P12	-4.398	P	C	Spectrum 93	47.71		33.37	0	0	0.37		0.18	16.41	0	1.97	0.04	100.06	82.1528
AVR1	PS59-223-25	P15b	-4.398	MP	R	Spectrum 94	51.14		30.9	0	0	0.61		0.25	14.05	0	3.38	0.06	100.4	69.6699
AVR1	PS59-223-25	P15b	-4.398	MP	C	Spectrum 95	47.76		33.3	0	0	0.45		0.19	16.33	0	2.03	0.02	100.08	81.6355
AVR1	PS59-223-25	P15a	-4.398	P	Q	Spectrum 96	51.84		30.26	0	0	0.72		0.26	13.35	0	3.73	0.07	100.22	66.4182
AVR1	PS59-223-25	P15a	-4.398	P	R	Spectrum 97	50.9		31.14	0	0	0.53		0.21	14.14	0	3.34	0.05	100.32	70.0549
AVR1	PS59-223-25	P15a	-4.398	P	C	Spectrum 98	47.44		33.41	0	0	0.43		0.2	16.53	0	1.91	0.03	99.96	82.7063
AVR1	PS59-223-25	P15a	-4.398	P	C	Spectrum 99	47.71		33.51	0	0	0.42		0.22	16.53	0	1.91	0.04	100.33	82.7063
AVR1	PS59-223-25	P16	-4.398	G	Q	Spectrum 100	54.65		28.24	0	0	0.99		0.32	11.55	0	4.92	0.09	100.76	56.4699
AVR1	PS59-223-25	P16	-4.398	G	M	Spectrum 101	51.31		30.81	0	0	0.62		0.21	13.82	0	3.53	0.07	100.36	68.3888
AVR1	PS59-223-25	P16	-4.398	G	M	Spectrum 102	51.65		30.78	0	0	0.61		0.21	13.66	0	3.62	0.07	100.6	67.5875
AVR1	PS59-223-25	P16	-4.398	G	M	Spectrum 103	51.88		30.32	0	0	0.55		0.24	13.3	0	3.81	0.06	100.17	65.8589
AVR1	PS59-223-25	P19	-4.398	P	R	Spectrum 104	51.49		30.81	0	0	0.52		0.23	13.85	0	3.55	0.05	100.48	68.3135
AVR1	PS59-223-25	P19	-4.398	P	M	Spectrum 105	48.06		33.28	0	0	0.4		0.19	16.36	0	2.01	0.02	100.32	81.8108
AVR1	PS59-223-25	P19	-4.398	P	Q	Spectrum 106	53.58		29.12	0	0	0.77		0.26	12.46	0	4.37	0.04	100.61	61.1742
AVR1	PS59-223-25	P24	-4.398	G	Q	Spectrum 107	54.8		28.29	0	0	1.03		0.33	11.6	0	4.84	0.09	100.99	56.9784
AVR1	PS59-223-25	P24	-4.398	G	R	Spectrum 108	51.24		31.21	0	0	0.6		0.19	14.15	0	3.42	0.03	100.83	69.571
AVR1	PS59-223-25	P24	-4.398	G	R	Spectrum 109	51.28		31.01	0	0	0.47		0.25	14.07	0	3.4	0.04	100.54	69.5752
AVR1	PS59-223-25	P24	-4.398	G	C	Spectrum 110	47.91		33.59	0	0	0.4		0.23	16.55	0	1.97	0.04	100.68	82.277
AVR1	PS59-223-25	P26b	-4.398	MP	Q	Spectrum 111	52.96		29.73	0	0	0.78		0.26	12.81	0	4.14	0.07	100.76	63.0977
AVR1	PS59-223-25	P26b	-4.398	MP	R	Spectrum 112	51.78		30.83	0	0	0.64		0.22	13.73	0	3.62	0.05	100.87	67.6993
AVR1	PS59-223-25	P26b	-4.398	MP	C	Spectrum 113	51.57		30.74	0	0	0.57		0.25	13.78	0	3.6	0.06	100.56	67.8996
AVR1	PS59-223-25	P26a	-4.398	P	C	Spectrum 114	48.06		33.49	0	0	0.41		0.17	16.4	0	2.06	0.04	100.62	81.4792
AVR1	PS59-223-25	P26a	-4.398	P	R	Spectrum 115	51.43		31.15	0	0	0.51		0.21	14.05	0	3.51	0.05	100.91	68.8665
AVR1	PS59-223-25	P27	-4.398	P	C	Spectrum 116	48.05		33.34	0	0	0.4		0.19	16.3	0	2.09	0.04	100.42	81.1667
AVR1	PS59-223-25	P27	-4.398	P	R	Spectrum 117	51.29		31	0	0	0.49		0.22	14.03	0	3.44	0.06	100.54	69.2664
AVR1	PS59-223-25	P27	-4.398	P	C	Spectrum 118	48.23		33.21	0	0	0.36		0.22	16.31	0	2.15	0.04	100.5	80.7398
AVR1	PS59-223-25	P27	-4.398	P	Q	Spectrum 119	53.86		29.03	0	0	0.93		0.29	12.25	0	4.48	0.08	100.93	60.1755
AVR1	PS59-223-25	P27	-4.398	P	R	Spectrum 120	51.53		30.92	0	0	0.63		0.21	13.88	0	3.57	0.05	100.79	68.2387
AVR1	PS59-223-25	P28	-4.398	P	C	Spectrum 121	48.04		33.08	0	0	0.41		0.19	16.14	0	2.14	0	100	80.6492
AVR1	PS59-223-25	P28	-4.398	P	R	Spectrum 122	50.8		31.13	0	0	0.5		0.24	14.25	0	3.24	0.06	100.21	70.849
AVR1	PS59-223-25	P28	-4.398	P	MIQ	Spectrum 123	52.88		29.74	0	0	0.67		0.28	12.84	0	4.13	0.08	100.62	63.2084
AVR1	PS59-223-25	P28	-4.398	P	C	Spectrum 124	48.3		33.03	0	0	0.47		0.16	16.04	0	2.24	0.03	100.26	79.8265
AVR1	PS59-223-25	P32a	-4.398	PA	R	Spectrum 125	52.27		29.48	0	0	0.81		0.26	12.98	0	3.97	0.04	99.81	64.3714
AVR1	PS59-223-25	P32a	-4.398	PA	M	Spectrum 126	48.68		32.52	0	0	0.49		0.18	15.61	0	2.41	0.03	99.92	78.1625
AVR1	PS59-223-25	P32a	-4.398	P	C	Spectrum 127	47.49		33.35	0	0	0.37		0.2	16.49	0	1.9	0.04	99.84	82.7467
AVR1	PS59-223-25	P32b	-4.398	p	R	Spectrum 128	51.02		31.01	0	0	0.55		0.2	14.04	0	3.39	0.05	100.27	69.5923
AVR1	PS59-223-25	P32b	-4.398	p	M	Spectrum 129	47.84		33.11	0	0	0.44		0.17	16.23	0	2.06	0.02	99.86	81.3215
AVR1	PS59-223-25	P32b	-4.398	p	M	Spectrum 130	47.91		33.09	0	0	0.37		0.18	16.23	0	2.08	0.05	99.92	81.1742
AVR1	PS59-223-25	C22	-4.398	PG	C		48.52		32.55			0.35		0.23	15.84		2.39	0.06	99.94	78.5519
AVR1	PS59-223-25	C22	-4.398	PG	R		51.47		30.55			0.55		0.25	13.58		3.73	0.08	100.22	66.7981
AVR1	PS59-223-25	C23	-4.398	PG	R		51.51		30.79			0.55		0.24	13.81		3.66	0.07	100.63	67.586
AVR1	PS59-223-25	C23	-4.398	PG	C		51.28		30.97			0.49		0.26	13.91		3.57	0.08	100.57	68.2855
AVR1	PS59-223-25	C23	-4.398	PG	C		52.04		30.2			0.5		0.24	13.21		3.97	0.11	100.28	64.7732
AVR1	PS59-223-25	C18	-4.398	PG	R		51.55		30.52			0.58		0.23	13.6		3.82	0.08	100.4	66.3001
AVR1	PS59-223-25	C18	-4.398	PG	C		51.91		30.31			0.58		0.28	13.3		3.88	0.09	100.35	65.4484
AVR1	PS59-223-25	C9	-4.398	PG	C		47.65		32.96			0.4		0.24	16.06		2.19	0.07	99.57	80.2074
AVR1	PS59-223-25	C9	-4.398	PG	M		51.33		30.47			0.53		0.25	13.48		3.73	0.08	99.88	66.634
AVR1	PS59-223-25	C9	-4.398	PG	R		51.37		30.42			0.57		0.24	13.45		3.8	0.09	99.93	66.1695
AVR1	PS59-223-25	C8	-4.398	PG	C		50.77		30.75			0.47		0.2	13.86		3.52	0.09	99.66	68.5125
AVR1	PS59-223-25	C8	-4.398	PG	R		51.69		30.28			0.69		0.25	13.33		3.82	0.07	100.14	65.8506
AVR1	PS59-223-25	C8	-4.398	PG	C		51.49		30.23			0.57		0.24	13.24		3.89	0.07	99.72	65.2878
AVR1	PS59-223-25	C15	-4.398	PG	C		51.05		30.95			0.47		0.21	13.88		3.51	0.08	100.15	68.6049
AVR1	PS59-223-25	C15	-4.398	PG	R		53.08		29.49			0.74		0.36	12.66		4.27	0.09	100.69	62.0981
AVR1	PS59-223-25	C5	-4.398	PG	C		51.67		30.54			0.49		0.23	13.49		3.83	0.07	100.32	66.0599
AVR1	PS59-223-25	C5	-4.398	PG	R		53.13		28.97			0.83		0.4	12.62		4.36	0.09	100.41	61.531
AVR1	PS59-223-25	C5	-4.398	PG	C		50.74		31.24			0.52		0.23	14.1		3.45	0.07	100.34	69.3106
AVR1	PS59-223-25	C5	-4.398	PG	R		51.07		31.04			0.5		0.22	14.02		3.5	0.07	100.43	68.8818
AVR1	PS59-223-25	C5	-4.398	PG	Q		53.76		28.74			0.93		0.35	12.03		4.65	0.09	100.55	58.8415
AVR1	PS59-223-25	C7	-4.398	PG	C		51.07		30.58			0.46		0.24	13.77		3.64	0.07	99.82	67.6424
[truncated: 2,516 more rows]

## Sheet: Classification
Classification tables
Plagioclase		0	1	2	3	4	5
[truncated: 36 more rows]

## Sheet: Plagioclase Trace Elements
						Crystal	TiO2		Note
[truncated: 288 more rows]

## Sheet: Trace element standard data
LA-ICP-MS standard data for Ti analysis
[truncated: 15 more rows]

[truncated: 1 more sheets: Plagioclase standard data]
